# Supplementary material for: Under the Shadow: Old-biased Genes Are Subject to Weak Purifying Selection at Both the Tissue- and Cell Type-Specific Levels
Source: Genome Biol Evol. 2025 Oct 15;17(10):evaf187. doi: 10.1093/gbe/evaf187 (PMC12569596; doi:10.1093/gbe/evaf187)
Supplement: evaf187_Supplementary_Data [file evaf187_supplementary_data.zip]

Archive with 3 entries (3 files):
- Yildiz et al. Supp. Tables 1,3-9-revised.xlsx
- Yildiz et al., Supp. Table 2.xlsx
- Yildiz-et-al-Supp-Figures-revised.pdf
