# Supplementary material for: Under the Shadow: Old-biased Genes Are Subject to Weak Purifying Selection at Both the Tissue- and Cell Type-Specific Levels
Source: Genome Biol Evol. 2025 Oct 15;17(10):evaf187. doi: 10.1093/gbe/evaf187 (PMC12569596; doi:10.1093/gbe/evaf187)
Supplement: evaf187_Supplementary_Data [file evaf187_supplementary_data.zip › Yildiz et al., Supp. Table 2.xlsx]

## Sheet: GSE30337_brain_gene_class
gene_id	rho	class
ENSHGLG00000000038	1	Old-Biased
ENSHGLG00000000044	1	Old-Biased
ENSHGLG00000000070	1	Old-Biased
ENSHGLG00000000072	1	Old-Biased
ENSHGLG00000000084	1	Old-Biased
ENSHGLG00000000089	1	Old-Biased
ENSHGLG00000000092	1	Old-Biased
ENSHGLG00000000101	1	Old-Biased
ENSHGLG00000000119	1	Old-Biased
ENSHGLG00000000120	1	Old-Biased
ENSHGLG00000000128	1	Old-Biased
ENSHGLG00000000132	1	Old-Biased
ENSHGLG00000000133	1	Old-Biased
ENSHGLG00000000138	1	Old-Biased
ENSHGLG00000000149	1	Old-Biased
ENSHGLG00000000153	1	Old-Biased
ENSHGLG00000000158	1	Old-Biased
ENSHGLG00000000165	1	Old-Biased
ENSHGLG00000000166	1	Old-Biased
ENSHGLG00000000168	1	Old-Biased
ENSHGLG00000000169	1	Old-Biased
ENSHGLG00000000170	1	Old-Biased
ENSHGLG00000000179	1	Old-Biased
ENSHGLG00000000192	1	Old-Biased
ENSHGLG00000000193	1	Old-Biased
ENSHGLG00000000195	1	Old-Biased
ENSHGLG00000000196	1	Old-Biased
ENSHGLG00000000209	1	Old-Biased
ENSHGLG00000000226	1	Old-Biased
ENSHGLG00000000229	1	Old-Biased
ENSHGLG00000000232	1	Old-Biased
ENSHGLG00000000235	1	Old-Biased
ENSHGLG00000000273	1	Old-Biased
ENSHGLG00000000277	1	Old-Biased
ENSHGLG00000000282	1	Old-Biased
ENSHGLG00000000284	1	Old-Biased
ENSHGLG00000000285	1	Old-Biased
ENSHGLG00000000287	1	Old-Biased
ENSHGLG00000000305	1	Old-Biased
ENSHGLG00000000312	1	Old-Biased
ENSHGLG00000000314	1	Old-Biased
ENSHGLG00000000318	1	Old-Biased
ENSHGLG00000000319	1	Old-Biased
ENSHGLG00000000326	1	Old-Biased
ENSHGLG00000000327	1	Old-Biased
ENSHGLG00000000329	1	Old-Biased
ENSHGLG00000000330	1	Old-Biased
ENSHGLG00000000331	1	Old-Biased
ENSHGLG00000000342	1	Old-Biased
ENSHGLG00000000355	1	Old-Biased
ENSHGLG00000000362	1	Old-Biased
ENSHGLG00000000374	1	Old-Biased
ENSHGLG00000000376	1	Old-Biased
ENSHGLG00000000378	1	Old-Biased
ENSHGLG00000000383	1	Old-Biased
ENSHGLG00000000384	1	Old-Biased
ENSHGLG00000000385	1	Old-Biased
ENSHGLG00000000386	1	Old-Biased
ENSHGLG00000000395	1	Old-Biased
ENSHGLG00000000399	1	Old-Biased
ENSHGLG00000000400	1	Old-Biased
ENSHGLG00000000409	1	Old-Biased
ENSHGLG00000000418	1	Old-Biased
ENSHGLG00000000419	1	Old-Biased
ENSHGLG00000000421	1	Old-Biased
ENSHGLG00000000427	1	Old-Biased
ENSHGLG00000000432	1	Old-Biased
ENSHGLG00000000434	1	Old-Biased
ENSHGLG00000000435	1	Old-Biased
ENSHGLG00000000436	1	Old-Biased
ENSHGLG00000000444	1	Old-Biased
ENSHGLG00000000453	1	Old-Biased
ENSHGLG00000000455	1	Old-Biased
ENSHGLG00000000460	1	Old-Biased
ENSHGLG00000000463	1	Old-Biased
ENSHGLG00000000464	1	Old-Biased
ENSHGLG00000000467	1	Old-Biased
ENSHGLG00000000480	1	Old-Biased
ENSHGLG00000000482	1	Old-Biased
ENSHGLG00000000489	1	Old-Biased
ENSHGLG00000000490	1	Old-Biased
ENSHGLG00000000502	1	Old-Biased
ENSHGLG00000000503	1	Old-Biased
ENSHGLG00000000506	1	Old-Biased
ENSHGLG00000000508	1	Old-Biased
ENSHGLG00000000509	1	Old-Biased
ENSHGLG00000000513	1	Old-Biased
ENSHGLG00000000514	1	Old-Biased
ENSHGLG00000000515	1	Old-Biased
ENSHGLG00000000517	1	Old-Biased
ENSHGLG00000000521	1	Old-Biased
ENSHGLG00000000523	1	Old-Biased
ENSHGLG00000000535	1	Old-Biased
ENSHGLG00000000536	1	Old-Biased
ENSHGLG00000000544	1	Old-Biased
ENSHGLG00000000545	1	Old-Biased
ENSHGLG00000000548	1	Old-Biased
ENSHGLG00000000553	1	Old-Biased
ENSHGLG00000000564	1	Old-Biased
ENSHGLG00000000567	1	Old-Biased
ENSHGLG00000000568	1	Old-Biased
ENSHGLG00000000570	1	Old-Biased
ENSHGLG00000000577	1	Old-Biased
ENSHGLG00000000580	1	Old-Biased
ENSHGLG00000000582	1	Old-Biased
ENSHGLG00000000588	1	Old-Biased
ENSHGLG00000000601	1	Old-Biased
ENSHGLG00000000605	1	Old-Biased
ENSHGLG00000000612	1	Old-Biased
ENSHGLG00000000619	1	Old-Biased
ENSHGLG00000000625	1	Old-Biased
ENSHGLG00000000626	1	Old-Biased
ENSHGLG00000000627	1	Old-Biased
ENSHGLG00000000629	1	Old-Biased
ENSHGLG00000000639	1	Old-Biased
ENSHGLG00000000642	1	Old-Biased
ENSHGLG00000000644	1	Old-Biased
ENSHGLG00000000647	1	Old-Biased
ENSHGLG00000000648	1	Old-Biased
ENSHGLG00000000667	1	Old-Biased
ENSHGLG00000000668	1	Old-Biased
ENSHGLG00000000672	1	Old-Biased
ENSHGLG00000000673	1	Old-Biased
ENSHGLG00000000674	1	Old-Biased
ENSHGLG00000000675	1	Old-Biased
ENSHGLG00000000677	1	Old-Biased
ENSHGLG00000000690	1	Old-Biased
ENSHGLG00000000692	1	Old-Biased
ENSHGLG00000000701	1	Old-Biased
ENSHGLG00000000704	1	Old-Biased
ENSHGLG00000000707	1	Old-Biased
ENSHGLG00000000710	1	Old-Biased
ENSHGLG00000000712	1	Old-Biased
ENSHGLG00000000714	1	Old-Biased
ENSHGLG00000000726	1	Old-Biased
ENSHGLG00000000727	1	Old-Biased
ENSHGLG00000000728	1	Old-Biased
ENSHGLG00000000729	1	Old-Biased
ENSHGLG00000000730	1	Old-Biased
ENSHGLG00000000732	1	Old-Biased
ENSHGLG00000000735	1	Old-Biased
ENSHGLG00000000748	1	Old-Biased
ENSHGLG00000000752	1	Old-Biased
ENSHGLG00000000754	1	Old-Biased
ENSHGLG00000000756	1	Old-Biased
ENSHGLG00000000760	1	Old-Biased
ENSHGLG00000000765	1	Old-Biased
ENSHGLG00000000767	1	Old-Biased
ENSHGLG00000000773	1	Old-Biased
ENSHGLG00000000777	1	Old-Biased
ENSHGLG00000000779	1	Old-Biased
ENSHGLG00000000780	1	Old-Biased
ENSHGLG00000000784	1	Old-Biased
ENSHGLG00000000786	1	Old-Biased
ENSHGLG00000000787	1	Old-Biased
ENSHGLG00000000788	1	Old-Biased
ENSHGLG00000000789	1	Old-Biased
ENSHGLG00000000790	1	Old-Biased
ENSHGLG00000000792	1	Old-Biased
ENSHGLG00000000794	1	Old-Biased
ENSHGLG00000000804	1	Old-Biased
ENSHGLG00000000806	1	Old-Biased
ENSHGLG00000000807	1	Old-Biased
ENSHGLG00000000809	1	Old-Biased
ENSHGLG00000000818	1	Old-Biased
ENSHGLG00000000823	1	Old-Biased
ENSHGLG00000000824	1	Old-Biased
ENSHGLG00000000825	1	Old-Biased
ENSHGLG00000000828	1	Old-Biased
ENSHGLG00000000829	1	Old-Biased
ENSHGLG00000000833	1	Old-Biased
ENSHGLG00000000837	1	Old-Biased
ENSHGLG00000000840	1	Old-Biased
ENSHGLG00000000842	1	Old-Biased
ENSHGLG00000000844	1	Old-Biased
ENSHGLG00000000846	1	Old-Biased
ENSHGLG00000000848	1	Old-Biased
ENSHGLG00000000849	1	Old-Biased
ENSHGLG00000000859	1	Old-Biased
ENSHGLG00000000861	1	Old-Biased
ENSHGLG00000000864	1	Old-Biased
ENSHGLG00000000867	1	Old-Biased
ENSHGLG00000000871	1	Old-Biased
ENSHGLG00000000873	1	Old-Biased
ENSHGLG00000000874	1	Old-Biased
ENSHGLG00000000878	1	Old-Biased
ENSHGLG00000000879	1	Old-Biased
ENSHGLG00000000884	1	Old-Biased
ENSHGLG00000000887	1	Old-Biased
ENSHGLG00000000890	1	Old-Biased
ENSHGLG00000000891	1	Old-Biased
ENSHGLG00000000893	1	Old-Biased
ENSHGLG00000000899	1	Old-Biased
ENSHGLG00000000905	1	Old-Biased
ENSHGLG00000000906	1	Old-Biased
ENSHGLG00000000907	1	Old-Biased
ENSHGLG00000000909	1	Old-Biased
ENSHGLG00000000911	1	Old-Biased
ENSHGLG00000000917	1	Old-Biased
ENSHGLG00000000922	1	Old-Biased
ENSHGLG00000000925	1	Old-Biased
ENSHGLG00000000926	1	Old-Biased
ENSHGLG00000000929	1	Old-Biased
ENSHGLG00000000933	1	Old-Biased
ENSHGLG00000000937	1	Old-Biased
ENSHGLG00000000939	1	Old-Biased
ENSHGLG00000000941	1	Old-Biased
ENSHGLG00000000944	1	Old-Biased
ENSHGLG00000000948	1	Old-Biased
ENSHGLG00000000949	1	Old-Biased
ENSHGLG00000000953	1	Old-Biased
ENSHGLG00000000960	1	Old-Biased
ENSHGLG00000000968	1	Old-Biased
ENSHGLG00000000975	1	Old-Biased
ENSHGLG00000000976	1	Old-Biased
ENSHGLG00000000980	1	Old-Biased
ENSHGLG00000000986	1	Old-Biased
ENSHGLG00000000989	1	Old-Biased
ENSHGLG00000000991	1	Old-Biased
ENSHGLG00000000993	1	Old-Biased
ENSHGLG00000000994	1	Old-Biased
ENSHGLG00000000995	1	Old-Biased
ENSHGLG00000000998	1	Old-Biased
ENSHGLG00000001000	1	Old-Biased
ENSHGLG00000001006	1	Old-Biased
ENSHGLG00000001011	1	Old-Biased
ENSHGLG00000001014	1	Old-Biased
ENSHGLG00000001016	1	Old-Biased
ENSHGLG00000001017	1	Old-Biased
ENSHGLG00000001020	1	Old-Biased
ENSHGLG00000001022	1	Old-Biased
ENSHGLG00000001024	1	Old-Biased
ENSHGLG00000001028	1	Old-Biased
ENSHGLG00000001031	1	Old-Biased
ENSHGLG00000001032	1	Old-Biased
ENSHGLG00000001033	1	Old-Biased
ENSHGLG00000001036	1	Old-Biased
ENSHGLG00000001039	1	Old-Biased
ENSHGLG00000001043	1	Old-Biased
ENSHGLG00000001044	1	Old-Biased
ENSHGLG00000001050	1	Old-Biased
ENSHGLG00000001054	1	Old-Biased
ENSHGLG00000001063	1	Old-Biased
ENSHGLG00000001064	1	Old-Biased
ENSHGLG00000001070	1	Old-Biased
ENSHGLG00000001075	1	Old-Biased
ENSHGLG00000001084	1	Old-Biased
ENSHGLG00000001085	1	Old-Biased
ENSHGLG00000001087	1	Old-Biased
ENSHGLG00000001095	1	Old-Biased
ENSHGLG00000001096	1	Old-Biased
ENSHGLG00000001097	1	Old-Biased
ENSHGLG00000001098	1	Old-Biased
ENSHGLG00000001100	1	Old-Biased
ENSHGLG00000001105	1	Old-Biased
ENSHGLG00000001106	1	Old-Biased
ENSHGLG00000001113	1	Old-Biased
ENSHGLG00000001114	1	Old-Biased
ENSHGLG00000001115	1	Old-Biased
ENSHGLG00000001116	1	Old-Biased
ENSHGLG00000001117	1	Old-Biased
ENSHGLG00000001118	1	Old-Biased
ENSHGLG00000001120	1	Old-Biased
ENSHGLG00000001123	1	Old-Biased
ENSHGLG00000001130	1	Old-Biased
ENSHGLG00000001136	1	Old-Biased
ENSHGLG00000001138	1	Old-Biased
ENSHGLG00000001139	1	Old-Biased
ENSHGLG00000001145	1	Old-Biased
ENSHGLG00000001146	1	Old-Biased
ENSHGLG00000001148	1	Old-Biased
ENSHGLG00000001152	1	Old-Biased
ENSHGLG00000001161	1	Old-Biased
ENSHGLG00000001165	1	Old-Biased
ENSHGLG00000001167	1	Old-Biased
ENSHGLG00000001170	1	Old-Biased
ENSHGLG00000001172	1	Old-Biased
ENSHGLG00000001181	1	Old-Biased
ENSHGLG00000001182	1	Old-Biased
ENSHGLG00000001184	1	Old-Biased
ENSHGLG00000001185	1	Old-Biased
ENSHGLG00000001186	1	Old-Biased
ENSHGLG00000001188	1	Old-Biased
ENSHGLG00000001192	1	Old-Biased
ENSHGLG00000001195	1	Old-Biased
ENSHGLG00000001196	1	Old-Biased
ENSHGLG00000001201	1	Old-Biased
ENSHGLG00000001204	1	Old-Biased
ENSHGLG00000001206	1	Old-Biased
ENSHGLG00000001210	1	Old-Biased
ENSHGLG00000001212	1	Old-Biased
ENSHGLG00000001213	1	Old-Biased
ENSHGLG00000001220	1	Old-Biased
ENSHGLG00000001223	1	Old-Biased
ENSHGLG00000001224	1	Old-Biased
ENSHGLG00000001234	1	Old-Biased
ENSHGLG00000001235	1	Old-Biased
ENSHGLG00000001237	1	Old-Biased
ENSHGLG00000001238	1	Old-Biased
ENSHGLG00000001239	1	Old-Biased
ENSHGLG00000001241	1	Old-Biased
ENSHGLG00000001252	1	Old-Biased
ENSHGLG00000001253	1	Old-Biased
ENSHGLG00000001254	1	Old-Biased
ENSHGLG00000001256	1	Old-Biased
ENSHGLG00000001259	1	Old-Biased
ENSHGLG00000001261	1	Old-Biased
ENSHGLG00000001275	1	Old-Biased
ENSHGLG00000001281	1	Old-Biased
ENSHGLG00000001284	1	Old-Biased
ENSHGLG00000001285	1	Old-Biased
ENSHGLG00000001287	1	Old-Biased
ENSHGLG00000001292	1	Old-Biased
ENSHGLG00000001294	1	Old-Biased
ENSHGLG00000001300	1	Old-Biased
ENSHGLG00000001302	1	Old-Biased
ENSHGLG00000001310	1	Old-Biased
ENSHGLG00000001316	1	Old-Biased
ENSHGLG00000001317	1	Old-Biased
ENSHGLG00000001320	1	Old-Biased
ENSHGLG00000001323	1	Old-Biased
ENSHGLG00000001324	1	Old-Biased
ENSHGLG00000001326	1	Old-Biased
ENSHGLG00000001327	1	Old-Biased
ENSHGLG00000001329	1	Old-Biased
ENSHGLG00000001331	1	Old-Biased
ENSHGLG00000001335	1	Old-Biased
ENSHGLG00000001338	1	Old-Biased
ENSHGLG00000001344	1	Old-Biased
ENSHGLG00000001348	1	Old-Biased
ENSHGLG00000001350	1	Old-Biased
ENSHGLG00000001358	1	Old-Biased
ENSHGLG00000001362	1	Old-Biased
ENSHGLG00000001365	1	Old-Biased
ENSHGLG00000001367	1	Old-Biased
ENSHGLG00000001369	1	Old-Biased
ENSHGLG00000001370	1	Old-Biased
ENSHGLG00000001371	1	Old-Biased
ENSHGLG00000001372	1	Old-Biased
ENSHGLG00000001376	1	Old-Biased
ENSHGLG00000001381	1	Old-Biased
ENSHGLG00000001382	1	Old-Biased
ENSHGLG00000001384	1	Old-Biased
ENSHGLG00000001387	1	Old-Biased
ENSHGLG00000001391	1	Old-Biased
ENSHGLG00000001392	1	Old-Biased
ENSHGLG00000001393	1	Old-Biased
ENSHGLG00000001394	1	Old-Biased
ENSHGLG00000001395	1	Old-Biased
ENSHGLG00000001397	1	Old-Biased
ENSHGLG00000001398	1	Old-Biased
ENSHGLG00000001399	1	Old-Biased
ENSHGLG00000001402	1	Old-Biased
ENSHGLG00000001403	1	Old-Biased
ENSHGLG00000001406	1	Old-Biased
ENSHGLG00000001411	1	Old-Biased
ENSHGLG00000001415	1	Old-Biased
ENSHGLG00000001422	1	Old-Biased
ENSHGLG00000001424	1	Old-Biased
ENSHGLG00000001428	1	Old-Biased
ENSHGLG00000001429	1	Old-Biased
ENSHGLG00000001437	1	Old-Biased
ENSHGLG00000001444	1	Old-Biased
ENSHGLG00000001445	1	Old-Biased
ENSHGLG00000001453	1	Old-Biased
ENSHGLG00000001456	1	Old-Biased
ENSHGLG00000001458	1	Old-Biased
ENSHGLG00000001463	1	Old-Biased
ENSHGLG00000001466	1	Old-Biased
ENSHGLG00000001471	1	Old-Biased
ENSHGLG00000001478	1	Old-Biased
ENSHGLG00000001480	1	Old-Biased
ENSHGLG00000001484	1	Old-Biased
ENSHGLG00000001487	1	Old-Biased
ENSHGLG00000001489	1	Old-Biased
ENSHGLG00000001495	1	Old-Biased
ENSHGLG00000001499	1	Old-Biased
ENSHGLG00000001503	1	Old-Biased
ENSHGLG00000001508	1	Old-Biased
ENSHGLG00000001512	1	Old-Biased
ENSHGLG00000001514	1	Old-Biased
ENSHGLG00000001515	1	Old-Biased
ENSHGLG00000001518	1	Old-Biased
ENSHGLG00000001519	1	Old-Biased
ENSHGLG00000001522	1	Old-Biased
ENSHGLG00000001527	1	Old-Biased
ENSHGLG00000001528	1	Old-Biased
ENSHGLG00000001530	1	Old-Biased
ENSHGLG00000001532	1	Old-Biased
ENSHGLG00000001538	1	Old-Biased
ENSHGLG00000001539	1	Old-Biased
ENSHGLG00000001540	1	Old-Biased
ENSHGLG00000001541	1	Old-Biased
ENSHGLG00000001542	1	Old-Biased
ENSHGLG00000001543	1	Old-Biased
ENSHGLG00000001544	1	Old-Biased
ENSHGLG00000001546	1	Old-Biased
ENSHGLG00000001547	1	Old-Biased
ENSHGLG00000001550	1	Old-Biased
ENSHGLG00000001553	1	Old-Biased
ENSHGLG00000001559	1	Old-Biased
ENSHGLG00000001560	1	Old-Biased
ENSHGLG00000001563	1	Old-Biased
ENSHGLG00000001565	1	Old-Biased
ENSHGLG00000001566	1	Old-Biased
ENSHGLG00000001567	1	Old-Biased
ENSHGLG00000001571	1	Old-Biased
ENSHGLG00000001577	1	Old-Biased
ENSHGLG00000001579	1	Old-Biased
ENSHGLG00000001583	1	Old-Biased
ENSHGLG00000001584	1	Old-Biased
ENSHGLG00000001586	1	Old-Biased
ENSHGLG00000001590	1	Old-Biased
ENSHGLG00000001591	1	Old-Biased
ENSHGLG00000001593	1	Old-Biased
ENSHGLG00000001596	1	Old-Biased
ENSHGLG00000001605	1	Old-Biased
ENSHGLG00000001609	1	Old-Biased
ENSHGLG00000001611	1	Old-Biased
ENSHGLG00000001612	1	Old-Biased
ENSHGLG00000001613	1	Old-Biased
ENSHGLG00000001615	1	Old-Biased
ENSHGLG00000001617	1	Old-Biased
ENSHGLG00000001619	1	Old-Biased
ENSHGLG00000001620	1	Old-Biased
ENSHGLG00000001624	1	Old-Biased
ENSHGLG00000001626	1	Old-Biased
ENSHGLG00000001627	1	Old-Biased
ENSHGLG00000001628	1	Old-Biased
ENSHGLG00000001630	1	Old-Biased
ENSHGLG00000001632	1	Old-Biased
ENSHGLG00000001635	1	Old-Biased
ENSHGLG00000001636	1	Old-Biased
ENSHGLG00000001639	1	Old-Biased
ENSHGLG00000001640	1	Old-Biased
ENSHGLG00000001644	1	Old-Biased
ENSHGLG00000001646	1	Old-Biased
ENSHGLG00000001652	1	Old-Biased
ENSHGLG00000001655	1	Old-Biased
ENSHGLG00000001656	1	Old-Biased
ENSHGLG00000001668	1	Old-Biased
ENSHGLG00000001670	1	Old-Biased
ENSHGLG00000001672	1	Old-Biased
ENSHGLG00000001675	1	Old-Biased
ENSHGLG00000001679	1	Old-Biased
ENSHGLG00000001685	1	Old-Biased
ENSHGLG00000001687	1	Old-Biased
ENSHGLG00000001690	1	Old-Biased
ENSHGLG00000001693	1	Old-Biased
ENSHGLG00000001696	1	Old-Biased
ENSHGLG00000001697	1	Old-Biased
ENSHGLG00000001700	1	Old-Biased
ENSHGLG00000001701	1	Old-Biased
ENSHGLG00000001706	1	Old-Biased
ENSHGLG00000001708	1	Old-Biased
ENSHGLG00000001709	1	Old-Biased
ENSHGLG00000001713	1	Old-Biased
ENSHGLG00000001715	1	Old-Biased
ENSHGLG00000001720	1	Old-Biased
ENSHGLG00000001725	1	Old-Biased
ENSHGLG00000001728	1	Old-Biased
ENSHGLG00000001731	1	Old-Biased
ENSHGLG00000001736	1	Old-Biased
ENSHGLG00000001741	1	Old-Biased
ENSHGLG00000001743	1	Old-Biased
ENSHGLG00000001752	1	Old-Biased
ENSHGLG00000001753	1	Old-Biased
ENSHGLG00000001754	1	Old-Biased
ENSHGLG00000001755	1	Old-Biased
ENSHGLG00000001756	1	Old-Biased
ENSHGLG00000001758	1	Old-Biased
ENSHGLG00000001761	1	Old-Biased
ENSHGLG00000001762	1	Old-Biased
ENSHGLG00000001767	1	Old-Biased
ENSHGLG00000001768	1	Old-Biased
ENSHGLG00000001770	1	Old-Biased
ENSHGLG00000001777	1	Old-Biased
ENSHGLG00000001780	1	Old-Biased
ENSHGLG00000001781	1	Old-Biased
ENSHGLG00000001782	1	Old-Biased
ENSHGLG00000001783	1	Old-Biased
ENSHGLG00000001784	1	Old-Biased
ENSHGLG00000001785	1	Old-Biased
ENSHGLG00000001788	1	Old-Biased
ENSHGLG00000001793	1	Old-Biased
ENSHGLG00000001800	1	Old-Biased
ENSHGLG00000001801	1	Old-Biased
ENSHGLG00000001805	1	Old-Biased
ENSHGLG00000001806	1	Old-Biased
ENSHGLG00000001813	1	Old-Biased
ENSHGLG00000001818	1	Old-Biased
ENSHGLG00000001820	1	Old-Biased
ENSHGLG00000001826	1	Old-Biased
ENSHGLG00000001829	1	Old-Biased
ENSHGLG00000001831	1	Old-Biased
ENSHGLG00000001832	1	Old-Biased
ENSHGLG00000001834	1	Old-Biased
ENSHGLG00000001840	1	Old-Biased
ENSHGLG00000001841	1	Old-Biased
ENSHGLG00000001842	1	Old-Biased
ENSHGLG00000001843	1	Old-Biased
ENSHGLG00000001847	1	Old-Biased
ENSHGLG00000001858	1	Old-Biased
ENSHGLG00000001861	1	Old-Biased
ENSHGLG00000001862	1	Old-Biased
ENSHGLG00000001865	1	Old-Biased
ENSHGLG00000001870	1	Old-Biased
ENSHGLG00000001871	1	Old-Biased
ENSHGLG00000001873	1	Old-Biased
ENSHGLG00000001874	1	Old-Biased
ENSHGLG00000001891	1	Old-Biased
ENSHGLG00000001895	1	Old-Biased
ENSHGLG00000001896	1	Old-Biased
ENSHGLG00000001907	1	Old-Biased
ENSHGLG00000001908	1	Old-Biased
ENSHGLG00000001913	1	Old-Biased
ENSHGLG00000001915	1	Old-Biased
ENSHGLG00000001923	1	Old-Biased
ENSHGLG00000001927	1	Old-Biased
ENSHGLG00000001931	1	Old-Biased
ENSHGLG00000001934	1	Old-Biased
ENSHGLG00000001936	1	Old-Biased
ENSHGLG00000001940	1	Old-Biased
ENSHGLG00000001946	1	Old-Biased
ENSHGLG00000001949	1	Old-Biased
ENSHGLG00000001954	1	Old-Biased
ENSHGLG00000001966	1	Old-Biased
ENSHGLG00000001967	1	Old-Biased
ENSHGLG00000001969	1	Old-Biased
ENSHGLG00000001971	1	Old-Biased
ENSHGLG00000001973	1	Old-Biased
ENSHGLG00000001976	1	Old-Biased
ENSHGLG00000001979	1	Old-Biased
ENSHGLG00000001981	1	Old-Biased
ENSHGLG00000001992	1	Old-Biased
ENSHGLG00000001998	1	Old-Biased
ENSHGLG00000001999	1	Old-Biased
ENSHGLG00000002006	1	Old-Biased
ENSHGLG00000002007	1	Old-Biased
ENSHGLG00000002008	1	Old-Biased
ENSHGLG00000002014	1	Old-Biased
ENSHGLG00000002018	1	Old-Biased
ENSHGLG00000002019	1	Old-Biased
ENSHGLG00000002025	1	Old-Biased
ENSHGLG00000002032	1	Old-Biased
ENSHGLG00000002033	1	Old-Biased
ENSHGLG00000002034	1	Old-Biased
ENSHGLG00000002037	1	Old-Biased
ENSHGLG00000002044	1	Old-Biased
ENSHGLG00000002050	1	Old-Biased
ENSHGLG00000002052	1	Old-Biased
ENSHGLG00000002054	1	Old-Biased
ENSHGLG00000002057	1	Old-Biased
ENSHGLG00000002059	1	Old-Biased
ENSHGLG00000002060	1	Old-Biased
ENSHGLG00000002061	1	Old-Biased
ENSHGLG00000002064	1	Old-Biased
ENSHGLG00000002067	1	Old-Biased
ENSHGLG00000002086	1	Old-Biased
ENSHGLG00000002087	1	Old-Biased
ENSHGLG00000002088	1	Old-Biased
ENSHGLG00000002090	1	Old-Biased
ENSHGLG00000002094	1	Old-Biased
ENSHGLG00000002099	1	Old-Biased
ENSHGLG00000002102	1	Old-Biased
ENSHGLG00000002107	1	Old-Biased
ENSHGLG00000002109	1	Old-Biased
ENSHGLG00000002110	1	Old-Biased
ENSHGLG00000002113	1	Old-Biased
ENSHGLG00000002115	1	Old-Biased
ENSHGLG00000002117	1	Old-Biased
ENSHGLG00000002119	1	Old-Biased
ENSHGLG00000002121	1	Old-Biased
ENSHGLG00000002122	1	Old-Biased
ENSHGLG00000002129	1	Old-Biased
ENSHGLG00000002132	1	Old-Biased
ENSHGLG00000002135	1	Old-Biased
ENSHGLG00000002136	1	Old-Biased
ENSHGLG00000002142	1	Old-Biased
ENSHGLG00000002143	1	Old-Biased
ENSHGLG00000002146	1	Old-Biased
ENSHGLG00000002148	1	Old-Biased
ENSHGLG00000002149	1	Old-Biased
ENSHGLG00000002151	1	Old-Biased
ENSHGLG00000002158	1	Old-Biased
ENSHGLG00000002161	1	Old-Biased
ENSHGLG00000002164	1	Old-Biased
ENSHGLG00000002166	1	Old-Biased
ENSHGLG00000002169	1	Old-Biased
ENSHGLG00000002170	1	Old-Biased
ENSHGLG00000002171	1	Old-Biased
ENSHGLG00000002172	1	Old-Biased
ENSHGLG00000002180	1	Old-Biased
ENSHGLG00000002181	1	Old-Biased
ENSHGLG00000002182	1	Old-Biased
ENSHGLG00000002183	1	Old-Biased
ENSHGLG00000002186	1	Old-Biased
ENSHGLG00000002187	1	Old-Biased
ENSHGLG00000002192	1	Old-Biased
ENSHGLG00000002196	1	Old-Biased
ENSHGLG00000002198	1	Old-Biased
ENSHGLG00000002200	1	Old-Biased
ENSHGLG00000002201	1	Old-Biased
ENSHGLG00000002202	1	Old-Biased
ENSHGLG00000002205	1	Old-Biased
ENSHGLG00000002207	1	Old-Biased
ENSHGLG00000002208	1	Old-Biased
ENSHGLG00000002211	1	Old-Biased
ENSHGLG00000002213	1	Old-Biased
ENSHGLG00000002220	1	Old-Biased
ENSHGLG00000002221	1	Old-Biased
ENSHGLG00000002227	1	Old-Biased
ENSHGLG00000002229	1	Old-Biased
ENSHGLG00000002231	1	Old-Biased
ENSHGLG00000002233	1	Old-Biased
ENSHGLG00000002242	1	Old-Biased
ENSHGLG00000002245	1	Old-Biased
ENSHGLG00000002249	1	Old-Biased
ENSHGLG00000002250	1	Old-Biased
ENSHGLG00000002253	1	Old-Biased
ENSHGLG00000002254	1	Old-Biased
ENSHGLG00000002256	1	Old-Biased
ENSHGLG00000002257	1	Old-Biased
ENSHGLG00000002260	1	Old-Biased
ENSHGLG00000002262	1	Old-Biased
ENSHGLG00000002265	1	Old-Biased
ENSHGLG00000002269	1	Old-Biased
ENSHGLG00000002272	1	Old-Biased
ENSHGLG00000002274	1	Old-Biased
ENSHGLG00000002276	1	Old-Biased
ENSHGLG00000002278	1	Old-Biased
ENSHGLG00000002281	1	Old-Biased
ENSHGLG00000002282	1	Old-Biased
ENSHGLG00000002285	1	Old-Biased
ENSHGLG00000002288	1	Old-Biased
ENSHGLG00000002293	1	Old-Biased
ENSHGLG00000002294	1	Old-Biased
ENSHGLG00000002295	1	Old-Biased
ENSHGLG00000002299	1	Old-Biased
ENSHGLG00000002302	1	Old-Biased
ENSHGLG00000002304	1	Old-Biased
ENSHGLG00000002306	1	Old-Biased
ENSHGLG00000002307	1	Old-Biased
ENSHGLG00000002309	1	Old-Biased
ENSHGLG00000002311	1	Old-Biased
ENSHGLG00000002315	1	Old-Biased
ENSHGLG00000002319	1	Old-Biased
ENSHGLG00000002320	1	Old-Biased
ENSHGLG00000002336	1	Old-Biased
ENSHGLG00000002337	1	Old-Biased
ENSHGLG00000002338	1	Old-Biased
ENSHGLG00000002343	1	Old-Biased
ENSHGLG00000002348	1	Old-Biased
ENSHGLG00000002350	1	Old-Biased
ENSHGLG00000002351	1	Old-Biased
ENSHGLG00000002352	1	Old-Biased
ENSHGLG00000002353	1	Old-Biased
ENSHGLG00000002354	1	Old-Biased
ENSHGLG00000002359	1	Old-Biased
ENSHGLG00000002361	1	Old-Biased
ENSHGLG00000002363	1	Old-Biased
ENSHGLG00000002367	1	Old-Biased
ENSHGLG00000002368	1	Old-Biased
ENSHGLG00000002369	1	Old-Biased
ENSHGLG00000002371	1	Old-Biased
ENSHGLG00000002373	1	Old-Biased
ENSHGLG00000002384	1	Old-Biased
ENSHGLG00000002386	1	Old-Biased
ENSHGLG00000002389	1	Old-Biased
ENSHGLG00000002391	1	Old-Biased
ENSHGLG00000002393	1	Old-Biased
ENSHGLG00000002398	1	Old-Biased
ENSHGLG00000002400	1	Old-Biased
ENSHGLG00000002404	1	Old-Biased
ENSHGLG00000002406	1	Old-Biased
ENSHGLG00000002408	1	Old-Biased
ENSHGLG00000002413	1	Old-Biased
ENSHGLG00000002417	1	Old-Biased
ENSHGLG00000002420	1	Old-Biased
ENSHGLG00000002421	1	Old-Biased
ENSHGLG00000002423	1	Old-Biased
ENSHGLG00000002425	1	Old-Biased
ENSHGLG00000002426	1	Old-Biased
ENSHGLG00000002428	1	Old-Biased
ENSHGLG00000002429	1	Old-Biased
ENSHGLG00000002430	1	Old-Biased
ENSHGLG00000002433	1	Old-Biased
ENSHGLG00000002436	1	Old-Biased
ENSHGLG00000002437	1	Old-Biased
ENSHGLG00000002442	1	Old-Biased
ENSHGLG00000002444	1	Old-Biased
ENSHGLG00000002447	1	Old-Biased
ENSHGLG00000002449	1	Old-Biased
ENSHGLG00000002450	1	Old-Biased
ENSHGLG00000002453	1	Old-Biased
ENSHGLG00000002458	1	Old-Biased
ENSHGLG00000002466	1	Old-Biased
ENSHGLG00000002467	1	Old-Biased
ENSHGLG00000002468	1	Old-Biased
ENSHGLG00000002470	1	Old-Biased
ENSHGLG00000002475	1	Old-Biased
ENSHGLG00000002476	1	Old-Biased
ENSHGLG00000002482	1	Old-Biased
ENSHGLG00000002484	1	Old-Biased
ENSHGLG00000002485	1	Old-Biased
ENSHGLG00000002488	1	Old-Biased
ENSHGLG00000002492	1	Old-Biased
ENSHGLG00000002494	1	Old-Biased
ENSHGLG00000002497	1	Old-Biased
ENSHGLG00000002498	1	Old-Biased
ENSHGLG00000002499	1	Old-Biased
ENSHGLG00000002500	1	Old-Biased
ENSHGLG00000002501	1	Old-Biased
ENSHGLG00000002503	1	Old-Biased
ENSHGLG00000002506	1	Old-Biased
ENSHGLG00000002507	1	Old-Biased
ENSHGLG00000002510	1	Old-Biased
ENSHGLG00000002514	1	Old-Biased
ENSHGLG00000002518	1	Old-Biased
ENSHGLG00000002522	1	Old-Biased
ENSHGLG00000002524	1	Old-Biased
ENSHGLG00000002527	1	Old-Biased
ENSHGLG00000002528	1	Old-Biased
ENSHGLG00000002530	1	Old-Biased
ENSHGLG00000002533	1	Old-Biased
ENSHGLG00000002535	1	Old-Biased
ENSHGLG00000002537	1	Old-Biased
ENSHGLG00000002538	1	Old-Biased
ENSHGLG00000002540	1	Old-Biased
ENSHGLG00000002544	1	Old-Biased
ENSHGLG00000002546	1	Old-Biased
ENSHGLG00000002547	1	Old-Biased
ENSHGLG00000002557	1	Old-Biased
ENSHGLG00000002558	1	Old-Biased
ENSHGLG00000002559	1	Old-Biased
ENSHGLG00000002560	1	Old-Biased
ENSHGLG00000002561	1	Old-Biased
ENSHGLG00000002563	1	Old-Biased
ENSHGLG00000002564	1	Old-Biased
ENSHGLG00000002571	1	Old-Biased
ENSHGLG00000002582	1	Old-Biased
ENSHGLG00000002585	1	Old-Biased
ENSHGLG00000002588	1	Old-Biased
ENSHGLG00000002590	1	Old-Biased
ENSHGLG00000002594	1	Old-Biased
ENSHGLG00000002598	1	Old-Biased
ENSHGLG00000002600	1	Old-Biased
ENSHGLG00000002606	1	Old-Biased
ENSHGLG00000002607	1	Old-Biased
ENSHGLG00000002609	1	Old-Biased
ENSHGLG00000002612	1	Old-Biased
ENSHGLG00000002614	1	Old-Biased
ENSHGLG00000002619	1	Old-Biased
ENSHGLG00000002620	1	Old-Biased
ENSHGLG00000002621	1	Old-Biased
ENSHGLG00000002625	1	Old-Biased
ENSHGLG00000002627	1	Old-Biased
ENSHGLG00000002629	1	Old-Biased
ENSHGLG00000002632	1	Old-Biased
ENSHGLG00000002633	1	Old-Biased
ENSHGLG00000002636	1	Old-Biased
ENSHGLG00000002638	1	Old-Biased
ENSHGLG00000002643	1	Old-Biased
ENSHGLG00000002646	1	Old-Biased
ENSHGLG00000002647	1	Old-Biased
ENSHGLG00000002652	1	Old-Biased
ENSHGLG00000002657	1	Old-Biased
ENSHGLG00000002660	1	Old-Biased
ENSHGLG00000002663	1	Old-Biased
ENSHGLG00000002668	1	Old-Biased
ENSHGLG00000002674	1	Old-Biased
ENSHGLG00000002678	1	Old-Biased
ENSHGLG00000002683	1	Old-Biased
ENSHGLG00000002684	1	Old-Biased
ENSHGLG00000002689	1	Old-Biased
ENSHGLG00000002690	1	Old-Biased
ENSHGLG00000002691	1	Old-Biased
ENSHGLG00000002692	1	Old-Biased
ENSHGLG00000002695	1	Old-Biased
ENSHGLG00000002703	1	Old-Biased
ENSHGLG00000002705	1	Old-Biased
ENSHGLG00000002708	1	Old-Biased
ENSHGLG00000002709	1	Old-Biased
ENSHGLG00000002713	1	Old-Biased
ENSHGLG00000002715	1	Old-Biased
ENSHGLG00000002716	1	Old-Biased
ENSHGLG00000002717	1	Old-Biased
ENSHGLG00000002720	1	Old-Biased
ENSHGLG00000002721	1	Old-Biased
ENSHGLG00000002724	1	Old-Biased
ENSHGLG00000002726	1	Old-Biased
ENSHGLG00000002727	1	Old-Biased
ENSHGLG00000002734	1	Old-Biased
ENSHGLG00000002742	1	Old-Biased
ENSHGLG00000002743	1	Old-Biased
ENSHGLG00000002753	1	Old-Biased
ENSHGLG00000002754	1	Old-Biased
ENSHGLG00000002755	1	Old-Biased
ENSHGLG00000002756	1	Old-Biased
ENSHGLG00000002761	1	Old-Biased
ENSHGLG00000002763	1	Old-Biased
ENSHGLG00000002764	1	Old-Biased
ENSHGLG00000002766	1	Old-Biased
ENSHGLG00000002767	1	Old-Biased
ENSHGLG00000002771	1	Old-Biased
ENSHGLG00000002772	1	Old-Biased
ENSHGLG00000002774	1	Old-Biased
ENSHGLG00000002775	1	Old-Biased
ENSHGLG00000002780	1	Old-Biased
ENSHGLG00000002782	1	Old-Biased
ENSHGLG00000002787	1	Old-Biased
ENSHGLG00000002795	1	Old-Biased
ENSHGLG00000002796	1	Old-Biased
ENSHGLG00000002797	1	Old-Biased
ENSHGLG00000002799	1	Old-Biased
ENSHGLG00000002809	1	Old-Biased
ENSHGLG00000002811	1	Old-Biased
ENSHGLG00000002812	1	Old-Biased
ENSHGLG00000002827	1	Old-Biased
ENSHGLG00000002831	1	Old-Biased
ENSHGLG00000002836	1	Old-Biased
ENSHGLG00000002842	1	Old-Biased
ENSHGLG00000002844	1	Old-Biased
ENSHGLG00000002845	1	Old-Biased
ENSHGLG00000002846	1	Old-Biased
ENSHGLG00000002848	1	Old-Biased
ENSHGLG00000002854	1	Old-Biased
ENSHGLG00000002857	1	Old-Biased
ENSHGLG00000002860	1	Old-Biased
ENSHGLG00000002862	1	Old-Biased
ENSHGLG00000002864	1	Old-Biased
ENSHGLG00000002866	1	Old-Biased
ENSHGLG00000002869	1	Old-Biased
ENSHGLG00000002870	1	Old-Biased
ENSHGLG00000002872	1	Old-Biased
ENSHGLG00000002877	1	Old-Biased
ENSHGLG00000002879	1	Old-Biased
ENSHGLG00000002880	1	Old-Biased
ENSHGLG00000002884	1	Old-Biased
ENSHGLG00000002885	1	Old-Biased
ENSHGLG00000002887	1	Old-Biased
ENSHGLG00000002895	1	Old-Biased
ENSHGLG00000002896	1	Old-Biased
ENSHGLG00000002899	1	Old-Biased
ENSHGLG00000002900	1	Old-Biased
ENSHGLG00000002904	1	Old-Biased
ENSHGLG00000002907	1	Old-Biased
ENSHGLG00000002908	1	Old-Biased
ENSHGLG00000002912	1	Old-Biased
ENSHGLG00000002918	1	Old-Biased
ENSHGLG00000002923	1	Old-Biased
ENSHGLG00000002925	1	Old-Biased
ENSHGLG00000002927	1	Old-Biased
ENSHGLG00000002932	1	Old-Biased
ENSHGLG00000002934	1	Old-Biased
ENSHGLG00000002936	1	Old-Biased
ENSHGLG00000002939	1	Old-Biased
ENSHGLG00000002941	1	Old-Biased
ENSHGLG00000002942	1	Old-Biased
ENSHGLG00000002943	1	Old-Biased
ENSHGLG00000002956	1	Old-Biased
ENSHGLG00000002963	1	Old-Biased
ENSHGLG00000002965	1	Old-Biased
ENSHGLG00000002967	1	Old-Biased
ENSHGLG00000002969	1	Old-Biased
ENSHGLG00000002975	1	Old-Biased
ENSHGLG00000002976	1	Old-Biased
ENSHGLG00000002977	1	Old-Biased
ENSHGLG00000002978	1	Old-Biased
ENSHGLG00000002982	1	Old-Biased
ENSHGLG00000002983	1	Old-Biased
ENSHGLG00000002984	1	Old-Biased
ENSHGLG00000002985	1	Old-Biased
ENSHGLG00000002986	1	Old-Biased
ENSHGLG00000002992	1	Old-Biased
ENSHGLG00000002993	1	Old-Biased
ENSHGLG00000002994	1	Old-Biased
ENSHGLG00000002996	1	Old-Biased
ENSHGLG00000002998	1	Old-Biased
ENSHGLG00000003001	1	Old-Biased
ENSHGLG00000003002	1	Old-Biased
ENSHGLG00000003003	1	Old-Biased
ENSHGLG00000003006	1	Old-Biased
ENSHGLG00000003007	1	Old-Biased
ENSHGLG00000003008	1	Old-Biased
ENSHGLG00000003012	1	Old-Biased
ENSHGLG00000003015	1	Old-Biased
ENSHGLG00000003020	1	Old-Biased
ENSHGLG00000003021	1	Old-Biased
ENSHGLG00000003022	1	Old-Biased
ENSHGLG00000003024	1	Old-Biased
ENSHGLG00000003036	1	Old-Biased
ENSHGLG00000003037	1	Old-Biased
ENSHGLG00000003041	1	Old-Biased
ENSHGLG00000003042	1	Old-Biased
ENSHGLG00000003045	1	Old-Biased
ENSHGLG00000003048	1	Old-Biased
ENSHGLG00000003050	1	Old-Biased
ENSHGLG00000003051	1	Old-Biased
ENSHGLG00000003054	1	Old-Biased
ENSHGLG00000003056	1	Old-Biased
ENSHGLG00000003057	1	Old-Biased
ENSHGLG00000003059	1	Old-Biased
ENSHGLG00000003061	1	Old-Biased
ENSHGLG00000003062	1	Old-Biased
ENSHGLG00000003065	1	Old-Biased
ENSHGLG00000003067	1	Old-Biased
ENSHGLG00000003068	1	Old-Biased
ENSHGLG00000003069	1	Old-Biased
ENSHGLG00000003070	1	Old-Biased
ENSHGLG00000003073	1	Old-Biased
ENSHGLG00000003076	1	Old-Biased
ENSHGLG00000003085	1	Old-Biased
ENSHGLG00000003087	1	Old-Biased
ENSHGLG00000003095	1	Old-Biased
ENSHGLG00000003096	1	Old-Biased
ENSHGLG00000003097	1	Old-Biased
ENSHGLG00000003100	1	Old-Biased
ENSHGLG00000003106	1	Old-Biased
ENSHGLG00000003109	1	Old-Biased
ENSHGLG00000003110	1	Old-Biased
ENSHGLG00000003116	1	Old-Biased
ENSHGLG00000003118	1	Old-Biased
ENSHGLG00000003119	1	Old-Biased
ENSHGLG00000003122	1	Old-Biased
ENSHGLG00000003123	1	Old-Biased
ENSHGLG00000003124	1	Old-Biased
ENSHGLG00000003126	1	Old-Biased
ENSHGLG00000003127	1	Old-Biased
ENSHGLG00000003128	1	Old-Biased
ENSHGLG00000003129	1	Old-Biased
ENSHGLG00000003130	1	Old-Biased
ENSHGLG00000003131	1	Old-Biased
ENSHGLG00000003132	1	Old-Biased
ENSHGLG00000003133	1	Old-Biased
ENSHGLG00000003143	1	Old-Biased
ENSHGLG00000003145	1	Old-Biased
ENSHGLG00000003146	1	Old-Biased
ENSHGLG00000003149	1	Old-Biased
ENSHGLG00000003157	1	Old-Biased
ENSHGLG00000003159	1	Old-Biased
ENSHGLG00000003160	1	Old-Biased
ENSHGLG00000003164	1	Old-Biased
ENSHGLG00000003165	1	Old-Biased
ENSHGLG00000003168	1	Old-Biased
ENSHGLG00000003178	1	Old-Biased
ENSHGLG00000003179	1	Old-Biased
ENSHGLG00000003180	1	Old-Biased
ENSHGLG00000003181	1	Old-Biased
ENSHGLG00000003185	1	Old-Biased
ENSHGLG00000003187	1	Old-Biased
ENSHGLG00000003192	1	Old-Biased
ENSHGLG00000003193	1	Old-Biased
ENSHGLG00000003196	1	Old-Biased
ENSHGLG00000003198	1	Old-Biased
ENSHGLG00000003203	1	Old-Biased
ENSHGLG00000003204	1	Old-Biased
ENSHGLG00000003210	1	Old-Biased
ENSHGLG00000003211	1	Old-Biased
ENSHGLG00000003214	1	Old-Biased
ENSHGLG00000003215	1	Old-Biased
ENSHGLG00000003217	1	Old-Biased
ENSHGLG00000003221	1	Old-Biased
ENSHGLG00000003223	1	Old-Biased
ENSHGLG00000003225	1	Old-Biased
ENSHGLG00000003230	1	Old-Biased
ENSHGLG00000003231	1	Old-Biased
ENSHGLG00000003235	1	Old-Biased
ENSHGLG00000003237	1	Old-Biased
ENSHGLG00000003238	1	Old-Biased
ENSHGLG00000003243	1	Old-Biased
ENSHGLG00000003249	1	Old-Biased
ENSHGLG00000003256	1	Old-Biased
ENSHGLG00000003258	1	Old-Biased
ENSHGLG00000003259	1	Old-Biased
ENSHGLG00000003260	1	Old-Biased
ENSHGLG00000003261	1	Old-Biased
ENSHGLG00000003264	1	Old-Biased
ENSHGLG00000003265	1	Old-Biased
ENSHGLG00000003267	1	Old-Biased
ENSHGLG00000003271	1	Old-Biased
ENSHGLG00000003272	1	Old-Biased
ENSHGLG00000003275	1	Old-Biased
ENSHGLG00000003280	1	Old-Biased
ENSHGLG00000003284	1	Old-Biased
ENSHGLG00000003287	1	Old-Biased
ENSHGLG00000003290	1	Old-Biased
ENSHGLG00000003291	1	Old-Biased
ENSHGLG00000003292	1	Old-Biased
ENSHGLG00000003294	1	Old-Biased
ENSHGLG00000003297	1	Old-Biased
ENSHGLG00000003298	1	Old-Biased
ENSHGLG00000003300	1	Old-Biased
ENSHGLG00000003302	1	Old-Biased
ENSHGLG00000003303	1	Old-Biased
ENSHGLG00000003305	1	Old-Biased
ENSHGLG00000003306	1	Old-Biased
ENSHGLG00000003312	1	Old-Biased
ENSHGLG00000003316	1	Old-Biased
ENSHGLG00000003319	1	Old-Biased
ENSHGLG00000003320	1	Old-Biased
ENSHGLG00000003325	1	Old-Biased
ENSHGLG00000003326	1	Old-Biased
ENSHGLG00000003327	1	Old-Biased
ENSHGLG00000003338	1	Old-Biased
ENSHGLG00000003339	1	Old-Biased
ENSHGLG00000003344	1	Old-Biased
ENSHGLG00000003347	1	Old-Biased
ENSHGLG00000003349	1	Old-Biased
ENSHGLG00000003350	1	Old-Biased
ENSHGLG00000003354	1	Old-Biased
ENSHGLG00000003355	1	Old-Biased
ENSHGLG00000003358	1	Old-Biased
ENSHGLG00000003363	1	Old-Biased
ENSHGLG00000003364	1	Old-Biased
ENSHGLG00000003365	1	Old-Biased
ENSHGLG00000003366	1	Old-Biased
ENSHGLG00000003370	1	Old-Biased
ENSHGLG00000003378	1	Old-Biased
ENSHGLG00000003380	1	Old-Biased
ENSHGLG00000003384	1	Old-Biased
ENSHGLG00000003386	1	Old-Biased
ENSHGLG00000003391	1	Old-Biased
ENSHGLG00000003392	1	Old-Biased
ENSHGLG00000003393	1	Old-Biased
ENSHGLG00000003395	1	Old-Biased
ENSHGLG00000003397	1	Old-Biased
ENSHGLG00000003401	1	Old-Biased
ENSHGLG00000003402	1	Old-Biased
ENSHGLG00000003403	1	Old-Biased
ENSHGLG00000003412	1	Old-Biased
ENSHGLG00000003416	1	Old-Biased
ENSHGLG00000003421	1	Old-Biased
ENSHGLG00000003422	1	Old-Biased
ENSHGLG00000003425	1	Old-Biased
ENSHGLG00000003434	1	Old-Biased
ENSHGLG00000003435	1	Old-Biased
ENSHGLG00000003436	1	Old-Biased
ENSHGLG00000003437	1	Old-Biased
ENSHGLG00000003441	1	Old-Biased
ENSHGLG00000003446	1	Old-Biased
ENSHGLG00000003447	1	Old-Biased
ENSHGLG00000003449	1	Old-Biased
ENSHGLG00000003457	1	Old-Biased
ENSHGLG00000003459	1	Old-Biased
ENSHGLG00000003460	1	Old-Biased
ENSHGLG00000003464	1	Old-Biased
ENSHGLG00000003466	1	Old-Biased
ENSHGLG00000003475	1	Old-Biased
ENSHGLG00000003483	1	Old-Biased
ENSHGLG00000003484	1	Old-Biased
ENSHGLG00000003488	1	Old-Biased
ENSHGLG00000003490	1	Old-Biased
ENSHGLG00000003492	1	Old-Biased
ENSHGLG00000003494	1	Old-Biased
ENSHGLG00000003497	1	Old-Biased
ENSHGLG00000003506	1	Old-Biased
ENSHGLG00000003507	1	Old-Biased
ENSHGLG00000003508	1	Old-Biased
ENSHGLG00000003510	1	Old-Biased
ENSHGLG00000003517	1	Old-Biased
ENSHGLG00000003520	1	Old-Biased
ENSHGLG00000003521	1	Old-Biased
ENSHGLG00000003523	1	Old-Biased
ENSHGLG00000003528	1	Old-Biased
ENSHGLG00000003530	1	Old-Biased
ENSHGLG00000003535	1	Old-Biased
ENSHGLG00000003537	1	Old-Biased
ENSHGLG00000003539	1	Old-Biased
ENSHGLG00000003543	1	Old-Biased
ENSHGLG00000003546	1	Old-Biased
ENSHGLG00000003550	1	Old-Biased
ENSHGLG00000003553	1	Old-Biased
ENSHGLG00000003556	1	Old-Biased
ENSHGLG00000003559	1	Old-Biased
ENSHGLG00000003561	1	Old-Biased
ENSHGLG00000003572	1	Old-Biased
ENSHGLG00000003574	1	Old-Biased
ENSHGLG00000003575	1	Old-Biased
ENSHGLG00000003576	1	Old-Biased
ENSHGLG00000003579	1	Old-Biased
ENSHGLG00000003583	1	Old-Biased
ENSHGLG00000003584	1	Old-Biased
ENSHGLG00000003586	1	Old-Biased
ENSHGLG00000003587	1	Old-Biased
ENSHGLG00000003588	1	Old-Biased
ENSHGLG00000003592	1	Old-Biased
ENSHGLG00000003593	1	Old-Biased
ENSHGLG00000003596	1	Old-Biased
ENSHGLG00000003598	1	Old-Biased
ENSHGLG00000003603	1	Old-Biased
ENSHGLG00000003604	1	Old-Biased
ENSHGLG00000003605	1	Old-Biased
ENSHGLG00000003606	1	Old-Biased
ENSHGLG00000003607	1	Old-Biased
ENSHGLG00000003609	1	Old-Biased
ENSHGLG00000003611	1	Old-Biased
ENSHGLG00000003614	1	Old-Biased
ENSHGLG00000003618	1	Old-Biased
ENSHGLG00000003621	1	Old-Biased
ENSHGLG00000003625	1	Old-Biased
ENSHGLG00000003626	1	Old-Biased
ENSHGLG00000003639	1	Old-Biased
ENSHGLG00000003645	1	Old-Biased
ENSHGLG00000003648	1	Old-Biased
ENSHGLG00000003650	1	Old-Biased
ENSHGLG00000003652	1	Old-Biased
ENSHGLG00000003653	1	Old-Biased
ENSHGLG00000003656	1	Old-Biased
ENSHGLG00000003657	1	Old-Biased
ENSHGLG00000003659	1	Old-Biased
ENSHGLG00000003662	1	Old-Biased
ENSHGLG00000003667	1	Old-Biased
ENSHGLG00000003668	1	Old-Biased
ENSHGLG00000003672	1	Old-Biased
ENSHGLG00000003673	1	Old-Biased
ENSHGLG00000003674	1	Old-Biased
ENSHGLG00000003675	1	Old-Biased
ENSHGLG00000003679	1	Old-Biased
ENSHGLG00000003683	1	Old-Biased
ENSHGLG00000003684	1	Old-Biased
ENSHGLG00000003685	1	Old-Biased
ENSHGLG00000003686	1	Old-Biased
ENSHGLG00000003689	1	Old-Biased
ENSHGLG00000003698	1	Old-Biased
ENSHGLG00000003713	1	Old-Biased
ENSHGLG00000003718	1	Old-Biased
ENSHGLG00000003726	1	Old-Biased
ENSHGLG00000003734	1	Old-Biased
ENSHGLG00000003742	1	Old-Biased
ENSHGLG00000003744	1	Old-Biased
ENSHGLG00000003747	1	Old-Biased
ENSHGLG00000003749	1	Old-Biased
ENSHGLG00000003757	1	Old-Biased
ENSHGLG00000003758	1	Old-Biased
ENSHGLG00000003759	1	Old-Biased
ENSHGLG00000003760	1	Old-Biased
ENSHGLG00000003762	1	Old-Biased
ENSHGLG00000003763	1	Old-Biased
ENSHGLG00000003765	1	Old-Biased
ENSHGLG00000003768	1	Old-Biased
ENSHGLG00000003773	1	Old-Biased
ENSHGLG00000003776	1	Old-Biased
ENSHGLG00000003778	1	Old-Biased
ENSHGLG00000003780	1	Old-Biased
ENSHGLG00000003781	1	Old-Biased
ENSHGLG00000003782	1	Old-Biased
ENSHGLG00000003784	1	Old-Biased
ENSHGLG00000003785	1	Old-Biased
ENSHGLG00000003786	1	Old-Biased
ENSHGLG00000003787	1	Old-Biased
ENSHGLG00000003789	1	Old-Biased
ENSHGLG00000003792	1	Old-Biased
ENSHGLG00000003794	1	Old-Biased
ENSHGLG00000003795	1	Old-Biased
ENSHGLG00000003796	1	Old-Biased
ENSHGLG00000003798	1	Old-Biased
ENSHGLG00000003799	1	Old-Biased
ENSHGLG00000003803	1	Old-Biased
ENSHGLG00000003806	1	Old-Biased
ENSHGLG00000003812	1	Old-Biased
ENSHGLG00000003816	1	Old-Biased
ENSHGLG00000003818	1	Old-Biased
ENSHGLG00000003820	1	Old-Biased
ENSHGLG00000003823	1	Old-Biased
ENSHGLG00000003827	1	Old-Biased
ENSHGLG00000003837	1	Old-Biased
ENSHGLG00000003839	1	Old-Biased
ENSHGLG00000003846	1	Old-Biased
ENSHGLG00000003848	1	Old-Biased
ENSHGLG00000003850	1	Old-Biased
ENSHGLG00000003851	1	Old-Biased
ENSHGLG00000003858	1	Old-Biased
ENSHGLG00000003866	1	Old-Biased
ENSHGLG00000003869	1	Old-Biased
ENSHGLG00000003882	1	Old-Biased
ENSHGLG00000003883	1	Old-Biased
ENSHGLG00000003891	1	Old-Biased
ENSHGLG00000003893	1	Old-Biased
ENSHGLG00000003902	1	Old-Biased
ENSHGLG00000003903	1	Old-Biased
ENSHGLG00000003905	1	Old-Biased
ENSHGLG00000003907	1	Old-Biased
ENSHGLG00000003910	1	Old-Biased
ENSHGLG00000003915	1	Old-Biased
ENSHGLG00000003916	1	Old-Biased
ENSHGLG00000003923	1	Old-Biased
ENSHGLG00000003931	1	Old-Biased
ENSHGLG00000003934	1	Old-Biased
ENSHGLG00000003937	1	Old-Biased
ENSHGLG00000003938	1	Old-Biased
ENSHGLG00000003939	1	Old-Biased
ENSHGLG00000003941	1	Old-Biased
ENSHGLG00000003945	1	Old-Biased
ENSHGLG00000003947	1	Old-Biased
ENSHGLG00000003949	1	Old-Biased
ENSHGLG00000003954	1	Old-Biased
ENSHGLG00000003955	1	Old-Biased
ENSHGLG00000003957	1	Old-Biased
ENSHGLG00000003965	1	Old-Biased
ENSHGLG00000003966	1	Old-Biased
ENSHGLG00000003976	1	Old-Biased
ENSHGLG00000003978	1	Old-Biased
ENSHGLG00000003985	1	Old-Biased
ENSHGLG00000003989	1	Old-Biased
ENSHGLG00000003993	1	Old-Biased
ENSHGLG00000003995	1	Old-Biased
ENSHGLG00000003997	1	Old-Biased
ENSHGLG00000004000	1	Old-Biased
ENSHGLG00000004003	1	Old-Biased
ENSHGLG00000004004	1	Old-Biased
ENSHGLG00000004007	1	Old-Biased
ENSHGLG00000004008	1	Old-Biased
ENSHGLG00000004009	1	Old-Biased
ENSHGLG00000004010	1	Old-Biased
ENSHGLG00000004014	1	Old-Biased
ENSHGLG00000004021	1	Old-Biased
ENSHGLG00000004024	1	Old-Biased
ENSHGLG00000004028	1	Old-Biased
ENSHGLG00000004038	1	Old-Biased
ENSHGLG00000004044	1	Old-Biased
ENSHGLG00000004049	1	Old-Biased
ENSHGLG00000004051	1	Old-Biased
ENSHGLG00000004054	1	Old-Biased
ENSHGLG00000004060	1	Old-Biased
ENSHGLG00000004063	1	Old-Biased
ENSHGLG00000004067	1	Old-Biased
ENSHGLG00000004071	1	Old-Biased
ENSHGLG00000004077	1	Old-Biased
ENSHGLG00000004089	1	Old-Biased
ENSHGLG00000004090	1	Old-Biased
ENSHGLG00000004093	1	Old-Biased
ENSHGLG00000004094	1	Old-Biased
ENSHGLG00000004095	1	Old-Biased
ENSHGLG00000004098	1	Old-Biased
ENSHGLG00000004102	1	Old-Biased
ENSHGLG00000004103	1	Old-Biased
ENSHGLG00000004104	1	Old-Biased
ENSHGLG00000004113	1	Old-Biased
ENSHGLG00000004120	1	Old-Biased
ENSHGLG00000004129	1	Old-Biased
ENSHGLG00000004132	1	Old-Biased
ENSHGLG00000004135	1	Old-Biased
ENSHGLG00000004140	1	Old-Biased
ENSHGLG00000004145	1	Old-Biased
ENSHGLG00000004147	1	Old-Biased
ENSHGLG00000004150	1	Old-Biased
ENSHGLG00000004156	1	Old-Biased
ENSHGLG00000004159	1	Old-Biased
ENSHGLG00000004160	1	Old-Biased
ENSHGLG00000004161	1	Old-Biased
ENSHGLG00000004165	1	Old-Biased
ENSHGLG00000004168	1	Old-Biased
ENSHGLG00000004169	1	Old-Biased
ENSHGLG00000004171	1	Old-Biased
ENSHGLG00000004174	1	Old-Biased
ENSHGLG00000004178	1	Old-Biased
ENSHGLG00000004181	1	Old-Biased
ENSHGLG00000004184	1	Old-Biased
ENSHGLG00000004185	1	Old-Biased
ENSHGLG00000004187	1	Old-Biased
ENSHGLG00000004189	1	Old-Biased
ENSHGLG00000004191	1	Old-Biased
ENSHGLG00000004192	1	Old-Biased
ENSHGLG00000004194	1	Old-Biased
ENSHGLG00000004202	1	Old-Biased
ENSHGLG00000004207	1	Old-Biased
ENSHGLG00000004210	1	Old-Biased
ENSHGLG00000004212	1	Old-Biased
ENSHGLG00000004214	1	Old-Biased
ENSHGLG00000004217	1	Old-Biased
ENSHGLG00000004227	1	Old-Biased
ENSHGLG00000004230	1	Old-Biased
ENSHGLG00000004231	1	Old-Biased
ENSHGLG00000004232	1	Old-Biased
ENSHGLG00000004233	1	Old-Biased
ENSHGLG00000004234	1	Old-Biased
ENSHGLG00000004238	1	Old-Biased
ENSHGLG00000004239	1	Old-Biased
ENSHGLG00000004241	1	Old-Biased
ENSHGLG00000004242	1	Old-Biased
ENSHGLG00000004244	1	Old-Biased
ENSHGLG00000004245	1	Old-Biased
ENSHGLG00000004247	1	Old-Biased
ENSHGLG00000004250	1	Old-Biased
ENSHGLG00000004254	1	Old-Biased
ENSHGLG00000004256	1	Old-Biased
ENSHGLG00000004259	1	Old-Biased
ENSHGLG00000004262	1	Old-Biased
ENSHGLG00000004265	1	Old-Biased
ENSHGLG00000004267	1	Old-Biased
ENSHGLG00000004268	1	Old-Biased
ENSHGLG00000004269	1	Old-Biased
ENSHGLG00000004270	1	Old-Biased
ENSHGLG00000004276	1	Old-Biased
ENSHGLG00000004280	1	Old-Biased
ENSHGLG00000004282	1	Old-Biased
ENSHGLG00000004290	1	Old-Biased
ENSHGLG00000004300	1	Old-Biased
ENSHGLG00000004301	1	Old-Biased
ENSHGLG00000004302	1	Old-Biased
ENSHGLG00000004305	1	Old-Biased
ENSHGLG00000004309	1	Old-Biased
ENSHGLG00000004311	1	Old-Biased
ENSHGLG00000004314	1	Old-Biased
ENSHGLG00000004321	1	Old-Biased
ENSHGLG00000004327	1	Old-Biased
ENSHGLG00000004329	1	Old-Biased
ENSHGLG00000004336	1	Old-Biased
ENSHGLG00000004344	1	Old-Biased
ENSHGLG00000004346	1	Old-Biased
ENSHGLG00000004349	1	Old-Biased
ENSHGLG00000004352	1	Old-Biased
ENSHGLG00000004354	1	Old-Biased
ENSHGLG00000004355	1	Old-Biased
ENSHGLG00000004366	1	Old-Biased
ENSHGLG00000004369	1	Old-Biased
ENSHGLG00000004370	1	Old-Biased
ENSHGLG00000004371	1	Old-Biased
ENSHGLG00000004373	1	Old-Biased
ENSHGLG00000004374	1	Old-Biased
ENSHGLG00000004382	1	Old-Biased
ENSHGLG00000004384	1	Old-Biased
ENSHGLG00000004385	1	Old-Biased
ENSHGLG00000004390	1	Old-Biased
ENSHGLG00000004392	1	Old-Biased
ENSHGLG00000004394	1	Old-Biased
ENSHGLG00000004396	1	Old-Biased
ENSHGLG00000004401	1	Old-Biased
ENSHGLG00000004403	1	Old-Biased
ENSHGLG00000004405	1	Old-Biased
ENSHGLG00000004412	1	Old-Biased
ENSHGLG00000004416	1	Old-Biased
ENSHGLG00000004417	1	Old-Biased
ENSHGLG00000004428	1	Old-Biased
ENSHGLG00000004430	1	Old-Biased
ENSHGLG00000004431	1	Old-Biased
ENSHGLG00000004433	1	Old-Biased
ENSHGLG00000004435	1	Old-Biased
ENSHGLG00000004444	1	Old-Biased
ENSHGLG00000004450	1	Old-Biased
ENSHGLG00000004452	1	Old-Biased
ENSHGLG00000004455	1	Old-Biased
ENSHGLG00000004457	1	Old-Biased
ENSHGLG00000004459	1	Old-Biased
ENSHGLG00000004460	1	Old-Biased
ENSHGLG00000004462	1	Old-Biased
ENSHGLG00000004464	1	Old-Biased
ENSHGLG00000004466	1	Old-Biased
ENSHGLG00000004470	1	Old-Biased
ENSHGLG00000004471	1	Old-Biased
ENSHGLG00000004474	1	Old-Biased
ENSHGLG00000004479	1	Old-Biased
ENSHGLG00000004480	1	Old-Biased
ENSHGLG00000004481	1	Old-Biased
ENSHGLG00000004485	1	Old-Biased
ENSHGLG00000004486	1	Old-Biased
ENSHGLG00000004491	1	Old-Biased
ENSHGLG00000004496	1	Old-Biased
ENSHGLG00000004497	1	Old-Biased
ENSHGLG00000004505	1	Old-Biased
ENSHGLG00000004510	1	Old-Biased
ENSHGLG00000004512	1	Old-Biased
ENSHGLG00000004514	1	Old-Biased
ENSHGLG00000004516	1	Old-Biased
ENSHGLG00000004518	1	Old-Biased
ENSHGLG00000004519	1	Old-Biased
ENSHGLG00000004522	1	Old-Biased
ENSHGLG00000004531	1	Old-Biased
ENSHGLG00000004535	1	Old-Biased
ENSHGLG00000004536	1	Old-Biased
ENSHGLG00000004537	1	Old-Biased
ENSHGLG00000004540	1	Old-Biased
ENSHGLG00000004543	1	Old-Biased
ENSHGLG00000004546	1	Old-Biased
ENSHGLG00000004547	1	Old-Biased
ENSHGLG00000004551	1	Old-Biased
ENSHGLG00000004554	1	Old-Biased
ENSHGLG00000004556	1	Old-Biased
ENSHGLG00000004560	1	Old-Biased
ENSHGLG00000004562	1	Old-Biased
ENSHGLG00000004563	1	Old-Biased
ENSHGLG00000004564	1	Old-Biased
ENSHGLG00000004565	1	Old-Biased
ENSHGLG00000004574	1	Old-Biased
ENSHGLG00000004576	1	Old-Biased
ENSHGLG00000004580	1	Old-Biased
ENSHGLG00000004581	1	Old-Biased
ENSHGLG00000004585	1	Old-Biased
ENSHGLG00000004586	1	Old-Biased
ENSHGLG00000004588	1	Old-Biased
ENSHGLG00000004590	1	Old-Biased
ENSHGLG00000004593	1	Old-Biased
ENSHGLG00000004595	1	Old-Biased
ENSHGLG00000004597	1	Old-Biased
ENSHGLG00000004601	1	Old-Biased
ENSHGLG00000004611	1	Old-Biased
ENSHGLG00000004616	1	Old-Biased
ENSHGLG00000004619	1	Old-Biased
ENSHGLG00000004620	1	Old-Biased
ENSHGLG00000004622	1	Old-Biased
ENSHGLG00000004632	1	Old-Biased
ENSHGLG00000004636	1	Old-Biased
ENSHGLG00000004640	1	Old-Biased
ENSHGLG00000004643	1	Old-Biased
ENSHGLG00000004644	1	Old-Biased
ENSHGLG00000004645	1	Old-Biased
ENSHGLG00000004653	1	Old-Biased
ENSHGLG00000004654	1	Old-Biased
ENSHGLG00000004660	1	Old-Biased
ENSHGLG00000004663	1	Old-Biased
ENSHGLG00000004666	1	Old-Biased
ENSHGLG00000004675	1	Old-Biased
ENSHGLG00000004679	1	Old-Biased
ENSHGLG00000004680	1	Old-Biased
ENSHGLG00000004683	1	Old-Biased
ENSHGLG00000004701	1	Old-Biased
ENSHGLG00000004702	1	Old-Biased
ENSHGLG00000004709	1	Old-Biased
ENSHGLG00000004711	1	Old-Biased
ENSHGLG00000004716	1	Old-Biased
ENSHGLG00000004720	1	Old-Biased
ENSHGLG00000004721	1	Old-Biased
ENSHGLG00000004724	1	Old-Biased
ENSHGLG00000004729	1	Old-Biased
ENSHGLG00000004732	1	Old-Biased
ENSHGLG00000004733	1	Old-Biased
ENSHGLG00000004734	1	Old-Biased
ENSHGLG00000004736	1	Old-Biased
ENSHGLG00000004737	1	Old-Biased
ENSHGLG00000004738	1	Old-Biased
ENSHGLG00000004742	1	Old-Biased
ENSHGLG00000004744	1	Old-Biased
ENSHGLG00000004746	1	Old-Biased
ENSHGLG00000004748	1	Old-Biased
ENSHGLG00000004749	1	Old-Biased
ENSHGLG00000004752	1	Old-Biased
ENSHGLG00000004754	1	Old-Biased
ENSHGLG00000004757	1	Old-Biased
ENSHGLG00000004759	1	Old-Biased
ENSHGLG00000004760	1	Old-Biased
ENSHGLG00000004762	1	Old-Biased
ENSHGLG00000004767	1	Old-Biased
ENSHGLG00000004771	1	Old-Biased
ENSHGLG00000004777	1	Old-Biased
ENSHGLG00000004782	1	Old-Biased
ENSHGLG00000004783	1	Old-Biased
ENSHGLG00000004784	1	Old-Biased
ENSHGLG00000004791	1	Old-Biased
ENSHGLG00000004793	1	Old-Biased
ENSHGLG00000004797	1	Old-Biased
ENSHGLG00000004807	1	Old-Biased
ENSHGLG00000004809	1	Old-Biased
ENSHGLG00000004811	1	Old-Biased
ENSHGLG00000004812	1	Old-Biased
ENSHGLG00000004817	1	Old-Biased
ENSHGLG00000004818	1	Old-Biased
ENSHGLG00000004821	1	Old-Biased
ENSHGLG00000004824	1	Old-Biased
ENSHGLG00000004827	1	Old-Biased
ENSHGLG00000004832	1	Old-Biased
ENSHGLG00000004835	1	Old-Biased
ENSHGLG00000004839	1	Old-Biased
ENSHGLG00000004842	1	Old-Biased
ENSHGLG00000004845	1	Old-Biased
ENSHGLG00000004850	1	Old-Biased
ENSHGLG00000004853	1	Old-Biased
ENSHGLG00000004854	1	Old-Biased
ENSHGLG00000004858	1	Old-Biased
ENSHGLG00000004861	1	Old-Biased
ENSHGLG00000004863	1	Old-Biased
ENSHGLG00000004865	1	Old-Biased
ENSHGLG00000004867	1	Old-Biased
ENSHGLG00000004868	1	Old-Biased
ENSHGLG00000004869	1	Old-Biased
ENSHGLG00000004870	1	Old-Biased
ENSHGLG00000004873	1	Old-Biased
ENSHGLG00000004874	1	Old-Biased
ENSHGLG00000004877	1	Old-Biased
ENSHGLG00000004879	1	Old-Biased
ENSHGLG00000004881	1	Old-Biased
ENSHGLG00000004882	1	Old-Biased
ENSHGLG00000004885	1	Old-Biased
ENSHGLG00000004892	1	Old-Biased
ENSHGLG00000004895	1	Old-Biased
ENSHGLG00000004896	1	Old-Biased
ENSHGLG00000004900	1	Old-Biased
ENSHGLG00000004901	1	Old-Biased
ENSHGLG00000004902	1	Old-Biased
ENSHGLG00000004904	1	Old-Biased
ENSHGLG00000004905	1	Old-Biased
ENSHGLG00000004907	1	Old-Biased
ENSHGLG00000004908	1	Old-Biased
ENSHGLG00000004914	1	Old-Biased
ENSHGLG00000004917	1	Old-Biased
ENSHGLG00000004923	1	Old-Biased
ENSHGLG00000004926	1	Old-Biased
ENSHGLG00000004929	1	Old-Biased
ENSHGLG00000004931	1	Old-Biased
ENSHGLG00000004933	1	Old-Biased
ENSHGLG00000004937	1	Old-Biased
ENSHGLG00000004938	1	Old-Biased
ENSHGLG00000004943	1	Old-Biased
ENSHGLG00000004944	1	Old-Biased
ENSHGLG00000004946	1	Old-Biased
ENSHGLG00000004947	1	Old-Biased
ENSHGLG00000004948	1	Old-Biased
ENSHGLG00000004949	1	Old-Biased
ENSHGLG00000004952	1	Old-Biased
ENSHGLG00000004953	1	Old-Biased
ENSHGLG00000004954	1	Old-Biased
ENSHGLG00000004958	1	Old-Biased
ENSHGLG00000004959	1	Old-Biased
ENSHGLG00000004962	1	Old-Biased
ENSHGLG00000004963	1	Old-Biased
ENSHGLG00000004968	1	Old-Biased
ENSHGLG00000004970	1	Old-Biased
ENSHGLG00000004976	1	Old-Biased
ENSHGLG00000004977	1	Old-Biased
ENSHGLG00000004985	1	Old-Biased
ENSHGLG00000004986	1	Old-Biased
ENSHGLG00000004987	1	Old-Biased
ENSHGLG00000004990	1	Old-Biased
ENSHGLG00000004991	1	Old-Biased
ENSHGLG00000004992	1	Old-Biased
ENSHGLG00000004994	1	Old-Biased
ENSHGLG00000004995	1	Old-Biased
ENSHGLG00000004996	1	Old-Biased
ENSHGLG00000005009	1	Old-Biased
ENSHGLG00000005011	1	Old-Biased
ENSHGLG00000005017	1	Old-Biased
ENSHGLG00000005022	1	Old-Biased
ENSHGLG00000005023	1	Old-Biased
ENSHGLG00000005024	1	Old-Biased
ENSHGLG00000005027	1	Old-Biased
ENSHGLG00000005031	1	Old-Biased
ENSHGLG00000005032	1	Old-Biased
ENSHGLG00000005041	1	Old-Biased
ENSHGLG00000005043	1	Old-Biased
ENSHGLG00000005047	1	Old-Biased
ENSHGLG00000005050	1	Old-Biased
ENSHGLG00000005052	1	Old-Biased
ENSHGLG00000005057	1	Old-Biased
ENSHGLG00000005061	1	Old-Biased
ENSHGLG00000005062	1	Old-Biased
ENSHGLG00000005066	1	Old-Biased
ENSHGLG00000005068	1	Old-Biased
ENSHGLG00000005074	1	Old-Biased
ENSHGLG00000005078	1	Old-Biased
ENSHGLG00000005080	1	Old-Biased
ENSHGLG00000005082	1	Old-Biased
ENSHGLG00000005087	1	Old-Biased
ENSHGLG00000005088	1	Old-Biased
ENSHGLG00000005090	1	Old-Biased
ENSHGLG00000005095	1	Old-Biased
ENSHGLG00000005096	1	Old-Biased
ENSHGLG00000005097	1	Old-Biased
ENSHGLG00000005098	1	Old-Biased
ENSHGLG00000005103	1	Old-Biased
ENSHGLG00000005114	1	Old-Biased
ENSHGLG00000005115	1	Old-Biased
ENSHGLG00000005116	1	Old-Biased
ENSHGLG00000005122	1	Old-Biased
ENSHGLG00000005123	1	Old-Biased
ENSHGLG00000005124	1	Old-Biased
ENSHGLG00000005125	1	Old-Biased
ENSHGLG00000005129	1	Old-Biased
ENSHGLG00000005130	1	Old-Biased
ENSHGLG00000005131	1	Old-Biased
ENSHGLG00000005141	1	Old-Biased
ENSHGLG00000005142	1	Old-Biased
ENSHGLG00000005145	1	Old-Biased
ENSHGLG00000005146	1	Old-Biased
ENSHGLG00000005151	1	Old-Biased
ENSHGLG00000005153	1	Old-Biased
ENSHGLG00000005157	1	Old-Biased
ENSHGLG00000005159	1	Old-Biased
ENSHGLG00000005163	1	Old-Biased
ENSHGLG00000005165	1	Old-Biased
ENSHGLG00000005166	1	Old-Biased
ENSHGLG00000005168	1	Old-Biased
ENSHGLG00000005169	1	Old-Biased
ENSHGLG00000005172	1	Old-Biased
ENSHGLG00000005173	1	Old-Biased
ENSHGLG00000005174	1	Old-Biased
ENSHGLG00000005175	1	Old-Biased
ENSHGLG00000005176	1	Old-Biased
ENSHGLG00000005184	1	Old-Biased
ENSHGLG00000005185	1	Old-Biased
ENSHGLG00000005186	1	Old-Biased
ENSHGLG00000005187	1	Old-Biased
ENSHGLG00000005188	1	Old-Biased
ENSHGLG00000005189	1	Old-Biased
ENSHGLG00000005198	1	Old-Biased
ENSHGLG00000005201	1	Old-Biased
ENSHGLG00000005202	1	Old-Biased
ENSHGLG00000005208	1	Old-Biased
ENSHGLG00000005213	1	Old-Biased
ENSHGLG00000005217	1	Old-Biased
ENSHGLG00000005219	1	Old-Biased
ENSHGLG00000005220	1	Old-Biased
ENSHGLG00000005221	1	Old-Biased
ENSHGLG00000005223	1	Old-Biased
ENSHGLG00000005229	1	Old-Biased
ENSHGLG00000005231	1	Old-Biased
ENSHGLG00000005233	1	Old-Biased
ENSHGLG00000005235	1	Old-Biased
ENSHGLG00000005236	1	Old-Biased
ENSHGLG00000005237	1	Old-Biased
ENSHGLG00000005240	1	Old-Biased
ENSHGLG00000005243	1	Old-Biased
ENSHGLG00000005245	1	Old-Biased
ENSHGLG00000005252	1	Old-Biased
ENSHGLG00000005253	1	Old-Biased
ENSHGLG00000005255	1	Old-Biased
ENSHGLG00000005257	1	Old-Biased
ENSHGLG00000005258	1	Old-Biased
ENSHGLG00000005259	1	Old-Biased
ENSHGLG00000005262	1	Old-Biased
ENSHGLG00000005263	1	Old-Biased
ENSHGLG00000005265	1	Old-Biased
ENSHGLG00000005268	1	Old-Biased
ENSHGLG00000005271	1	Old-Biased
ENSHGLG00000005275	1	Old-Biased
ENSHGLG00000005279	1	Old-Biased
ENSHGLG00000005281	1	Old-Biased
ENSHGLG00000005282	1	Old-Biased
ENSHGLG00000005284	1	Old-Biased
ENSHGLG00000005287	1	Old-Biased
ENSHGLG00000005290	1	Old-Biased
ENSHGLG00000005301	1	Old-Biased
ENSHGLG00000005305	1	Old-Biased
ENSHGLG00000005307	1	Old-Biased
ENSHGLG00000005308	1	Old-Biased
ENSHGLG00000005310	1	Old-Biased
ENSHGLG00000005312	1	Old-Biased
ENSHGLG00000005316	1	Old-Biased
ENSHGLG00000005319	1	Old-Biased
ENSHGLG00000005321	1	Old-Biased
ENSHGLG00000005323	1	Old-Biased
ENSHGLG00000005329	1	Old-Biased
ENSHGLG00000005330	1	Old-Biased
ENSHGLG00000005335	1	Old-Biased
ENSHGLG00000005340	1	Old-Biased
ENSHGLG00000005346	1	Old-Biased
ENSHGLG00000005348	1	Old-Biased
ENSHGLG00000005349	1	Old-Biased
ENSHGLG00000005352	1	Old-Biased
ENSHGLG00000005353	1	Old-Biased
ENSHGLG00000005354	1	Old-Biased
ENSHGLG00000005356	1	Old-Biased
ENSHGLG00000005357	1	Old-Biased
ENSHGLG00000005358	1	Old-Biased
ENSHGLG00000005362	1	Old-Biased
ENSHGLG00000005363	1	Old-Biased
ENSHGLG00000005372	1	Old-Biased
ENSHGLG00000005373	1	Old-Biased
ENSHGLG00000005374	1	Old-Biased
ENSHGLG00000005375	1	Old-Biased
ENSHGLG00000005377	1	Old-Biased
ENSHGLG00000005379	1	Old-Biased
ENSHGLG00000005381	1	Old-Biased
ENSHGLG00000005382	1	Old-Biased
ENSHGLG00000005384	1	Old-Biased
ENSHGLG00000005386	1	Old-Biased
ENSHGLG00000005391	1	Old-Biased
ENSHGLG00000005393	1	Old-Biased
ENSHGLG00000005394	1	Old-Biased
ENSHGLG00000005399	1	Old-Biased
ENSHGLG00000005402	1	Old-Biased
ENSHGLG00000005409	1	Old-Biased
ENSHGLG00000005415	1	Old-Biased
ENSHGLG00000005417	1	Old-Biased
ENSHGLG00000005420	1	Old-Biased
ENSHGLG00000005421	1	Old-Biased
ENSHGLG00000005425	1	Old-Biased
ENSHGLG00000005426	1	Old-Biased
ENSHGLG00000005427	1	Old-Biased
ENSHGLG00000005428	1	Old-Biased
ENSHGLG00000005433	1	Old-Biased
ENSHGLG00000005437	1	Old-Biased
ENSHGLG00000005438	1	Old-Biased
ENSHGLG00000005442	1	Old-Biased
ENSHGLG00000005443	1	Old-Biased
ENSHGLG00000005444	1	Old-Biased
ENSHGLG00000005448	1	Old-Biased
ENSHGLG00000005449	1	Old-Biased
ENSHGLG00000005452	1	Old-Biased
ENSHGLG00000005453	1	Old-Biased
ENSHGLG00000005454	1	Old-Biased
ENSHGLG00000005458	1	Old-Biased
ENSHGLG00000005459	1	Old-Biased
ENSHGLG00000005460	1	Old-Biased
ENSHGLG00000005461	1	Old-Biased
ENSHGLG00000005462	1	Old-Biased
ENSHGLG00000005465	1	Old-Biased
ENSHGLG00000005466	1	Old-Biased
ENSHGLG00000005467	1	Old-Biased
ENSHGLG00000005470	1	Old-Biased
ENSHGLG00000005483	1	Old-Biased
ENSHGLG00000005486	1	Old-Biased
ENSHGLG00000005487	1	Old-Biased
ENSHGLG00000005490	1	Old-Biased
ENSHGLG00000005492	1	Old-Biased
ENSHGLG00000005493	1	Old-Biased
ENSHGLG00000005495	1	Old-Biased
ENSHGLG00000005499	1	Old-Biased
ENSHGLG00000005504	1	Old-Biased
ENSHGLG00000005511	1	Old-Biased
ENSHGLG00000005512	1	Old-Biased
ENSHGLG00000005524	1	Old-Biased
ENSHGLG00000005527	1	Old-Biased
ENSHGLG00000005529	1	Old-Biased
ENSHGLG00000005531	1	Old-Biased
ENSHGLG00000005533	1	Old-Biased
ENSHGLG00000005534	1	Old-Biased
ENSHGLG00000005538	1	Old-Biased
ENSHGLG00000005541	1	Old-Biased
ENSHGLG00000005542	1	Old-Biased
ENSHGLG00000005543	1	Old-Biased
ENSHGLG00000005545	1	Old-Biased
ENSHGLG00000005547	1	Old-Biased
ENSHGLG00000005553	1	Old-Biased
ENSHGLG00000005555	1	Old-Biased
ENSHGLG00000005556	1	Old-Biased
ENSHGLG00000005557	1	Old-Biased
ENSHGLG00000005559	1	Old-Biased
ENSHGLG00000005560	1	Old-Biased
ENSHGLG00000005562	1	Old-Biased
ENSHGLG00000005564	1	Old-Biased
ENSHGLG00000005574	1	Old-Biased
ENSHGLG00000005575	1	Old-Biased
ENSHGLG00000005576	1	Old-Biased
ENSHGLG00000005577	1	Old-Biased
ENSHGLG00000005580	1	Old-Biased
ENSHGLG00000005581	1	Old-Biased
ENSHGLG00000005584	1	Old-Biased
ENSHGLG00000005585	1	Old-Biased
ENSHGLG00000005586	1	Old-Biased
ENSHGLG00000005589	1	Old-Biased
ENSHGLG00000005593	1	Old-Biased
ENSHGLG00000005594	1	Old-Biased
ENSHGLG00000005596	1	Old-Biased
ENSHGLG00000005597	1	Old-Biased
ENSHGLG00000005614	1	Old-Biased
ENSHGLG00000005617	1	Old-Biased
ENSHGLG00000005618	1	Old-Biased
ENSHGLG00000005619	1	Old-Biased
ENSHGLG00000005623	1	Old-Biased
ENSHGLG00000005625	1	Old-Biased
ENSHGLG00000005629	1	Old-Biased
ENSHGLG00000005631	1	Old-Biased
ENSHGLG00000005636	1	Old-Biased
ENSHGLG00000005639	1	Old-Biased
ENSHGLG00000005641	1	Old-Biased
ENSHGLG00000005647	1	Old-Biased
ENSHGLG00000005648	1	Old-Biased
ENSHGLG00000005649	1	Old-Biased
ENSHGLG00000005653	1	Old-Biased
ENSHGLG00000005655	1	Old-Biased
ENSHGLG00000005657	1	Old-Biased
ENSHGLG00000005658	1	Old-Biased
ENSHGLG00000005665	1	Old-Biased
ENSHGLG00000005666	1	Old-Biased
ENSHGLG00000005668	1	Old-Biased
ENSHGLG00000005670	1	Old-Biased
ENSHGLG00000005672	1	Old-Biased
ENSHGLG00000005680	1	Old-Biased
ENSHGLG00000005690	1	Old-Biased
ENSHGLG00000005691	1	Old-Biased
ENSHGLG00000005692	1	Old-Biased
ENSHGLG00000005693	1	Old-Biased
ENSHGLG00000005695	1	Old-Biased
ENSHGLG00000005697	1	Old-Biased
ENSHGLG00000005703	1	Old-Biased
ENSHGLG00000005705	1	Old-Biased
ENSHGLG00000005707	1	Old-Biased
ENSHGLG00000005709	1	Old-Biased
ENSHGLG00000005716	1	Old-Biased
ENSHGLG00000005718	1	Old-Biased
ENSHGLG00000005720	1	Old-Biased
ENSHGLG00000005724	1	Old-Biased
ENSHGLG00000005725	1	Old-Biased
ENSHGLG00000005728	1	Old-Biased
ENSHGLG00000005729	1	Old-Biased
ENSHGLG00000005731	1	Old-Biased
ENSHGLG00000005737	1	Old-Biased
ENSHGLG00000005740	1	Old-Biased
ENSHGLG00000005744	1	Old-Biased
ENSHGLG00000005745	1	Old-Biased
ENSHGLG00000005747	1	Old-Biased
ENSHGLG00000005749	1	Old-Biased
ENSHGLG00000005750	1	Old-Biased
ENSHGLG00000005753	1	Old-Biased
ENSHGLG00000005760	1	Old-Biased
ENSHGLG00000005763	1	Old-Biased
ENSHGLG00000005764	1	Old-Biased
ENSHGLG00000005771	1	Old-Biased
ENSHGLG00000005773	1	Old-Biased
ENSHGLG00000005774	1	Old-Biased
ENSHGLG00000005775	1	Old-Biased
ENSHGLG00000005778	1	Old-Biased
ENSHGLG00000005779	1	Old-Biased
ENSHGLG00000005784	1	Old-Biased
ENSHGLG00000005786	1	Old-Biased
ENSHGLG00000005787	1	Old-Biased
ENSHGLG00000005790	1	Old-Biased
ENSHGLG00000005792	1	Old-Biased
ENSHGLG00000005796	1	Old-Biased
ENSHGLG00000005797	1	Old-Biased
ENSHGLG00000005799	1	Old-Biased
ENSHGLG00000005804	1	Old-Biased
ENSHGLG00000005805	1	Old-Biased
ENSHGLG00000005808	1	Old-Biased
ENSHGLG00000005810	1	Old-Biased
ENSHGLG00000005813	1	Old-Biased
ENSHGLG00000005815	1	Old-Biased
ENSHGLG00000005816	1	Old-Biased
ENSHGLG00000005824	1	Old-Biased
ENSHGLG00000005825	1	Old-Biased
ENSHGLG00000005828	1	Old-Biased
ENSHGLG00000005830	1	Old-Biased
ENSHGLG00000005834	1	Old-Biased
ENSHGLG00000005839	1	Old-Biased
ENSHGLG00000005841	1	Old-Biased
ENSHGLG00000005842	1	Old-Biased
ENSHGLG00000005843	1	Old-Biased
ENSHGLG00000005846	1	Old-Biased
ENSHGLG00000005850	1	Old-Biased
ENSHGLG00000005851	1	Old-Biased
ENSHGLG00000005852	1	Old-Biased
ENSHGLG00000005858	1	Old-Biased
ENSHGLG00000005864	1	Old-Biased
ENSHGLG00000005866	1	Old-Biased
ENSHGLG00000005869	1	Old-Biased
ENSHGLG00000005872	1	Old-Biased
ENSHGLG00000005877	1	Old-Biased
ENSHGLG00000005878	1	Old-Biased
ENSHGLG00000005882	1	Old-Biased
ENSHGLG00000005886	1	Old-Biased
ENSHGLG00000005889	1	Old-Biased
ENSHGLG00000005892	1	Old-Biased
ENSHGLG00000005896	1	Old-Biased
ENSHGLG00000005897	1	Old-Biased
ENSHGLG00000005915	1	Old-Biased
ENSHGLG00000005921	1	Old-Biased
ENSHGLG00000005927	1	Old-Biased
ENSHGLG00000005932	1	Old-Biased
ENSHGLG00000005933	1	Old-Biased
ENSHGLG00000005936	1	Old-Biased
ENSHGLG00000005945	1	Old-Biased
ENSHGLG00000005948	1	Old-Biased
ENSHGLG00000005949	1	Old-Biased
ENSHGLG00000005950	1	Old-Biased
ENSHGLG00000005952	1	Old-Biased
ENSHGLG00000005954	1	Old-Biased
ENSHGLG00000005957	1	Old-Biased
ENSHGLG00000005961	1	Old-Biased
ENSHGLG00000005963	1	Old-Biased
ENSHGLG00000005971	1	Old-Biased
ENSHGLG00000005973	1	Old-Biased
ENSHGLG00000005975	1	Old-Biased
ENSHGLG00000005977	1	Old-Biased
ENSHGLG00000005979	1	Old-Biased
ENSHGLG00000005980	1	Old-Biased
ENSHGLG00000005984	1	Old-Biased
ENSHGLG00000005987	1	Old-Biased
ENSHGLG00000005997	1	Old-Biased
ENSHGLG00000005998	1	Old-Biased
ENSHGLG00000006005	1	Old-Biased
ENSHGLG00000006007	1	Old-Biased
ENSHGLG00000006011	1	Old-Biased
ENSHGLG00000006020	1	Old-Biased
ENSHGLG00000006023	1	Old-Biased
ENSHGLG00000006030	1	Old-Biased
ENSHGLG00000006031	1	Old-Biased
ENSHGLG00000006032	1	Old-Biased
ENSHGLG00000006034	1	Old-Biased
ENSHGLG00000006035	1	Old-Biased
ENSHGLG00000006036	1	Old-Biased
ENSHGLG00000006038	1	Old-Biased
ENSHGLG00000006039	1	Old-Biased
ENSHGLG00000006040	1	Old-Biased
ENSHGLG00000006044	1	Old-Biased
ENSHGLG00000006045	1	Old-Biased
ENSHGLG00000006048	1	Old-Biased
ENSHGLG00000006049	1	Old-Biased
ENSHGLG00000006054	1	Old-Biased
ENSHGLG00000006056	1	Old-Biased
ENSHGLG00000006063	1	Old-Biased
ENSHGLG00000006064	1	Old-Biased
ENSHGLG00000006067	1	Old-Biased
ENSHGLG00000006081	1	Old-Biased
ENSHGLG00000006083	1	Old-Biased
ENSHGLG00000006085	1	Old-Biased
ENSHGLG00000006088	1	Old-Biased
ENSHGLG00000006089	1	Old-Biased
ENSHGLG00000006091	1	Old-Biased
ENSHGLG00000006092	1	Old-Biased
ENSHGLG00000006099	1	Old-Biased
ENSHGLG00000006104	1	Old-Biased
ENSHGLG00000006111	1	Old-Biased
ENSHGLG00000006113	1	Old-Biased
ENSHGLG00000006118	1	Old-Biased
ENSHGLG00000006124	1	Old-Biased
ENSHGLG00000006127	1	Old-Biased
ENSHGLG00000006134	1	Old-Biased
ENSHGLG00000006136	1	Old-Biased
ENSHGLG00000006139	1	Old-Biased
ENSHGLG00000006144	1	Old-Biased
ENSHGLG00000006151	1	Old-Biased
ENSHGLG00000006153	1	Old-Biased
ENSHGLG00000006159	1	Old-Biased
ENSHGLG00000006162	1	Old-Biased
ENSHGLG00000006165	1	Old-Biased
ENSHGLG00000006170	1	Old-Biased
ENSHGLG00000006172	1	Old-Biased
ENSHGLG00000006173	1	Old-Biased
ENSHGLG00000006174	1	Old-Biased
ENSHGLG00000006176	1	Old-Biased
ENSHGLG00000006177	1	Old-Biased
ENSHGLG00000006180	1	Old-Biased
ENSHGLG00000006181	1	Old-Biased
ENSHGLG00000006183	1	Old-Biased
ENSHGLG00000006184	1	Old-Biased
ENSHGLG00000006185	1	Old-Biased
ENSHGLG00000006191	1	Old-Biased
ENSHGLG00000006196	1	Old-Biased
ENSHGLG00000006197	1	Old-Biased
ENSHGLG00000006200	1	Old-Biased
ENSHGLG00000006205	1	Old-Biased
ENSHGLG00000006206	1	Old-Biased
ENSHGLG00000006209	1	Old-Biased
ENSHGLG00000006210	1	Old-Biased
ENSHGLG00000006212	1	Old-Biased
ENSHGLG00000006217	1	Old-Biased
ENSHGLG00000006218	1	Old-Biased
ENSHGLG00000006219	1	Old-Biased
ENSHGLG00000006220	1	Old-Biased
ENSHGLG00000006227	1	Old-Biased
ENSHGLG00000006228	1	Old-Biased
ENSHGLG00000006232	1	Old-Biased
ENSHGLG00000006241	1	Old-Biased
ENSHGLG00000006243	1	Old-Biased
ENSHGLG00000006244	1	Old-Biased
ENSHGLG00000006251	1	Old-Biased
ENSHGLG00000006257	1	Old-Biased
ENSHGLG00000006258	1	Old-Biased
ENSHGLG00000006266	1	Old-Biased
ENSHGLG00000006267	1	Old-Biased
ENSHGLG00000006268	1	Old-Biased
ENSHGLG00000006270	1	Old-Biased
ENSHGLG00000006271	1	Old-Biased
ENSHGLG00000006273	1	Old-Biased
ENSHGLG00000006274	1	Old-Biased
ENSHGLG00000006277	1	Old-Biased
ENSHGLG00000006278	1	Old-Biased
ENSHGLG00000006279	1	Old-Biased
ENSHGLG00000006284	1	Old-Biased
ENSHGLG00000006291	1	Old-Biased
ENSHGLG00000006295	1	Old-Biased
ENSHGLG00000006296	1	Old-Biased
ENSHGLG00000006298	1	Old-Biased
ENSHGLG00000006300	1	Old-Biased
ENSHGLG00000006306	1	Old-Biased
ENSHGLG00000006308	1	Old-Biased
ENSHGLG00000006310	1	Old-Biased
ENSHGLG00000006314	1	Old-Biased
ENSHGLG00000006315	1	Old-Biased
ENSHGLG00000006316	1	Old-Biased
ENSHGLG00000006318	1	Old-Biased
ENSHGLG00000006319	1	Old-Biased
ENSHGLG00000006329	1	Old-Biased
ENSHGLG00000006331	1	Old-Biased
ENSHGLG00000006337	1	Old-Biased
ENSHGLG00000006340	1	Old-Biased
ENSHGLG00000006342	1	Old-Biased
ENSHGLG00000006358	1	Old-Biased
ENSHGLG00000006373	1	Old-Biased
ENSHGLG00000006374	1	Old-Biased
ENSHGLG00000006376	1	Old-Biased
ENSHGLG00000006377	1	Old-Biased
ENSHGLG00000006381	1	Old-Biased
ENSHGLG00000006382	1	Old-Biased
ENSHGLG00000006385	1	Old-Biased
ENSHGLG00000006390	1	Old-Biased
ENSHGLG00000006391	1	Old-Biased
ENSHGLG00000006394	1	Old-Biased
ENSHGLG00000006397	1	Old-Biased
ENSHGLG00000006399	1	Old-Biased
ENSHGLG00000006401	1	Old-Biased
ENSHGLG00000006405	1	Old-Biased
ENSHGLG00000006422	1	Old-Biased
ENSHGLG00000006423	1	Old-Biased
ENSHGLG00000006425	1	Old-Biased
ENSHGLG00000006436	1	Old-Biased
ENSHGLG00000006437	1	Old-Biased
ENSHGLG00000006438	1	Old-Biased
ENSHGLG00000006440	1	Old-Biased
[truncated: 11,287 more rows]

## Sheet: GSE30337_kidney_gene_class
gene_id	.	class
ENSHGLG00000000038	1	Old-Biased
ENSHGLG00000000039	1	Old-Biased
ENSHGLG00000000070	1	Old-Biased
ENSHGLG00000000072	1	Old-Biased
ENSHGLG00000000073	1	Old-Biased
ENSHGLG00000000074	1	Old-Biased
ENSHGLG00000000081	1	Old-Biased
ENSHGLG00000000089	1	Old-Biased
ENSHGLG00000000095	1	Old-Biased
ENSHGLG00000000101	1	Old-Biased
ENSHGLG00000000109	1	Old-Biased
ENSHGLG00000000120	1	Old-Biased
ENSHGLG00000000129	1	Old-Biased
ENSHGLG00000000133	1	Old-Biased
ENSHGLG00000000149	1	Old-Biased
ENSHGLG00000000153	1	Old-Biased
ENSHGLG00000000158	1	Old-Biased
ENSHGLG00000000160	1	Old-Biased
ENSHGLG00000000162	1	Old-Biased
ENSHGLG00000000165	1	Old-Biased
ENSHGLG00000000170	1	Old-Biased
ENSHGLG00000000175	1	Old-Biased
ENSHGLG00000000179	1	Old-Biased
ENSHGLG00000000186	1	Old-Biased
ENSHGLG00000000190	1	Old-Biased
ENSHGLG00000000196	1	Old-Biased
ENSHGLG00000000202	1	Old-Biased
ENSHGLG00000000204	1	Old-Biased
ENSHGLG00000000211	1	Old-Biased
ENSHGLG00000000230	1	Old-Biased
ENSHGLG00000000233	1	Old-Biased
ENSHGLG00000000253	1	Old-Biased
ENSHGLG00000000259	1	Old-Biased
ENSHGLG00000000267	1	Old-Biased
ENSHGLG00000000270	1	Old-Biased
ENSHGLG00000000274	1	Old-Biased
ENSHGLG00000000285	1	Old-Biased
ENSHGLG00000000287	1	Old-Biased
ENSHGLG00000000292	1	Old-Biased
ENSHGLG00000000295	1	Old-Biased
ENSHGLG00000000298	1	Old-Biased
ENSHGLG00000000303	1	Old-Biased
ENSHGLG00000000310	1	Old-Biased
ENSHGLG00000000312	1	Old-Biased
ENSHGLG00000000313	1	Old-Biased
ENSHGLG00000000314	1	Old-Biased
ENSHGLG00000000315	1	Old-Biased
ENSHGLG00000000319	1	Old-Biased
ENSHGLG00000000320	1	Old-Biased
ENSHGLG00000000326	1	Old-Biased
ENSHGLG00000000333	1	Old-Biased
ENSHGLG00000000334	1	Old-Biased
ENSHGLG00000000355	1	Old-Biased
ENSHGLG00000000357	1	Old-Biased
ENSHGLG00000000359	1	Old-Biased
ENSHGLG00000000360	1	Old-Biased
ENSHGLG00000000361	1	Old-Biased
ENSHGLG00000000362	1	Old-Biased
ENSHGLG00000000363	1	Old-Biased
ENSHGLG00000000369	1	Old-Biased
ENSHGLG00000000371	1	Old-Biased
ENSHGLG00000000374	1	Old-Biased
ENSHGLG00000000375	1	Old-Biased
ENSHGLG00000000376	1	Old-Biased
ENSHGLG00000000378	1	Old-Biased
ENSHGLG00000000383	1	Old-Biased
ENSHGLG00000000393	1	Old-Biased
ENSHGLG00000000398	1	Old-Biased
ENSHGLG00000000399	1	Old-Biased
ENSHGLG00000000401	1	Old-Biased
ENSHGLG00000000406	1	Old-Biased
ENSHGLG00000000415	1	Old-Biased
ENSHGLG00000000419	1	Old-Biased
ENSHGLG00000000420	1	Old-Biased
ENSHGLG00000000424	1	Old-Biased
ENSHGLG00000000427	1	Old-Biased
ENSHGLG00000000428	1	Old-Biased
ENSHGLG00000000432	1	Old-Biased
ENSHGLG00000000433	1	Old-Biased
ENSHGLG00000000434	1	Old-Biased
ENSHGLG00000000435	1	Old-Biased
ENSHGLG00000000436	1	Old-Biased
ENSHGLG00000000440	1	Old-Biased
ENSHGLG00000000444	1	Old-Biased
ENSHGLG00000000446	1	Old-Biased
ENSHGLG00000000453	1	Old-Biased
ENSHGLG00000000455	1	Old-Biased
ENSHGLG00000000463	1	Old-Biased
ENSHGLG00000000467	1	Old-Biased
ENSHGLG00000000472	1	Old-Biased
ENSHGLG00000000479	1	Old-Biased
ENSHGLG00000000480	1	Old-Biased
ENSHGLG00000000482	1	Old-Biased
ENSHGLG00000000486	1	Old-Biased
ENSHGLG00000000493	1	Old-Biased
ENSHGLG00000000494	1	Old-Biased
ENSHGLG00000000498	1	Old-Biased
ENSHGLG00000000502	1	Old-Biased
ENSHGLG00000000508	1	Old-Biased
ENSHGLG00000000511	1	Old-Biased
ENSHGLG00000000513	1	Old-Biased
ENSHGLG00000000514	1	Old-Biased
ENSHGLG00000000515	1	Old-Biased
ENSHGLG00000000516	1	Old-Biased
ENSHGLG00000000519	1	Old-Biased
ENSHGLG00000000521	1	Old-Biased
ENSHGLG00000000522	1	Old-Biased
ENSHGLG00000000527	1	Old-Biased
ENSHGLG00000000533	1	Old-Biased
ENSHGLG00000000535	1	Old-Biased
ENSHGLG00000000536	1	Old-Biased
ENSHGLG00000000537	1	Old-Biased
ENSHGLG00000000542	1	Old-Biased
ENSHGLG00000000544	1	Old-Biased
ENSHGLG00000000545	1	Old-Biased
ENSHGLG00000000548	1	Old-Biased
ENSHGLG00000000549	1	Old-Biased
ENSHGLG00000000552	1	Old-Biased
ENSHGLG00000000566	1	Old-Biased
ENSHGLG00000000570	1	Old-Biased
ENSHGLG00000000572	1	Old-Biased
ENSHGLG00000000573	1	Old-Biased
ENSHGLG00000000574	1	Old-Biased
ENSHGLG00000000575	1	Old-Biased
ENSHGLG00000000582	1	Old-Biased
ENSHGLG00000000583	1	Old-Biased
ENSHGLG00000000585	1	Old-Biased
ENSHGLG00000000588	1	Old-Biased
ENSHGLG00000000589	1	Old-Biased
ENSHGLG00000000594	1	Old-Biased
ENSHGLG00000000596	1	Old-Biased
ENSHGLG00000000601	1	Old-Biased
ENSHGLG00000000605	1	Old-Biased
ENSHGLG00000000609	1	Old-Biased
ENSHGLG00000000612	1	Old-Biased
ENSHGLG00000000614	1	Old-Biased
ENSHGLG00000000616	1	Old-Biased
ENSHGLG00000000623	1	Old-Biased
ENSHGLG00000000624	1	Old-Biased
ENSHGLG00000000625	1	Old-Biased
ENSHGLG00000000626	1	Old-Biased
ENSHGLG00000000639	1	Old-Biased
ENSHGLG00000000643	1	Old-Biased
ENSHGLG00000000646	1	Old-Biased
ENSHGLG00000000648	1	Old-Biased
ENSHGLG00000000655	1	Old-Biased
ENSHGLG00000000656	1	Old-Biased
ENSHGLG00000000657	1	Old-Biased
ENSHGLG00000000661	1	Old-Biased
ENSHGLG00000000664	1	Old-Biased
ENSHGLG00000000668	1	Old-Biased
ENSHGLG00000000674	1	Old-Biased
ENSHGLG00000000677	1	Old-Biased
ENSHGLG00000000680	1	Old-Biased
ENSHGLG00000000683	1	Old-Biased
ENSHGLG00000000685	1	Old-Biased
ENSHGLG00000000687	1	Old-Biased
ENSHGLG00000000696	1	Old-Biased
ENSHGLG00000000698	1	Old-Biased
ENSHGLG00000000700	1	Old-Biased
ENSHGLG00000000701	1	Old-Biased
ENSHGLG00000000706	1	Old-Biased
ENSHGLG00000000711	1	Old-Biased
ENSHGLG00000000712	1	Old-Biased
ENSHGLG00000000714	1	Old-Biased
ENSHGLG00000000716	1	Old-Biased
ENSHGLG00000000722	1	Old-Biased
ENSHGLG00000000723	1	Old-Biased
ENSHGLG00000000724	1	Old-Biased
ENSHGLG00000000726	1	Old-Biased
ENSHGLG00000000728	1	Old-Biased
ENSHGLG00000000729	1	Old-Biased
ENSHGLG00000000732	1	Old-Biased
ENSHGLG00000000745	1	Old-Biased
ENSHGLG00000000747	1	Old-Biased
ENSHGLG00000000753	1	Old-Biased
ENSHGLG00000000762	1	Old-Biased
ENSHGLG00000000767	1	Old-Biased
ENSHGLG00000000769	1	Old-Biased
ENSHGLG00000000771	1	Old-Biased
ENSHGLG00000000776	1	Old-Biased
ENSHGLG00000000777	1	Old-Biased
ENSHGLG00000000778	1	Old-Biased
ENSHGLG00000000783	1	Old-Biased
ENSHGLG00000000784	1	Old-Biased
ENSHGLG00000000785	1	Old-Biased
ENSHGLG00000000788	1	Old-Biased
ENSHGLG00000000789	1	Old-Biased
ENSHGLG00000000790	1	Old-Biased
ENSHGLG00000000791	1	Old-Biased
ENSHGLG00000000797	1	Old-Biased
ENSHGLG00000000804	1	Old-Biased
ENSHGLG00000000806	1	Old-Biased
ENSHGLG00000000810	1	Old-Biased
ENSHGLG00000000812	1	Old-Biased
ENSHGLG00000000818	1	Old-Biased
ENSHGLG00000000823	1	Old-Biased
ENSHGLG00000000824	1	Old-Biased
ENSHGLG00000000827	1	Old-Biased
ENSHGLG00000000828	1	Old-Biased
ENSHGLG00000000831	1	Old-Biased
ENSHGLG00000000833	1	Old-Biased
ENSHGLG00000000834	1	Old-Biased
ENSHGLG00000000842	1	Old-Biased
ENSHGLG00000000846	1	Old-Biased
ENSHGLG00000000854	1	Old-Biased
ENSHGLG00000000859	1	Old-Biased
ENSHGLG00000000862	1	Old-Biased
ENSHGLG00000000870	1	Old-Biased
ENSHGLG00000000872	1	Old-Biased
ENSHGLG00000000874	1	Old-Biased
ENSHGLG00000000878	1	Old-Biased
ENSHGLG00000000884	1	Old-Biased
ENSHGLG00000000886	1	Old-Biased
ENSHGLG00000000887	1	Old-Biased
ENSHGLG00000000893	1	Old-Biased
ENSHGLG00000000894	1	Old-Biased
ENSHGLG00000000899	1	Old-Biased
ENSHGLG00000000901	1	Old-Biased
ENSHGLG00000000905	1	Old-Biased
ENSHGLG00000000909	1	Old-Biased
ENSHGLG00000000910	1	Old-Biased
ENSHGLG00000000912	1	Old-Biased
ENSHGLG00000000913	1	Old-Biased
ENSHGLG00000000922	1	Old-Biased
ENSHGLG00000000924	1	Old-Biased
ENSHGLG00000000927	1	Old-Biased
ENSHGLG00000000930	1	Old-Biased
ENSHGLG00000000933	1	Old-Biased
ENSHGLG00000000936	1	Old-Biased
ENSHGLG00000000938	1	Old-Biased
ENSHGLG00000000939	1	Old-Biased
ENSHGLG00000000940	1	Old-Biased
ENSHGLG00000000941	1	Old-Biased
ENSHGLG00000000949	1	Old-Biased
ENSHGLG00000000953	1	Old-Biased
ENSHGLG00000000954	1	Old-Biased
ENSHGLG00000000960	1	Old-Biased
ENSHGLG00000000968	1	Old-Biased
ENSHGLG00000000969	1	Old-Biased
ENSHGLG00000000970	1	Old-Biased
ENSHGLG00000000974	1	Old-Biased
ENSHGLG00000000976	1	Old-Biased
ENSHGLG00000000980	1	Old-Biased
ENSHGLG00000000987	1	Old-Biased
ENSHGLG00000000991	1	Old-Biased
ENSHGLG00000000992	1	Old-Biased
ENSHGLG00000001000	1	Old-Biased
ENSHGLG00000001004	1	Old-Biased
ENSHGLG00000001006	1	Old-Biased
ENSHGLG00000001012	1	Old-Biased
ENSHGLG00000001013	1	Old-Biased
ENSHGLG00000001014	1	Old-Biased
ENSHGLG00000001016	1	Old-Biased
ENSHGLG00000001017	1	Old-Biased
ENSHGLG00000001020	1	Old-Biased
ENSHGLG00000001022	1	Old-Biased
ENSHGLG00000001026	1	Old-Biased
ENSHGLG00000001032	1	Old-Biased
ENSHGLG00000001039	1	Old-Biased
ENSHGLG00000001041	1	Old-Biased
ENSHGLG00000001044	1	Old-Biased
ENSHGLG00000001048	1	Old-Biased
ENSHGLG00000001050	1	Old-Biased
ENSHGLG00000001052	1	Old-Biased
ENSHGLG00000001053	1	Old-Biased
ENSHGLG00000001055	1	Old-Biased
ENSHGLG00000001058	1	Old-Biased
ENSHGLG00000001061	1	Old-Biased
ENSHGLG00000001075	1	Old-Biased
ENSHGLG00000001077	1	Old-Biased
ENSHGLG00000001078	1	Old-Biased
ENSHGLG00000001082	1	Old-Biased
ENSHGLG00000001083	1	Old-Biased
ENSHGLG00000001085	1	Old-Biased
ENSHGLG00000001086	1	Old-Biased
ENSHGLG00000001087	1	Old-Biased
ENSHGLG00000001095	1	Old-Biased
ENSHGLG00000001096	1	Old-Biased
ENSHGLG00000001100	1	Old-Biased
ENSHGLG00000001105	1	Old-Biased
ENSHGLG00000001109	1	Old-Biased
ENSHGLG00000001110	1	Old-Biased
ENSHGLG00000001113	1	Old-Biased
ENSHGLG00000001114	1	Old-Biased
ENSHGLG00000001115	1	Old-Biased
ENSHGLG00000001118	1	Old-Biased
ENSHGLG00000001119	1	Old-Biased
ENSHGLG00000001123	1	Old-Biased
ENSHGLG00000001126	1	Old-Biased
ENSHGLG00000001129	1	Old-Biased
ENSHGLG00000001136	1	Old-Biased
ENSHGLG00000001138	1	Old-Biased
ENSHGLG00000001139	1	Old-Biased
ENSHGLG00000001140	1	Old-Biased
ENSHGLG00000001142	1	Old-Biased
ENSHGLG00000001145	1	Old-Biased
ENSHGLG00000001150	1	Old-Biased
ENSHGLG00000001152	1	Old-Biased
ENSHGLG00000001168	1	Old-Biased
ENSHGLG00000001170	1	Old-Biased
ENSHGLG00000001174	1	Old-Biased
ENSHGLG00000001181	1	Old-Biased
ENSHGLG00000001182	1	Old-Biased
ENSHGLG00000001184	1	Old-Biased
ENSHGLG00000001185	1	Old-Biased
ENSHGLG00000001186	1	Old-Biased
ENSHGLG00000001193	1	Old-Biased
ENSHGLG00000001195	1	Old-Biased
ENSHGLG00000001196	1	Old-Biased
ENSHGLG00000001201	1	Old-Biased
ENSHGLG00000001202	1	Old-Biased
ENSHGLG00000001203	1	Old-Biased
ENSHGLG00000001206	1	Old-Biased
ENSHGLG00000001208	1	Old-Biased
ENSHGLG00000001210	1	Old-Biased
ENSHGLG00000001215	1	Old-Biased
ENSHGLG00000001220	1	Old-Biased
ENSHGLG00000001222	1	Old-Biased
ENSHGLG00000001223	1	Old-Biased
ENSHGLG00000001224	1	Old-Biased
ENSHGLG00000001233	1	Old-Biased
ENSHGLG00000001234	1	Old-Biased
ENSHGLG00000001235	1	Old-Biased
ENSHGLG00000001237	1	Old-Biased
ENSHGLG00000001238	1	Old-Biased
ENSHGLG00000001239	1	Old-Biased
ENSHGLG00000001242	1	Old-Biased
ENSHGLG00000001243	1	Old-Biased
ENSHGLG00000001246	1	Old-Biased
ENSHGLG00000001249	1	Old-Biased
ENSHGLG00000001255	1	Old-Biased
ENSHGLG00000001256	1	Old-Biased
ENSHGLG00000001257	1	Old-Biased
ENSHGLG00000001262	1	Old-Biased
ENSHGLG00000001263	1	Old-Biased
ENSHGLG00000001264	1	Old-Biased
ENSHGLG00000001265	1	Old-Biased
ENSHGLG00000001276	1	Old-Biased
ENSHGLG00000001283	1	Old-Biased
ENSHGLG00000001288	1	Old-Biased
ENSHGLG00000001290	1	Old-Biased
ENSHGLG00000001292	1	Old-Biased
ENSHGLG00000001294	1	Old-Biased
ENSHGLG00000001299	1	Old-Biased
ENSHGLG00000001302	1	Old-Biased
ENSHGLG00000001307	1	Old-Biased
ENSHGLG00000001309	1	Old-Biased
ENSHGLG00000001313	1	Old-Biased
ENSHGLG00000001314	1	Old-Biased
ENSHGLG00000001317	1	Old-Biased
ENSHGLG00000001319	1	Old-Biased
ENSHGLG00000001323	1	Old-Biased
ENSHGLG00000001324	1	Old-Biased
ENSHGLG00000001327	1	Old-Biased
ENSHGLG00000001328	1	Old-Biased
ENSHGLG00000001329	1	Old-Biased
ENSHGLG00000001333	1	Old-Biased
ENSHGLG00000001335	1	Old-Biased
ENSHGLG00000001339	1	Old-Biased
ENSHGLG00000001348	1	Old-Biased
ENSHGLG00000001349	1	Old-Biased
ENSHGLG00000001352	1	Old-Biased
ENSHGLG00000001359	1	Old-Biased
ENSHGLG00000001365	1	Old-Biased
ENSHGLG00000001366	1	Old-Biased
ENSHGLG00000001369	1	Old-Biased
ENSHGLG00000001370	1	Old-Biased
ENSHGLG00000001372	1	Old-Biased
ENSHGLG00000001373	1	Old-Biased
ENSHGLG00000001376	1	Old-Biased
ENSHGLG00000001379	1	Old-Biased
ENSHGLG00000001381	1	Old-Biased
ENSHGLG00000001383	1	Old-Biased
ENSHGLG00000001384	1	Old-Biased
ENSHGLG00000001387	1	Old-Biased
ENSHGLG00000001391	1	Old-Biased
ENSHGLG00000001392	1	Old-Biased
ENSHGLG00000001394	1	Old-Biased
ENSHGLG00000001395	1	Old-Biased
ENSHGLG00000001397	1	Old-Biased
ENSHGLG00000001398	1	Old-Biased
ENSHGLG00000001399	1	Old-Biased
ENSHGLG00000001403	1	Old-Biased
ENSHGLG00000001405	1	Old-Biased
ENSHGLG00000001406	1	Old-Biased
ENSHGLG00000001412	1	Old-Biased
ENSHGLG00000001415	1	Old-Biased
ENSHGLG00000001422	1	Old-Biased
ENSHGLG00000001424	1	Old-Biased
ENSHGLG00000001429	1	Old-Biased
ENSHGLG00000001430	1	Old-Biased
ENSHGLG00000001431	1	Old-Biased
ENSHGLG00000001433	1	Old-Biased
ENSHGLG00000001434	1	Old-Biased
ENSHGLG00000001437	1	Old-Biased
ENSHGLG00000001438	1	Old-Biased
ENSHGLG00000001445	1	Old-Biased
ENSHGLG00000001448	1	Old-Biased
ENSHGLG00000001450	1	Old-Biased
ENSHGLG00000001451	1	Old-Biased
ENSHGLG00000001454	1	Old-Biased
ENSHGLG00000001455	1	Old-Biased
ENSHGLG00000001456	1	Old-Biased
ENSHGLG00000001461	1	Old-Biased
ENSHGLG00000001463	1	Old-Biased
ENSHGLG00000001466	1	Old-Biased
ENSHGLG00000001478	1	Old-Biased
ENSHGLG00000001480	1	Old-Biased
ENSHGLG00000001503	1	Old-Biased
ENSHGLG00000001506	1	Old-Biased
ENSHGLG00000001508	1	Old-Biased
ENSHGLG00000001510	1	Old-Biased
ENSHGLG00000001511	1	Old-Biased
ENSHGLG00000001520	1	Old-Biased
ENSHGLG00000001522	1	Old-Biased
ENSHGLG00000001526	1	Old-Biased
ENSHGLG00000001527	1	Old-Biased
ENSHGLG00000001531	1	Old-Biased
ENSHGLG00000001536	1	Old-Biased
ENSHGLG00000001539	1	Old-Biased
ENSHGLG00000001543	1	Old-Biased
ENSHGLG00000001544	1	Old-Biased
ENSHGLG00000001551	1	Old-Biased
ENSHGLG00000001553	1	Old-Biased
ENSHGLG00000001554	1	Old-Biased
ENSHGLG00000001555	1	Old-Biased
ENSHGLG00000001567	1	Old-Biased
ENSHGLG00000001568	1	Old-Biased
ENSHGLG00000001571	1	Old-Biased
ENSHGLG00000001574	1	Old-Biased
ENSHGLG00000001575	1	Old-Biased
ENSHGLG00000001576	1	Old-Biased
ENSHGLG00000001577	1	Old-Biased
ENSHGLG00000001582	1	Old-Biased
ENSHGLG00000001583	1	Old-Biased
ENSHGLG00000001584	1	Old-Biased
ENSHGLG00000001590	1	Old-Biased
ENSHGLG00000001591	1	Old-Biased
ENSHGLG00000001593	1	Old-Biased
ENSHGLG00000001596	1	Old-Biased
ENSHGLG00000001599	1	Old-Biased
ENSHGLG00000001601	1	Old-Biased
ENSHGLG00000001605	1	Old-Biased
ENSHGLG00000001607	1	Old-Biased
ENSHGLG00000001609	1	Old-Biased
ENSHGLG00000001612	1	Old-Biased
ENSHGLG00000001615	1	Old-Biased
ENSHGLG00000001620	1	Old-Biased
ENSHGLG00000001628	1	Old-Biased
ENSHGLG00000001632	1	Old-Biased
ENSHGLG00000001635	1	Old-Biased
ENSHGLG00000001636	1	Old-Biased
ENSHGLG00000001639	1	Old-Biased
ENSHGLG00000001642	1	Old-Biased
ENSHGLG00000001643	1	Old-Biased
ENSHGLG00000001644	1	Old-Biased
ENSHGLG00000001645	1	Old-Biased
ENSHGLG00000001649	1	Old-Biased
ENSHGLG00000001652	1	Old-Biased
ENSHGLG00000001655	1	Old-Biased
ENSHGLG00000001656	1	Old-Biased
ENSHGLG00000001663	1	Old-Biased
ENSHGLG00000001672	1	Old-Biased
ENSHGLG00000001674	1	Old-Biased
ENSHGLG00000001675	1	Old-Biased
ENSHGLG00000001690	1	Old-Biased
ENSHGLG00000001691	1	Old-Biased
ENSHGLG00000001695	1	Old-Biased
ENSHGLG00000001696	1	Old-Biased
ENSHGLG00000001697	1	Old-Biased
ENSHGLG00000001700	1	Old-Biased
ENSHGLG00000001703	1	Old-Biased
ENSHGLG00000001705	1	Old-Biased
ENSHGLG00000001706	1	Old-Biased
ENSHGLG00000001708	1	Old-Biased
ENSHGLG00000001709	1	Old-Biased
ENSHGLG00000001710	1	Old-Biased
ENSHGLG00000001713	1	Old-Biased
ENSHGLG00000001714	1	Old-Biased
ENSHGLG00000001725	1	Old-Biased
ENSHGLG00000001728	1	Old-Biased
ENSHGLG00000001736	1	Old-Biased
ENSHGLG00000001737	1	Old-Biased
ENSHGLG00000001739	1	Old-Biased
ENSHGLG00000001741	1	Old-Biased
ENSHGLG00000001743	1	Old-Biased
ENSHGLG00000001746	1	Old-Biased
ENSHGLG00000001750	1	Old-Biased
ENSHGLG00000001752	1	Old-Biased
ENSHGLG00000001753	1	Old-Biased
ENSHGLG00000001754	1	Old-Biased
ENSHGLG00000001755	1	Old-Biased
ENSHGLG00000001756	1	Old-Biased
ENSHGLG00000001777	1	Old-Biased
ENSHGLG00000001780	1	Old-Biased
ENSHGLG00000001781	1	Old-Biased
ENSHGLG00000001783	1	Old-Biased
ENSHGLG00000001784	1	Old-Biased
ENSHGLG00000001785	1	Old-Biased
ENSHGLG00000001788	1	Old-Biased
ENSHGLG00000001791	1	Old-Biased
ENSHGLG00000001792	1	Old-Biased
ENSHGLG00000001793	1	Old-Biased
ENSHGLG00000001798	1	Old-Biased
ENSHGLG00000001801	1	Old-Biased
ENSHGLG00000001804	1	Old-Biased
ENSHGLG00000001805	1	Old-Biased
ENSHGLG00000001813	1	Old-Biased
ENSHGLG00000001816	1	Old-Biased
ENSHGLG00000001818	1	Old-Biased
ENSHGLG00000001820	1	Old-Biased
ENSHGLG00000001827	1	Old-Biased
ENSHGLG00000001829	1	Old-Biased
ENSHGLG00000001831	1	Old-Biased
ENSHGLG00000001837	1	Old-Biased
ENSHGLG00000001838	1	Old-Biased
ENSHGLG00000001839	1	Old-Biased
ENSHGLG00000001840	1	Old-Biased
ENSHGLG00000001841	1	Old-Biased
ENSHGLG00000001842	1	Old-Biased
ENSHGLG00000001844	1	Old-Biased
ENSHGLG00000001847	1	Old-Biased
ENSHGLG00000001854	1	Old-Biased
ENSHGLG00000001858	1	Old-Biased
ENSHGLG00000001860	1	Old-Biased
ENSHGLG00000001861	1	Old-Biased
ENSHGLG00000001862	1	Old-Biased
ENSHGLG00000001868	1	Old-Biased
ENSHGLG00000001869	1	Old-Biased
ENSHGLG00000001871	1	Old-Biased
ENSHGLG00000001872	1	Old-Biased
ENSHGLG00000001874	1	Old-Biased
ENSHGLG00000001875	1	Old-Biased
ENSHGLG00000001876	1	Old-Biased
ENSHGLG00000001879	1	Old-Biased
ENSHGLG00000001886	1	Old-Biased
ENSHGLG00000001890	1	Old-Biased
ENSHGLG00000001891	1	Old-Biased
ENSHGLG00000001895	1	Old-Biased
ENSHGLG00000001901	1	Old-Biased
ENSHGLG00000001906	1	Old-Biased
ENSHGLG00000001908	1	Old-Biased
ENSHGLG00000001910	1	Old-Biased
ENSHGLG00000001912	1	Old-Biased
ENSHGLG00000001916	1	Old-Biased
ENSHGLG00000001919	1	Old-Biased
ENSHGLG00000001921	1	Old-Biased
ENSHGLG00000001923	1	Old-Biased
ENSHGLG00000001928	1	Old-Biased
ENSHGLG00000001930	1	Old-Biased
ENSHGLG00000001931	1	Old-Biased
ENSHGLG00000001932	1	Old-Biased
ENSHGLG00000001933	1	Old-Biased
ENSHGLG00000001944	1	Old-Biased
ENSHGLG00000001946	1	Old-Biased
ENSHGLG00000001948	1	Old-Biased
ENSHGLG00000001949	1	Old-Biased
ENSHGLG00000001950	1	Old-Biased
ENSHGLG00000001955	1	Old-Biased
ENSHGLG00000001957	1	Old-Biased
ENSHGLG00000001958	1	Old-Biased
ENSHGLG00000001961	1	Old-Biased
ENSHGLG00000001963	1	Old-Biased
ENSHGLG00000001965	1	Old-Biased
ENSHGLG00000001966	1	Old-Biased
ENSHGLG00000001967	1	Old-Biased
ENSHGLG00000001969	1	Old-Biased
ENSHGLG00000001972	1	Old-Biased
ENSHGLG00000001977	1	Old-Biased
ENSHGLG00000001978	1	Old-Biased
ENSHGLG00000001981	1	Old-Biased
ENSHGLG00000001982	1	Old-Biased
ENSHGLG00000001984	1	Old-Biased
ENSHGLG00000001991	1	Old-Biased
ENSHGLG00000001992	1	Old-Biased
ENSHGLG00000001994	1	Old-Biased
ENSHGLG00000001999	1	Old-Biased
ENSHGLG00000002005	1	Old-Biased
ENSHGLG00000002006	1	Old-Biased
ENSHGLG00000002015	1	Old-Biased
ENSHGLG00000002016	1	Old-Biased
ENSHGLG00000002019	1	Old-Biased
ENSHGLG00000002023	1	Old-Biased
ENSHGLG00000002025	1	Old-Biased
ENSHGLG00000002027	1	Old-Biased
ENSHGLG00000002029	1	Old-Biased
ENSHGLG00000002032	1	Old-Biased
ENSHGLG00000002037	1	Old-Biased
ENSHGLG00000002043	1	Old-Biased
ENSHGLG00000002050	1	Old-Biased
ENSHGLG00000002051	1	Old-Biased
ENSHGLG00000002052	1	Old-Biased
ENSHGLG00000002059	1	Old-Biased
ENSHGLG00000002063	1	Old-Biased
ENSHGLG00000002064	1	Old-Biased
ENSHGLG00000002071	1	Old-Biased
ENSHGLG00000002072	1	Old-Biased
ENSHGLG00000002073	1	Old-Biased
ENSHGLG00000002078	1	Old-Biased
ENSHGLG00000002079	1	Old-Biased
ENSHGLG00000002080	1	Old-Biased
ENSHGLG00000002081	1	Old-Biased
ENSHGLG00000002084	1	Old-Biased
ENSHGLG00000002088	1	Old-Biased
ENSHGLG00000002091	1	Old-Biased
ENSHGLG00000002093	1	Old-Biased
ENSHGLG00000002099	1	Old-Biased
ENSHGLG00000002101	1	Old-Biased
ENSHGLG00000002115	1	Old-Biased
ENSHGLG00000002118	1	Old-Biased
ENSHGLG00000002119	1	Old-Biased
ENSHGLG00000002122	1	Old-Biased
ENSHGLG00000002128	1	Old-Biased
ENSHGLG00000002129	1	Old-Biased
ENSHGLG00000002136	1	Old-Biased
ENSHGLG00000002143	1	Old-Biased
ENSHGLG00000002144	1	Old-Biased
ENSHGLG00000002147	1	Old-Biased
ENSHGLG00000002148	1	Old-Biased
ENSHGLG00000002149	1	Old-Biased
ENSHGLG00000002150	1	Old-Biased
ENSHGLG00000002152	1	Old-Biased
ENSHGLG00000002153	1	Old-Biased
ENSHGLG00000002158	1	Old-Biased
ENSHGLG00000002164	1	Old-Biased
ENSHGLG00000002166	1	Old-Biased
ENSHGLG00000002169	1	Old-Biased
ENSHGLG00000002170	1	Old-Biased
ENSHGLG00000002172	1	Old-Biased
ENSHGLG00000002179	1	Old-Biased
ENSHGLG00000002187	1	Old-Biased
ENSHGLG00000002192	1	Old-Biased
ENSHGLG00000002202	1	Old-Biased
ENSHGLG00000002204	1	Old-Biased
ENSHGLG00000002208	1	Old-Biased
ENSHGLG00000002209	1	Old-Biased
ENSHGLG00000002211	1	Old-Biased
ENSHGLG00000002218	1	Old-Biased
ENSHGLG00000002221	1	Old-Biased
ENSHGLG00000002224	1	Old-Biased
ENSHGLG00000002225	1	Old-Biased
ENSHGLG00000002241	1	Old-Biased
ENSHGLG00000002245	1	Old-Biased
ENSHGLG00000002256	1	Old-Biased
ENSHGLG00000002259	1	Old-Biased
ENSHGLG00000002260	1	Old-Biased
ENSHGLG00000002261	1	Old-Biased
ENSHGLG00000002262	1	Old-Biased
ENSHGLG00000002263	1	Old-Biased
ENSHGLG00000002265	1	Old-Biased
ENSHGLG00000002272	1	Old-Biased
ENSHGLG00000002276	1	Old-Biased
ENSHGLG00000002281	1	Old-Biased
ENSHGLG00000002290	1	Old-Biased
ENSHGLG00000002291	1	Old-Biased
ENSHGLG00000002294	1	Old-Biased
ENSHGLG00000002295	1	Old-Biased
ENSHGLG00000002296	1	Old-Biased
ENSHGLG00000002306	1	Old-Biased
ENSHGLG00000002307	1	Old-Biased
ENSHGLG00000002309	1	Old-Biased
ENSHGLG00000002317	1	Old-Biased
ENSHGLG00000002320	1	Old-Biased
ENSHGLG00000002322	1	Old-Biased
ENSHGLG00000002330	1	Old-Biased
ENSHGLG00000002334	1	Old-Biased
ENSHGLG00000002335	1	Old-Biased
ENSHGLG00000002336	1	Old-Biased
ENSHGLG00000002338	1	Old-Biased
ENSHGLG00000002340	1	Old-Biased
ENSHGLG00000002344	1	Old-Biased
ENSHGLG00000002350	1	Old-Biased
ENSHGLG00000002351	1	Old-Biased
ENSHGLG00000002352	1	Old-Biased
ENSHGLG00000002354	1	Old-Biased
ENSHGLG00000002356	1	Old-Biased
ENSHGLG00000002357	1	Old-Biased
ENSHGLG00000002359	1	Old-Biased
ENSHGLG00000002361	1	Old-Biased
ENSHGLG00000002362	1	Old-Biased
ENSHGLG00000002368	1	Old-Biased
ENSHGLG00000002371	1	Old-Biased
ENSHGLG00000002375	1	Old-Biased
ENSHGLG00000002377	1	Old-Biased
ENSHGLG00000002380	1	Old-Biased
ENSHGLG00000002386	1	Old-Biased
ENSHGLG00000002388	1	Old-Biased
ENSHGLG00000002395	1	Old-Biased
ENSHGLG00000002396	1	Old-Biased
ENSHGLG00000002398	1	Old-Biased
ENSHGLG00000002400	1	Old-Biased
ENSHGLG00000002406	1	Old-Biased
ENSHGLG00000002415	1	Old-Biased
ENSHGLG00000002416	1	Old-Biased
ENSHGLG00000002417	1	Old-Biased
ENSHGLG00000002420	1	Old-Biased
ENSHGLG00000002421	1	Old-Biased
ENSHGLG00000002433	1	Old-Biased
ENSHGLG00000002435	1	Old-Biased
ENSHGLG00000002442	1	Old-Biased
ENSHGLG00000002449	1	Old-Biased
ENSHGLG00000002453	1	Old-Biased
ENSHGLG00000002454	1	Old-Biased
ENSHGLG00000002456	1	Old-Biased
ENSHGLG00000002458	1	Old-Biased
ENSHGLG00000002459	1	Old-Biased
ENSHGLG00000002467	1	Old-Biased
ENSHGLG00000002469	1	Old-Biased
ENSHGLG00000002470	1	Old-Biased
ENSHGLG00000002473	1	Old-Biased
ENSHGLG00000002475	1	Old-Biased
ENSHGLG00000002477	1	Old-Biased
ENSHGLG00000002478	1	Old-Biased
ENSHGLG00000002482	1	Old-Biased
ENSHGLG00000002483	1	Old-Biased
ENSHGLG00000002484	1	Old-Biased
ENSHGLG00000002485	1	Old-Biased
ENSHGLG00000002488	1	Old-Biased
ENSHGLG00000002491	1	Old-Biased
ENSHGLG00000002494	1	Old-Biased
ENSHGLG00000002497	1	Old-Biased
ENSHGLG00000002498	1	Old-Biased
ENSHGLG00000002500	1	Old-Biased
ENSHGLG00000002506	1	Old-Biased
ENSHGLG00000002507	1	Old-Biased
ENSHGLG00000002510	1	Old-Biased
ENSHGLG00000002514	1	Old-Biased
ENSHGLG00000002518	1	Old-Biased
ENSHGLG00000002520	1	Old-Biased
ENSHGLG00000002524	1	Old-Biased
ENSHGLG00000002525	1	Old-Biased
ENSHGLG00000002526	1	Old-Biased
ENSHGLG00000002527	1	Old-Biased
ENSHGLG00000002529	1	Old-Biased
ENSHGLG00000002532	1	Old-Biased
ENSHGLG00000002540	1	Old-Biased
ENSHGLG00000002546	1	Old-Biased
ENSHGLG00000002553	1	Old-Biased
ENSHGLG00000002554	1	Old-Biased
ENSHGLG00000002555	1	Old-Biased
ENSHGLG00000002557	1	Old-Biased
ENSHGLG00000002560	1	Old-Biased
ENSHGLG00000002561	1	Old-Biased
ENSHGLG00000002562	1	Old-Biased
ENSHGLG00000002565	1	Old-Biased
ENSHGLG00000002571	1	Old-Biased
ENSHGLG00000002575	1	Old-Biased
ENSHGLG00000002583	1	Old-Biased
ENSHGLG00000002584	1	Old-Biased
ENSHGLG00000002593	1	Old-Biased
ENSHGLG00000002600	1	Old-Biased
ENSHGLG00000002605	1	Old-Biased
ENSHGLG00000002606	1	Old-Biased
ENSHGLG00000002607	1	Old-Biased
ENSHGLG00000002611	1	Old-Biased
ENSHGLG00000002614	1	Old-Biased
ENSHGLG00000002619	1	Old-Biased
ENSHGLG00000002623	1	Old-Biased
ENSHGLG00000002624	1	Old-Biased
ENSHGLG00000002630	1	Old-Biased
ENSHGLG00000002632	1	Old-Biased
ENSHGLG00000002636	1	Old-Biased
ENSHGLG00000002643	1	Old-Biased
ENSHGLG00000002646	1	Old-Biased
ENSHGLG00000002647	1	Old-Biased
ENSHGLG00000002649	1	Old-Biased
ENSHGLG00000002652	1	Old-Biased
ENSHGLG00000002657	1	Old-Biased
ENSHGLG00000002659	1	Old-Biased
ENSHGLG00000002665	1	Old-Biased
ENSHGLG00000002668	1	Old-Biased
ENSHGLG00000002669	1	Old-Biased
ENSHGLG00000002672	1	Old-Biased
ENSHGLG00000002688	1	Old-Biased
ENSHGLG00000002690	1	Old-Biased
ENSHGLG00000002691	1	Old-Biased
ENSHGLG00000002692	1	Old-Biased
ENSHGLG00000002695	1	Old-Biased
ENSHGLG00000002702	1	Old-Biased
ENSHGLG00000002703	1	Old-Biased
ENSHGLG00000002707	1	Old-Biased
ENSHGLG00000002709	1	Old-Biased
ENSHGLG00000002710	1	Old-Biased
ENSHGLG00000002713	1	Old-Biased
ENSHGLG00000002714	1	Old-Biased
ENSHGLG00000002716	1	Old-Biased
ENSHGLG00000002718	1	Old-Biased
ENSHGLG00000002720	1	Old-Biased
ENSHGLG00000002723	1	Old-Biased
ENSHGLG00000002724	1	Old-Biased
ENSHGLG00000002726	1	Old-Biased
ENSHGLG00000002729	1	Old-Biased
ENSHGLG00000002730	1	Old-Biased
ENSHGLG00000002731	1	Old-Biased
ENSHGLG00000002734	1	Old-Biased
ENSHGLG00000002743	1	Old-Biased
ENSHGLG00000002745	1	Old-Biased
ENSHGLG00000002763	1	Old-Biased
ENSHGLG00000002764	1	Old-Biased
ENSHGLG00000002767	1	Old-Biased
ENSHGLG00000002772	1	Old-Biased
ENSHGLG00000002774	1	Old-Biased
ENSHGLG00000002775	1	Old-Biased
ENSHGLG00000002778	1	Old-Biased
ENSHGLG00000002781	1	Old-Biased
ENSHGLG00000002782	1	Old-Biased
ENSHGLG00000002784	1	Old-Biased
ENSHGLG00000002786	1	Old-Biased
ENSHGLG00000002787	1	Old-Biased
ENSHGLG00000002791	1	Old-Biased
ENSHGLG00000002793	1	Old-Biased
ENSHGLG00000002795	1	Old-Biased
ENSHGLG00000002796	1	Old-Biased
ENSHGLG00000002797	1	Old-Biased
ENSHGLG00000002799	1	Old-Biased
ENSHGLG00000002801	1	Old-Biased
ENSHGLG00000002804	1	Old-Biased
ENSHGLG00000002811	1	Old-Biased
ENSHGLG00000002814	1	Old-Biased
ENSHGLG00000002818	1	Old-Biased
ENSHGLG00000002820	1	Old-Biased
ENSHGLG00000002824	1	Old-Biased
ENSHGLG00000002829	1	Old-Biased
ENSHGLG00000002830	1	Old-Biased
ENSHGLG00000002835	1	Old-Biased
ENSHGLG00000002844	1	Old-Biased
ENSHGLG00000002848	1	Old-Biased
ENSHGLG00000002849	1	Old-Biased
ENSHGLG00000002854	1	Old-Biased
ENSHGLG00000002858	1	Old-Biased
ENSHGLG00000002860	1	Old-Biased
ENSHGLG00000002861	1	Old-Biased
ENSHGLG00000002862	1	Old-Biased
ENSHGLG00000002863	1	Old-Biased
ENSHGLG00000002865	1	Old-Biased
ENSHGLG00000002869	1	Old-Biased
ENSHGLG00000002874	1	Old-Biased
ENSHGLG00000002885	1	Old-Biased
ENSHGLG00000002887	1	Old-Biased
ENSHGLG00000002890	1	Old-Biased
ENSHGLG00000002894	1	Old-Biased
ENSHGLG00000002897	1	Old-Biased
ENSHGLG00000002899	1	Old-Biased
ENSHGLG00000002902	1	Old-Biased
ENSHGLG00000002904	1	Old-Biased
ENSHGLG00000002905	1	Old-Biased
ENSHGLG00000002907	1	Old-Biased
ENSHGLG00000002917	1	Old-Biased
ENSHGLG00000002922	1	Old-Biased
ENSHGLG00000002925	1	Old-Biased
ENSHGLG00000002926	1	Old-Biased
ENSHGLG00000002928	1	Old-Biased
ENSHGLG00000002930	1	Old-Biased
ENSHGLG00000002932	1	Old-Biased
ENSHGLG00000002933	1	Old-Biased
ENSHGLG00000002945	1	Old-Biased
ENSHGLG00000002946	1	Old-Biased
ENSHGLG00000002948	1	Old-Biased
ENSHGLG00000002949	1	Old-Biased
ENSHGLG00000002959	1	Old-Biased
ENSHGLG00000002966	1	Old-Biased
ENSHGLG00000002970	1	Old-Biased
ENSHGLG00000002978	1	Old-Biased
ENSHGLG00000002980	1	Old-Biased
ENSHGLG00000002982	1	Old-Biased
ENSHGLG00000002984	1	Old-Biased
ENSHGLG00000002986	1	Old-Biased
ENSHGLG00000002988	1	Old-Biased
ENSHGLG00000002991	1	Old-Biased
ENSHGLG00000002994	1	Old-Biased
ENSHGLG00000002997	1	Old-Biased
ENSHGLG00000002998	1	Old-Biased
ENSHGLG00000003001	1	Old-Biased
ENSHGLG00000003002	1	Old-Biased
ENSHGLG00000003003	1	Old-Biased
ENSHGLG00000003006	1	Old-Biased
ENSHGLG00000003007	1	Old-Biased
ENSHGLG00000003008	1	Old-Biased
ENSHGLG00000003009	1	Old-Biased
ENSHGLG00000003011	1	Old-Biased
ENSHGLG00000003012	1	Old-Biased
ENSHGLG00000003013	1	Old-Biased
ENSHGLG00000003020	1	Old-Biased
ENSHGLG00000003021	1	Old-Biased
ENSHGLG00000003022	1	Old-Biased
ENSHGLG00000003025	1	Old-Biased
ENSHGLG00000003028	1	Old-Biased
ENSHGLG00000003029	1	Old-Biased
ENSHGLG00000003037	1	Old-Biased
ENSHGLG00000003040	1	Old-Biased
ENSHGLG00000003041	1	Old-Biased
ENSHGLG00000003042	1	Old-Biased
ENSHGLG00000003046	1	Old-Biased
ENSHGLG00000003048	1	Old-Biased
ENSHGLG00000003049	1	Old-Biased
ENSHGLG00000003050	1	Old-Biased
ENSHGLG00000003051	1	Old-Biased
ENSHGLG00000003054	1	Old-Biased
ENSHGLG00000003055	1	Old-Biased
ENSHGLG00000003056	1	Old-Biased
ENSHGLG00000003062	1	Old-Biased
ENSHGLG00000003066	1	Old-Biased
ENSHGLG00000003067	1	Old-Biased
ENSHGLG00000003072	1	Old-Biased
ENSHGLG00000003073	1	Old-Biased
ENSHGLG00000003076	1	Old-Biased
ENSHGLG00000003080	1	Old-Biased
ENSHGLG00000003081	1	Old-Biased
ENSHGLG00000003083	1	Old-Biased
ENSHGLG00000003084	1	Old-Biased
ENSHGLG00000003087	1	Old-Biased
ENSHGLG00000003093	1	Old-Biased
ENSHGLG00000003094	1	Old-Biased
ENSHGLG00000003095	1	Old-Biased
ENSHGLG00000003100	1	Old-Biased
ENSHGLG00000003109	1	Old-Biased
ENSHGLG00000003110	1	Old-Biased
ENSHGLG00000003114	1	Old-Biased
ENSHGLG00000003115	1	Old-Biased
ENSHGLG00000003116	1	Old-Biased
ENSHGLG00000003117	1	Old-Biased
ENSHGLG00000003122	1	Old-Biased
ENSHGLG00000003123	1	Old-Biased
ENSHGLG00000003128	1	Old-Biased
ENSHGLG00000003131	1	Old-Biased
ENSHGLG00000003134	1	Old-Biased
ENSHGLG00000003136	1	Old-Biased
ENSHGLG00000003137	1	Old-Biased
ENSHGLG00000003138	1	Old-Biased
ENSHGLG00000003143	1	Old-Biased
ENSHGLG00000003151	1	Old-Biased
ENSHGLG00000003152	1	Old-Biased
ENSHGLG00000003154	1	Old-Biased
ENSHGLG00000003160	1	Old-Biased
ENSHGLG00000003162	1	Old-Biased
ENSHGLG00000003165	1	Old-Biased
ENSHGLG00000003167	1	Old-Biased
ENSHGLG00000003174	1	Old-Biased
ENSHGLG00000003178	1	Old-Biased
ENSHGLG00000003180	1	Old-Biased
ENSHGLG00000003183	1	Old-Biased
ENSHGLG00000003185	1	Old-Biased
ENSHGLG00000003187	1	Old-Biased
ENSHGLG00000003189	1	Old-Biased
ENSHGLG00000003191	1	Old-Biased
ENSHGLG00000003193	1	Old-Biased
ENSHGLG00000003195	1	Old-Biased
ENSHGLG00000003198	1	Old-Biased
ENSHGLG00000003200	1	Old-Biased
ENSHGLG00000003204	1	Old-Biased
ENSHGLG00000003210	1	Old-Biased
ENSHGLG00000003213	1	Old-Biased
ENSHGLG00000003214	1	Old-Biased
ENSHGLG00000003215	1	Old-Biased
ENSHGLG00000003224	1	Old-Biased
ENSHGLG00000003227	1	Old-Biased
ENSHGLG00000003228	1	Old-Biased
ENSHGLG00000003229	1	Old-Biased
ENSHGLG00000003231	1	Old-Biased
ENSHGLG00000003243	1	Old-Biased
ENSHGLG00000003244	1	Old-Biased
ENSHGLG00000003249	1	Old-Biased
ENSHGLG00000003254	1	Old-Biased
ENSHGLG00000003258	1	Old-Biased
ENSHGLG00000003260	1	Old-Biased
ENSHGLG00000003261	1	Old-Biased
ENSHGLG00000003265	1	Old-Biased
ENSHGLG00000003268	1	Old-Biased
ENSHGLG00000003271	1	Old-Biased
ENSHGLG00000003272	1	Old-Biased
ENSHGLG00000003274	1	Old-Biased
ENSHGLG00000003278	1	Old-Biased
ENSHGLG00000003279	1	Old-Biased
ENSHGLG00000003281	1	Old-Biased
ENSHGLG00000003286	1	Old-Biased
ENSHGLG00000003287	1	Old-Biased
ENSHGLG00000003289	1	Old-Biased
ENSHGLG00000003290	1	Old-Biased
ENSHGLG00000003292	1	Old-Biased
ENSHGLG00000003295	1	Old-Biased
ENSHGLG00000003299	1	Old-Biased
ENSHGLG00000003302	1	Old-Biased
ENSHGLG00000003303	1	Old-Biased
ENSHGLG00000003305	1	Old-Biased
ENSHGLG00000003306	1	Old-Biased
ENSHGLG00000003317	1	Old-Biased
ENSHGLG00000003319	1	Old-Biased
ENSHGLG00000003325	1	Old-Biased
ENSHGLG00000003326	1	Old-Biased
ENSHGLG00000003331	1	Old-Biased
ENSHGLG00000003333	1	Old-Biased
ENSHGLG00000003338	1	Old-Biased
ENSHGLG00000003343	1	Old-Biased
ENSHGLG00000003346	1	Old-Biased
ENSHGLG00000003347	1	Old-Biased
ENSHGLG00000003356	1	Old-Biased
ENSHGLG00000003362	1	Old-Biased
ENSHGLG00000003363	1	Old-Biased
ENSHGLG00000003364	1	Old-Biased
ENSHGLG00000003366	1	Old-Biased
ENSHGLG00000003368	1	Old-Biased
ENSHGLG00000003369	1	Old-Biased
ENSHGLG00000003370	1	Old-Biased
ENSHGLG00000003381	1	Old-Biased
ENSHGLG00000003386	1	Old-Biased
ENSHGLG00000003387	1	Old-Biased
ENSHGLG00000003391	1	Old-Biased
ENSHGLG00000003392	1	Old-Biased
ENSHGLG00000003393	1	Old-Biased
ENSHGLG00000003395	1	Old-Biased
ENSHGLG00000003403	1	Old-Biased
ENSHGLG00000003410	1	Old-Biased
ENSHGLG00000003412	1	Old-Biased
ENSHGLG00000003413	1	Old-Biased
ENSHGLG00000003416	1	Old-Biased
ENSHGLG00000003421	1	Old-Biased
ENSHGLG00000003422	1	Old-Biased
ENSHGLG00000003425	1	Old-Biased
ENSHGLG00000003430	1	Old-Biased
ENSHGLG00000003433	1	Old-Biased
ENSHGLG00000003434	1	Old-Biased
ENSHGLG00000003437	1	Old-Biased
ENSHGLG00000003439	1	Old-Biased
ENSHGLG00000003448	1	Old-Biased
ENSHGLG00000003449	1	Old-Biased
ENSHGLG00000003457	1	Old-Biased
ENSHGLG00000003467	1	Old-Biased
ENSHGLG00000003484	1	Old-Biased
ENSHGLG00000003487	1	Old-Biased
ENSHGLG00000003491	1	Old-Biased
ENSHGLG00000003495	1	Old-Biased
ENSHGLG00000003497	1	Old-Biased
ENSHGLG00000003503	1	Old-Biased
ENSHGLG00000003505	1	Old-Biased
ENSHGLG00000003506	1	Old-Biased
ENSHGLG00000003507	1	Old-Biased
ENSHGLG00000003508	1	Old-Biased
ENSHGLG00000003511	1	Old-Biased
ENSHGLG00000003524	1	Old-Biased
ENSHGLG00000003525	1	Old-Biased
ENSHGLG00000003527	1	Old-Biased
ENSHGLG00000003531	1	Old-Biased
ENSHGLG00000003533	1	Old-Biased
ENSHGLG00000003535	1	Old-Biased
ENSHGLG00000003539	1	Old-Biased
ENSHGLG00000003543	1	Old-Biased
ENSHGLG00000003546	1	Old-Biased
ENSHGLG00000003550	1	Old-Biased
ENSHGLG00000003556	1	Old-Biased
ENSHGLG00000003560	1	Old-Biased
ENSHGLG00000003567	1	Old-Biased
ENSHGLG00000003574	1	Old-Biased
ENSHGLG00000003576	1	Old-Biased
ENSHGLG00000003577	1	Old-Biased
ENSHGLG00000003579	1	Old-Biased
ENSHGLG00000003581	1	Old-Biased
ENSHGLG00000003583	1	Old-Biased
ENSHGLG00000003584	1	Old-Biased
ENSHGLG00000003593	1	Old-Biased
ENSHGLG00000003595	1	Old-Biased
ENSHGLG00000003596	1	Old-Biased
ENSHGLG00000003607	1	Old-Biased
ENSHGLG00000003608	1	Old-Biased
ENSHGLG00000003609	1	Old-Biased
ENSHGLG00000003610	1	Old-Biased
ENSHGLG00000003615	1	Old-Biased
ENSHGLG00000003616	1	Old-Biased
ENSHGLG00000003617	1	Old-Biased
ENSHGLG00000003620	1	Old-Biased
ENSHGLG00000003621	1	Old-Biased
ENSHGLG00000003622	1	Old-Biased
ENSHGLG00000003623	1	Old-Biased
ENSHGLG00000003625	1	Old-Biased
ENSHGLG00000003631	1	Old-Biased
ENSHGLG00000003635	1	Old-Biased
ENSHGLG00000003638	1	Old-Biased
ENSHGLG00000003643	1	Old-Biased
ENSHGLG00000003644	1	Old-Biased
ENSHGLG00000003650	1	Old-Biased
ENSHGLG00000003653	1	Old-Biased
ENSHGLG00000003654	1	Old-Biased
ENSHGLG00000003659	1	Old-Biased
ENSHGLG00000003662	1	Old-Biased
ENSHGLG00000003672	1	Old-Biased
ENSHGLG00000003673	1	Old-Biased
ENSHGLG00000003677	1	Old-Biased
ENSHGLG00000003678	1	Old-Biased
ENSHGLG00000003679	1	Old-Biased
ENSHGLG00000003680	1	Old-Biased
ENSHGLG00000003681	1	Old-Biased
ENSHGLG00000003685	1	Old-Biased
ENSHGLG00000003687	1	Old-Biased
ENSHGLG00000003693	1	Old-Biased
ENSHGLG00000003694	1	Old-Biased
ENSHGLG00000003695	1	Old-Biased
ENSHGLG00000003700	1	Old-Biased
ENSHGLG00000003706	1	Old-Biased
ENSHGLG00000003715	1	Old-Biased
ENSHGLG00000003718	1	Old-Biased
ENSHGLG00000003719	1	Old-Biased
ENSHGLG00000003721	1	Old-Biased
ENSHGLG00000003724	1	Old-Biased
ENSHGLG00000003728	1	Old-Biased
ENSHGLG00000003730	1	Old-Biased
ENSHGLG00000003732	1	Old-Biased
ENSHGLG00000003735	1	Old-Biased
ENSHGLG00000003738	1	Old-Biased
ENSHGLG00000003740	1	Old-Biased
ENSHGLG00000003745	1	Old-Biased
ENSHGLG00000003746	1	Old-Biased
ENSHGLG00000003754	1	Old-Biased
ENSHGLG00000003756	1	Old-Biased
ENSHGLG00000003757	1	Old-Biased
ENSHGLG00000003758	1	Old-Biased
ENSHGLG00000003759	1	Old-Biased
ENSHGLG00000003763	1	Old-Biased
ENSHGLG00000003765	1	Old-Biased
ENSHGLG00000003767	1	Old-Biased
ENSHGLG00000003776	1	Old-Biased
ENSHGLG00000003784	1	Old-Biased
ENSHGLG00000003786	1	Old-Biased
ENSHGLG00000003790	1	Old-Biased
ENSHGLG00000003792	1	Old-Biased
ENSHGLG00000003797	1	Old-Biased
ENSHGLG00000003800	1	Old-Biased
ENSHGLG00000003803	1	Old-Biased
ENSHGLG00000003805	1	Old-Biased
ENSHGLG00000003812	1	Old-Biased
ENSHGLG00000003818	1	Old-Biased
ENSHGLG00000003820	1	Old-Biased
ENSHGLG00000003823	1	Old-Biased
ENSHGLG00000003825	1	Old-Biased
ENSHGLG00000003831	1	Old-Biased
ENSHGLG00000003834	1	Old-Biased
ENSHGLG00000003835	1	Old-Biased
ENSHGLG00000003837	1	Old-Biased
ENSHGLG00000003840	1	Old-Biased
ENSHGLG00000003848	1	Old-Biased
ENSHGLG00000003850	1	Old-Biased
ENSHGLG00000003851	1	Old-Biased
ENSHGLG00000003852	1	Old-Biased
ENSHGLG00000003855	1	Old-Biased
ENSHGLG00000003858	1	Old-Biased
ENSHGLG00000003860	1	Old-Biased
ENSHGLG00000003873	1	Old-Biased
ENSHGLG00000003876	1	Old-Biased
ENSHGLG00000003879	1	Old-Biased
ENSHGLG00000003880	1	Old-Biased
ENSHGLG00000003881	1	Old-Biased
ENSHGLG00000003882	1	Old-Biased
ENSHGLG00000003887	1	Old-Biased
ENSHGLG00000003888	1	Old-Biased
ENSHGLG00000003895	1	Old-Biased
ENSHGLG00000003897	1	Old-Biased
ENSHGLG00000003902	1	Old-Biased
ENSHGLG00000003907	1	Old-Biased
ENSHGLG00000003910	1	Old-Biased
ENSHGLG00000003916	1	Old-Biased
ENSHGLG00000003917	1	Old-Biased
ENSHGLG00000003925	1	Old-Biased
ENSHGLG00000003928	1	Old-Biased
ENSHGLG00000003929	1	Old-Biased
ENSHGLG00000003938	1	Old-Biased
ENSHGLG00000003939	1	Old-Biased
ENSHGLG00000003941	1	Old-Biased
ENSHGLG00000003942	1	Old-Biased
ENSHGLG00000003946	1	Old-Biased
ENSHGLG00000003948	1	Old-Biased
ENSHGLG00000003949	1	Old-Biased
ENSHGLG00000003951	1	Old-Biased
ENSHGLG00000003954	1	Old-Biased
ENSHGLG00000003955	1	Old-Biased
ENSHGLG00000003957	1	Old-Biased
ENSHGLG00000003963	1	Old-Biased
ENSHGLG00000003964	1	Old-Biased
ENSHGLG00000003965	1	Old-Biased
ENSHGLG00000003972	1	Old-Biased
ENSHGLG00000003974	1	Old-Biased
ENSHGLG00000003976	1	Old-Biased
ENSHGLG00000003978	1	Old-Biased
ENSHGLG00000003979	1	Old-Biased
ENSHGLG00000003980	1	Old-Biased
ENSHGLG00000003984	1	Old-Biased
ENSHGLG00000003985	1	Old-Biased
ENSHGLG00000003987	1	Old-Biased
ENSHGLG00000003990	1	Old-Biased
ENSHGLG00000003992	1	Old-Biased
ENSHGLG00000003994	1	Old-Biased
ENSHGLG00000003995	1	Old-Biased
ENSHGLG00000003996	1	Old-Biased
ENSHGLG00000003997	1	Old-Biased
ENSHGLG00000004003	1	Old-Biased
ENSHGLG00000004004	1	Old-Biased
ENSHGLG00000004005	1	Old-Biased
ENSHGLG00000004011	1	Old-Biased
ENSHGLG00000004012	1	Old-Biased
ENSHGLG00000004021	1	Old-Biased
ENSHGLG00000004022	1	Old-Biased
ENSHGLG00000004024	1	Old-Biased
ENSHGLG00000004025	1	Old-Biased
ENSHGLG00000004028	1	Old-Biased
ENSHGLG00000004032	1	Old-Biased
ENSHGLG00000004034	1	Old-Biased
ENSHGLG00000004036	1	Old-Biased
ENSHGLG00000004045	1	Old-Biased
ENSHGLG00000004050	1	Old-Biased
ENSHGLG00000004059	1	Old-Biased
ENSHGLG00000004063	1	Old-Biased
ENSHGLG00000004065	1	Old-Biased
ENSHGLG00000004067	1	Old-Biased
ENSHGLG00000004071	1	Old-Biased
ENSHGLG00000004072	1	Old-Biased
ENSHGLG00000004076	1	Old-Biased
ENSHGLG00000004077	1	Old-Biased
ENSHGLG00000004088	1	Old-Biased
ENSHGLG00000004092	1	Old-Biased
ENSHGLG00000004093	1	Old-Biased
ENSHGLG00000004095	1	Old-Biased
ENSHGLG00000004097	1	Old-Biased
ENSHGLG00000004098	1	Old-Biased
ENSHGLG00000004101	1	Old-Biased
ENSHGLG00000004103	1	Old-Biased
ENSHGLG00000004108	1	Old-Biased
ENSHGLG00000004110	1	Old-Biased
ENSHGLG00000004111	1	Old-Biased
ENSHGLG00000004116	1	Old-Biased
ENSHGLG00000004133	1	Old-Biased
ENSHGLG00000004135	1	Old-Biased
ENSHGLG00000004139	1	Old-Biased
ENSHGLG00000004145	1	Old-Biased
ENSHGLG00000004151	1	Old-Biased
ENSHGLG00000004154	1	Old-Biased
ENSHGLG00000004160	1	Old-Biased
ENSHGLG00000004164	1	Old-Biased
ENSHGLG00000004170	1	Old-Biased
ENSHGLG00000004174	1	Old-Biased
ENSHGLG00000004177	1	Old-Biased
ENSHGLG00000004178	1	Old-Biased
ENSHGLG00000004184	1	Old-Biased
ENSHGLG00000004188	1	Old-Biased
ENSHGLG00000004192	1	Old-Biased
ENSHGLG00000004195	1	Old-Biased
ENSHGLG00000004198	1	Old-Biased
ENSHGLG00000004199	1	Old-Biased
ENSHGLG00000004201	1	Old-Biased
ENSHGLG00000004206	1	Old-Biased
ENSHGLG00000004207	1	Old-Biased
ENSHGLG00000004209	1	Old-Biased
ENSHGLG00000004212	1	Old-Biased
ENSHGLG00000004213	1	Old-Biased
ENSHGLG00000004217	1	Old-Biased
ENSHGLG00000004219	1	Old-Biased
ENSHGLG00000004220	1	Old-Biased
ENSHGLG00000004222	1	Old-Biased
ENSHGLG00000004223	1	Old-Biased
ENSHGLG00000004226	1	Old-Biased
ENSHGLG00000004232	1	Old-Biased
ENSHGLG00000004233	1	Old-Biased
ENSHGLG00000004234	1	Old-Biased
ENSHGLG00000004238	1	Old-Biased
ENSHGLG00000004241	1	Old-Biased
ENSHGLG00000004244	1	Old-Biased
ENSHGLG00000004245	1	Old-Biased
ENSHGLG00000004246	1	Old-Biased
ENSHGLG00000004247	1	Old-Biased
ENSHGLG00000004249	1	Old-Biased
ENSHGLG00000004250	1	Old-Biased
ENSHGLG00000004251	1	Old-Biased
ENSHGLG00000004252	1	Old-Biased
ENSHGLG00000004254	1	Old-Biased
ENSHGLG00000004256	1	Old-Biased
ENSHGLG00000004259	1	Old-Biased
ENSHGLG00000004260	1	Old-Biased
ENSHGLG00000004262	1	Old-Biased
ENSHGLG00000004265	1	Old-Biased
ENSHGLG00000004267	1	Old-Biased
ENSHGLG00000004268	1	Old-Biased
ENSHGLG00000004270	1	Old-Biased
ENSHGLG00000004276	1	Old-Biased
ENSHGLG00000004279	1	Old-Biased
ENSHGLG00000004280	1	Old-Biased
ENSHGLG00000004290	1	Old-Biased
ENSHGLG00000004291	1	Old-Biased
ENSHGLG00000004302	1	Old-Biased
ENSHGLG00000004308	1	Old-Biased
ENSHGLG00000004309	1	Old-Biased
ENSHGLG00000004311	1	Old-Biased
ENSHGLG00000004314	1	Old-Biased
ENSHGLG00000004316	1	Old-Biased
ENSHGLG00000004322	1	Old-Biased
ENSHGLG00000004325	1	Old-Biased
ENSHGLG00000004334	1	Old-Biased
ENSHGLG00000004346	1	Old-Biased
ENSHGLG00000004347	1	Old-Biased
ENSHGLG00000004349	1	Old-Biased
ENSHGLG00000004351	1	Old-Biased
ENSHGLG00000004352	1	Old-Biased
ENSHGLG00000004355	1	Old-Biased
ENSHGLG00000004360	1	Old-Biased
ENSHGLG00000004364	1	Old-Biased
ENSHGLG00000004370	1	Old-Biased
ENSHGLG00000004372	1	Old-Biased
ENSHGLG00000004373	1	Old-Biased
ENSHGLG00000004381	1	Old-Biased
ENSHGLG00000004383	1	Old-Biased
ENSHGLG00000004384	1	Old-Biased
ENSHGLG00000004385	1	Old-Biased
ENSHGLG00000004390	1	Old-Biased
ENSHGLG00000004400	1	Old-Biased
ENSHGLG00000004402	1	Old-Biased
ENSHGLG00000004403	1	Old-Biased
ENSHGLG00000004404	1	Old-Biased
ENSHGLG00000004405	1	Old-Biased
ENSHGLG00000004416	1	Old-Biased
ENSHGLG00000004422	1	Old-Biased
ENSHGLG00000004423	1	Old-Biased
ENSHGLG00000004428	1	Old-Biased
ENSHGLG00000004429	1	Old-Biased
ENSHGLG00000004431	1	Old-Biased
ENSHGLG00000004433	1	Old-Biased
ENSHGLG00000004435	1	Old-Biased
ENSHGLG00000004438	1	Old-Biased
ENSHGLG00000004447	1	Old-Biased
ENSHGLG00000004449	1	Old-Biased
ENSHGLG00000004450	1	Old-Biased
ENSHGLG00000004451	1	Old-Biased
ENSHGLG00000004459	1	Old-Biased
ENSHGLG00000004460	1	Old-Biased
ENSHGLG00000004463	1	Old-Biased
ENSHGLG00000004466	1	Old-Biased
ENSHGLG00000004467	1	Old-Biased
ENSHGLG00000004470	1	Old-Biased
ENSHGLG00000004471	1	Old-Biased
ENSHGLG00000004475	1	Old-Biased
ENSHGLG00000004477	1	Old-Biased
ENSHGLG00000004480	1	Old-Biased
ENSHGLG00000004481	1	Old-Biased
ENSHGLG00000004482	1	Old-Biased
ENSHGLG00000004483	1	Old-Biased
ENSHGLG00000004485	1	Old-Biased
ENSHGLG00000004486	1	Old-Biased
ENSHGLG00000004488	1	Old-Biased
ENSHGLG00000004491	1	Old-Biased
ENSHGLG00000004497	1	Old-Biased
ENSHGLG00000004498	1	Old-Biased
ENSHGLG00000004500	1	Old-Biased
ENSHGLG00000004505	1	Old-Biased
ENSHGLG00000004510	1	Old-Biased
ENSHGLG00000004513	1	Old-Biased
ENSHGLG00000004514	1	Old-Biased
ENSHGLG00000004516	1	Old-Biased
ENSHGLG00000004518	1	Old-Biased
ENSHGLG00000004519	1	Old-Biased
ENSHGLG00000004520	1	Old-Biased
ENSHGLG00000004522	1	Old-Biased
ENSHGLG00000004524	1	Old-Biased
ENSHGLG00000004527	1	Old-Biased
ENSHGLG00000004528	1	Old-Biased
ENSHGLG00000004531	1	Old-Biased
ENSHGLG00000004536	1	Old-Biased
ENSHGLG00000004537	1	Old-Biased
ENSHGLG00000004541	1	Old-Biased
ENSHGLG00000004542	1	Old-Biased
ENSHGLG00000004547	1	Old-Biased
ENSHGLG00000004548	1	Old-Biased
ENSHGLG00000004549	1	Old-Biased
ENSHGLG00000004551	1	Old-Biased
ENSHGLG00000004553	1	Old-Biased
ENSHGLG00000004560	1	Old-Biased
ENSHGLG00000004561	1	Old-Biased
ENSHGLG00000004565	1	Old-Biased
ENSHGLG00000004567	1	Old-Biased
ENSHGLG00000004570	1	Old-Biased
ENSHGLG00000004579	1	Old-Biased
ENSHGLG00000004580	1	Old-Biased
ENSHGLG00000004585	1	Old-Biased
ENSHGLG00000004586	1	Old-Biased
ENSHGLG00000004590	1	Old-Biased
ENSHGLG00000004591	1	Old-Biased
ENSHGLG00000004595	1	Old-Biased
ENSHGLG00000004596	1	Old-Biased
ENSHGLG00000004601	1	Old-Biased
ENSHGLG00000004604	1	Old-Biased
ENSHGLG00000004608	1	Old-Biased
ENSHGLG00000004611	1	Old-Biased
ENSHGLG00000004613	1	Old-Biased
ENSHGLG00000004619	1	Old-Biased
ENSHGLG00000004620	1	Old-Biased
ENSHGLG00000004624	1	Old-Biased
ENSHGLG00000004629	1	Old-Biased
ENSHGLG00000004638	1	Old-Biased
ENSHGLG00000004643	1	Old-Biased
ENSHGLG00000004648	1	Old-Biased
ENSHGLG00000004649	1	Old-Biased
ENSHGLG00000004654	1	Old-Biased
ENSHGLG00000004655	1	Old-Biased
ENSHGLG00000004661	1	Old-Biased
ENSHGLG00000004662	1	Old-Biased
ENSHGLG00000004669	1	Old-Biased
ENSHGLG00000004673	1	Old-Biased
ENSHGLG00000004674	1	Old-Biased
ENSHGLG00000004675	1	Old-Biased
ENSHGLG00000004677	1	Old-Biased
ENSHGLG00000004681	1	Old-Biased
ENSHGLG00000004687	1	Old-Biased
ENSHGLG00000004690	1	Old-Biased
ENSHGLG00000004698	1	Old-Biased
ENSHGLG00000004704	1	Old-Biased
ENSHGLG00000004709	1	Old-Biased
ENSHGLG00000004721	1	Old-Biased
ENSHGLG00000004724	1	Old-Biased
ENSHGLG00000004729	1	Old-Biased
ENSHGLG00000004732	1	Old-Biased
ENSHGLG00000004733	1	Old-Biased
ENSHGLG00000004734	1	Old-Biased
ENSHGLG00000004735	1	Old-Biased
ENSHGLG00000004736	1	Old-Biased
ENSHGLG00000004738	1	Old-Biased
ENSHGLG00000004744	1	Old-Biased
ENSHGLG00000004745	1	Old-Biased
ENSHGLG00000004749	1	Old-Biased
ENSHGLG00000004750	1	Old-Biased
ENSHGLG00000004754	1	Old-Biased
ENSHGLG00000004755	1	Old-Biased
ENSHGLG00000004757	1	Old-Biased
ENSHGLG00000004759	1	Old-Biased
ENSHGLG00000004764	1	Old-Biased
ENSHGLG00000004765	1	Old-Biased
ENSHGLG00000004767	1	Old-Biased
ENSHGLG00000004774	1	Old-Biased
ENSHGLG00000004777	1	Old-Biased
ENSHGLG00000004779	1	Old-Biased
ENSHGLG00000004782	1	Old-Biased
ENSHGLG00000004783	1	Old-Biased
ENSHGLG00000004784	1	Old-Biased
ENSHGLG00000004790	1	Old-Biased
ENSHGLG00000004791	1	Old-Biased
ENSHGLG00000004793	1	Old-Biased
ENSHGLG00000004799	1	Old-Biased
ENSHGLG00000004801	1	Old-Biased
ENSHGLG00000004803	1	Old-Biased
ENSHGLG00000004807	1	Old-Biased
ENSHGLG00000004812	1	Old-Biased
ENSHGLG00000004813	1	Old-Biased
ENSHGLG00000004819	1	Old-Biased
ENSHGLG00000004820	1	Old-Biased
ENSHGLG00000004824	1	Old-Biased
ENSHGLG00000004826	1	Old-Biased
ENSHGLG00000004829	1	Old-Biased
ENSHGLG00000004832	1	Old-Biased
ENSHGLG00000004833	1	Old-Biased
ENSHGLG00000004834	1	Old-Biased
ENSHGLG00000004839	1	Old-Biased
ENSHGLG00000004844	1	Old-Biased
ENSHGLG00000004845	1	Old-Biased
ENSHGLG00000004850	1	Old-Biased
ENSHGLG00000004855	1	Old-Biased
ENSHGLG00000004857	1	Old-Biased
ENSHGLG00000004859	1	Old-Biased
ENSHGLG00000004864	1	Old-Biased
ENSHGLG00000004867	1	Old-Biased
ENSHGLG00000004868	1	Old-Biased
ENSHGLG00000004874	1	Old-Biased
ENSHGLG00000004877	1	Old-Biased
ENSHGLG00000004882	1	Old-Biased
ENSHGLG00000004883	1	Old-Biased
ENSHGLG00000004884	1	Old-Biased
ENSHGLG00000004885	1	Old-Biased
ENSHGLG00000004886	1	Old-Biased
ENSHGLG00000004887	1	Old-Biased
ENSHGLG00000004892	1	Old-Biased
ENSHGLG00000004894	1	Old-Biased
ENSHGLG00000004896	1	Old-Biased
ENSHGLG00000004898	1	Old-Biased
ENSHGLG00000004899	1	Old-Biased
ENSHGLG00000004901	1	Old-Biased
ENSHGLG00000004902	1	Old-Biased
ENSHGLG00000004904	1	Old-Biased
ENSHGLG00000004907	1	Old-Biased
ENSHGLG00000004908	1	Old-Biased
ENSHGLG00000004913	1	Old-Biased
ENSHGLG00000004914	1	Old-Biased
ENSHGLG00000004915	1	Old-Biased
ENSHGLG00000004918	1	Old-Biased
ENSHGLG00000004920	1	Old-Biased
ENSHGLG00000004927	1	Old-Biased
ENSHGLG00000004928	1	Old-Biased
ENSHGLG00000004930	1	Old-Biased
ENSHGLG00000004931	1	Old-Biased
ENSHGLG00000004932	1	Old-Biased
ENSHGLG00000004936	1	Old-Biased
ENSHGLG00000004939	1	Old-Biased
ENSHGLG00000004942	1	Old-Biased
ENSHGLG00000004943	1	Old-Biased
ENSHGLG00000004947	1	Old-Biased
ENSHGLG00000004949	1	Old-Biased
ENSHGLG00000004953	1	Old-Biased
ENSHGLG00000004954	1	Old-Biased
ENSHGLG00000004956	1	Old-Biased
ENSHGLG00000004958	1	Old-Biased
ENSHGLG00000004963	1	Old-Biased
ENSHGLG00000004964	1	Old-Biased
ENSHGLG00000004969	1	Old-Biased
ENSHGLG00000004979	1	Old-Biased
ENSHGLG00000004980	1	Old-Biased
ENSHGLG00000004982	1	Old-Biased
ENSHGLG00000004983	1	Old-Biased
ENSHGLG00000004985	1	Old-Biased
ENSHGLG00000004986	1	Old-Biased
ENSHGLG00000004990	1	Old-Biased
ENSHGLG00000004992	1	Old-Biased
ENSHGLG00000004993	1	Old-Biased
ENSHGLG00000004995	1	Old-Biased
ENSHGLG00000005001	1	Old-Biased
ENSHGLG00000005012	1	Old-Biased
ENSHGLG00000005014	1	Old-Biased
ENSHGLG00000005015	1	Old-Biased
ENSHGLG00000005017	1	Old-Biased
ENSHGLG00000005022	1	Old-Biased
ENSHGLG00000005024	1	Old-Biased
ENSHGLG00000005027	1	Old-Biased
ENSHGLG00000005028	1	Old-Biased
ENSHGLG00000005031	1	Old-Biased
ENSHGLG00000005032	1	Old-Biased
ENSHGLG00000005040	1	Old-Biased
ENSHGLG00000005042	1	Old-Biased
ENSHGLG00000005049	1	Old-Biased
ENSHGLG00000005050	1	Old-Biased
ENSHGLG00000005052	1	Old-Biased
ENSHGLG00000005053	1	Old-Biased
ENSHGLG00000005054	1	Old-Biased
ENSHGLG00000005056	1	Old-Biased
ENSHGLG00000005060	1	Old-Biased
ENSHGLG00000005061	1	Old-Biased
ENSHGLG00000005062	1	Old-Biased
ENSHGLG00000005069	1	Old-Biased
ENSHGLG00000005070	1	Old-Biased
ENSHGLG00000005078	1	Old-Biased
ENSHGLG00000005082	1	Old-Biased
ENSHGLG00000005087	1	Old-Biased
ENSHGLG00000005088	1	Old-Biased
ENSHGLG00000005090	1	Old-Biased
ENSHGLG00000005092	1	Old-Biased
ENSHGLG00000005095	1	Old-Biased
ENSHGLG00000005099	1	Old-Biased
ENSHGLG00000005109	1	Old-Biased
ENSHGLG00000005115	1	Old-Biased
ENSHGLG00000005116	1	Old-Biased
ENSHGLG00000005118	1	Old-Biased
ENSHGLG00000005120	1	Old-Biased
ENSHGLG00000005121	1	Old-Biased
ENSHGLG00000005125	1	Old-Biased
ENSHGLG00000005126	1	Old-Biased
ENSHGLG00000005130	1	Old-Biased
ENSHGLG00000005132	1	Old-Biased
ENSHGLG00000005139	1	Old-Biased
ENSHGLG00000005142	1	Old-Biased
ENSHGLG00000005145	1	Old-Biased
ENSHGLG00000005147	1	Old-Biased
ENSHGLG00000005155	1	Old-Biased
ENSHGLG00000005157	1	Old-Biased
ENSHGLG00000005159	1	Old-Biased
ENSHGLG00000005165	1	Old-Biased
ENSHGLG00000005167	1	Old-Biased
ENSHGLG00000005169	1	Old-Biased
ENSHGLG00000005174	1	Old-Biased
ENSHGLG00000005176	1	Old-Biased
ENSHGLG00000005183	1	Old-Biased
ENSHGLG00000005186	1	Old-Biased
ENSHGLG00000005187	1	Old-Biased
ENSHGLG00000005188	1	Old-Biased
ENSHGLG00000005194	1	Old-Biased
ENSHGLG00000005198	1	Old-Biased
ENSHGLG00000005203	1	Old-Biased
ENSHGLG00000005208	1	Old-Biased
ENSHGLG00000005209	1	Old-Biased
ENSHGLG00000005210	1	Old-Biased
ENSHGLG00000005211	1	Old-Biased
ENSHGLG00000005212	1	Old-Biased
ENSHGLG00000005217	1	Old-Biased
ENSHGLG00000005220	1	Old-Biased
ENSHGLG00000005221	1	Old-Biased
ENSHGLG00000005222	1	Old-Biased
ENSHGLG00000005223	1	Old-Biased
ENSHGLG00000005226	1	Old-Biased
ENSHGLG00000005228	1	Old-Biased
ENSHGLG00000005231	1	Old-Biased
ENSHGLG00000005233	1	Old-Biased
ENSHGLG00000005236	1	Old-Biased
ENSHGLG00000005237	1	Old-Biased
ENSHGLG00000005239	1	Old-Biased
ENSHGLG00000005240	1	Old-Biased
ENSHGLG00000005241	1	Old-Biased
ENSHGLG00000005247	1	Old-Biased
ENSHGLG00000005248	1	Old-Biased
ENSHGLG00000005249	1	Old-Biased
ENSHGLG00000005251	1	Old-Biased
ENSHGLG00000005255	1	Old-Biased
ENSHGLG00000005257	1	Old-Biased
ENSHGLG00000005261	1	Old-Biased
ENSHGLG00000005268	1	Old-Biased
ENSHGLG00000005269	1	Old-Biased
ENSHGLG00000005271	1	Old-Biased
ENSHGLG00000005275	1	Old-Biased
ENSHGLG00000005276	1	Old-Biased
ENSHGLG00000005284	1	Old-Biased
ENSHGLG00000005287	1	Old-Biased
ENSHGLG00000005294	1	Old-Biased
ENSHGLG00000005296	1	Old-Biased
ENSHGLG00000005301	1	Old-Biased
ENSHGLG00000005303	1	Old-Biased
ENSHGLG00000005306	1	Old-Biased
ENSHGLG00000005307	1	Old-Biased
ENSHGLG00000005320	1	Old-Biased
ENSHGLG00000005321	1	Old-Biased
ENSHGLG00000005325	1	Old-Biased
ENSHGLG00000005326	1	Old-Biased
ENSHGLG00000005328	1	Old-Biased
ENSHGLG00000005329	1	Old-Biased
ENSHGLG00000005330	1	Old-Biased
ENSHGLG00000005332	1	Old-Biased
ENSHGLG00000005335	1	Old-Biased
ENSHGLG00000005336	1	Old-Biased
ENSHGLG00000005346	1	Old-Biased
ENSHGLG00000005347	1	Old-Biased
ENSHGLG00000005349	1	Old-Biased
ENSHGLG00000005353	1	Old-Biased
ENSHGLG00000005354	1	Old-Biased
ENSHGLG00000005355	1	Old-Biased
ENSHGLG00000005356	1	Old-Biased
ENSHGLG00000005357	1	Old-Biased
ENSHGLG00000005358	1	Old-Biased
ENSHGLG00000005359	1	Old-Biased
ENSHGLG00000005360	1	Old-Biased
ENSHGLG00000005361	1	Old-Biased
ENSHGLG00000005362	1	Old-Biased
ENSHGLG00000005365	1	Old-Biased
ENSHGLG00000005370	1	Old-Biased
ENSHGLG00000005373	1	Old-Biased
ENSHGLG00000005384	1	Old-Biased
ENSHGLG00000005387	1	Old-Biased
ENSHGLG00000005392	1	Old-Biased
ENSHGLG00000005394	1	Old-Biased
ENSHGLG00000005395	1	Old-Biased
ENSHGLG00000005398	1	Old-Biased
ENSHGLG00000005399	1	Old-Biased
ENSHGLG00000005401	1	Old-Biased
ENSHGLG00000005402	1	Old-Biased
ENSHGLG00000005405	1	Old-Biased
ENSHGLG00000005407	1	Old-Biased
ENSHGLG00000005412	1	Old-Biased
ENSHGLG00000005415	1	Old-Biased
ENSHGLG00000005419	1	Old-Biased
ENSHGLG00000005421	1	Old-Biased
ENSHGLG00000005423	1	Old-Biased
ENSHGLG00000005426	1	Old-Biased
ENSHGLG00000005428	1	Old-Biased
ENSHGLG00000005435	1	Old-Biased
ENSHGLG00000005441	1	Old-Biased
ENSHGLG00000005442	1	Old-Biased
ENSHGLG00000005443	1	Old-Biased
ENSHGLG00000005449	1	Old-Biased
ENSHGLG00000005453	1	Old-Biased
ENSHGLG00000005457	1	Old-Biased
ENSHGLG00000005459	1	Old-Biased
ENSHGLG00000005460	1	Old-Biased
ENSHGLG00000005461	1	Old-Biased
ENSHGLG00000005466	1	Old-Biased
ENSHGLG00000005467	1	Old-Biased
ENSHGLG00000005469	1	Old-Biased
ENSHGLG00000005472	1	Old-Biased
ENSHGLG00000005473	1	Old-Biased
ENSHGLG00000005474	1	Old-Biased
ENSHGLG00000005475	1	Old-Biased
ENSHGLG00000005485	1	Old-Biased
ENSHGLG00000005487	1	Old-Biased
ENSHGLG00000005490	1	Old-Biased
ENSHGLG00000005491	1	Old-Biased
ENSHGLG00000005493	1	Old-Biased
ENSHGLG00000005495	1	Old-Biased
ENSHGLG00000005503	1	Old-Biased
ENSHGLG00000005506	1	Old-Biased
ENSHGLG00000005512	1	Old-Biased
ENSHGLG00000005514	1	Old-Biased
ENSHGLG00000005519	1	Old-Biased
ENSHGLG00000005524	1	Old-Biased
ENSHGLG00000005530	1	Old-Biased
ENSHGLG00000005531	1	Old-Biased
ENSHGLG00000005534	1	Old-Biased
ENSHGLG00000005536	1	Old-Biased
ENSHGLG00000005538	1	Old-Biased
ENSHGLG00000005539	1	Old-Biased
ENSHGLG00000005541	1	Old-Biased
ENSHGLG00000005543	1	Old-Biased
ENSHGLG00000005544	1	Old-Biased
ENSHGLG00000005545	1	Old-Biased
ENSHGLG00000005547	1	Old-Biased
ENSHGLG00000005560	1	Old-Biased
ENSHGLG00000005564	1	Old-Biased
ENSHGLG00000005567	1	Old-Biased
ENSHGLG00000005570	1	Old-Biased
ENSHGLG00000005571	1	Old-Biased
ENSHGLG00000005575	1	Old-Biased
ENSHGLG00000005576	1	Old-Biased
ENSHGLG00000005577	1	Old-Biased
ENSHGLG00000005579	1	Old-Biased
ENSHGLG00000005580	1	Old-Biased
ENSHGLG00000005581	1	Old-Biased
ENSHGLG00000005583	1	Old-Biased
ENSHGLG00000005586	1	Old-Biased
ENSHGLG00000005588	1	Old-Biased
ENSHGLG00000005589	1	Old-Biased
ENSHGLG00000005594	1	Old-Biased
ENSHGLG00000005596	1	Old-Biased
ENSHGLG00000005597	1	Old-Biased
ENSHGLG00000005600	1	Old-Biased
ENSHGLG00000005603	1	Old-Biased
ENSHGLG00000005604	1	Old-Biased
ENSHGLG00000005607	1	Old-Biased
ENSHGLG00000005610	1	Old-Biased
ENSHGLG00000005616	1	Old-Biased
ENSHGLG00000005618	1	Old-Biased
ENSHGLG00000005619	1	Old-Biased
ENSHGLG00000005620	1	Old-Biased
ENSHGLG00000005625	1	Old-Biased
ENSHGLG00000005629	1	Old-Biased
ENSHGLG00000005630	1	Old-Biased
ENSHGLG00000005632	1	Old-Biased
ENSHGLG00000005633	1	Old-Biased
ENSHGLG00000005638	1	Old-Biased
ENSHGLG00000005639	1	Old-Biased
ENSHGLG00000005640	1	Old-Biased
ENSHGLG00000005641	1	Old-Biased
ENSHGLG00000005644	1	Old-Biased
ENSHGLG00000005648	1	Old-Biased
ENSHGLG00000005655	1	Old-Biased
ENSHGLG00000005656	1	Old-Biased
ENSHGLG00000005658	1	Old-Biased
ENSHGLG00000005659	1	Old-Biased
ENSHGLG00000005663	1	Old-Biased
ENSHGLG00000005665	1	Old-Biased
ENSHGLG00000005666	1	Old-Biased
ENSHGLG00000005668	1	Old-Biased
ENSHGLG00000005672	1	Old-Biased
ENSHGLG00000005680	1	Old-Biased
ENSHGLG00000005681	1	Old-Biased
ENSHGLG00000005686	1	Old-Biased
ENSHGLG00000005688	1	Old-Biased
ENSHGLG00000005690	1	Old-Biased
ENSHGLG00000005692	1	Old-Biased
ENSHGLG00000005695	1	Old-Biased
ENSHGLG00000005696	1	Old-Biased
ENSHGLG00000005705	1	Old-Biased
ENSHGLG00000005708	1	Old-Biased
ENSHGLG00000005716	1	Old-Biased
ENSHGLG00000005717	1	Old-Biased
ENSHGLG00000005721	1	Old-Biased
ENSHGLG00000005722	1	Old-Biased
ENSHGLG00000005725	1	Old-Biased
ENSHGLG00000005728	1	Old-Biased
ENSHGLG00000005734	1	Old-Biased
ENSHGLG00000005737	1	Old-Biased
ENSHGLG00000005740	1	Old-Biased
ENSHGLG00000005747	1	Old-Biased
ENSHGLG00000005749	1	Old-Biased
ENSHGLG00000005753	1	Old-Biased
ENSHGLG00000005754	1	Old-Biased
ENSHGLG00000005757	1	Old-Biased
ENSHGLG00000005758	1	Old-Biased
ENSHGLG00000005759	1	Old-Biased
ENSHGLG00000005771	1	Old-Biased
ENSHGLG00000005778	1	Old-Biased
ENSHGLG00000005786	1	Old-Biased
ENSHGLG00000005787	1	Old-Biased
ENSHGLG00000005796	1	Old-Biased
ENSHGLG00000005797	1	Old-Biased
ENSHGLG00000005798	1	Old-Biased
ENSHGLG00000005800	1	Old-Biased
ENSHGLG00000005804	1	Old-Biased
ENSHGLG00000005806	1	Old-Biased
ENSHGLG00000005808	1	Old-Biased
ENSHGLG00000005809	1	Old-Biased
ENSHGLG00000005810	1	Old-Biased
ENSHGLG00000005812	1	Old-Biased
ENSHGLG00000005813	1	Old-Biased
ENSHGLG00000005817	1	Old-Biased
ENSHGLG00000005818	1	Old-Biased
ENSHGLG00000005823	1	Old-Biased
ENSHGLG00000005825	1	Old-Biased
ENSHGLG00000005828	1	Old-Biased
ENSHGLG00000005833	1	Old-Biased
ENSHGLG00000005842	1	Old-Biased
ENSHGLG00000005843	1	Old-Biased
ENSHGLG00000005845	1	Old-Biased
ENSHGLG00000005847	1	Old-Biased
ENSHGLG00000005850	1	Old-Biased
ENSHGLG00000005852	1	Old-Biased
ENSHGLG00000005854	1	Old-Biased
ENSHGLG00000005860	1	Old-Biased
ENSHGLG00000005862	1	Old-Biased
ENSHGLG00000005864	1	Old-Biased
ENSHGLG00000005866	1	Old-Biased
ENSHGLG00000005867	1	Old-Biased
ENSHGLG00000005873	1	Old-Biased
ENSHGLG00000005874	1	Old-Biased
ENSHGLG00000005878	1	Old-Biased
ENSHGLG00000005881	1	Old-Biased
ENSHGLG00000005882	1	Old-Biased
ENSHGLG00000005885	1	Old-Biased
ENSHGLG00000005890	1	Old-Biased
ENSHGLG00000005891	1	Old-Biased
ENSHGLG00000005892	1	Old-Biased
ENSHGLG00000005895	1	Old-Biased
ENSHGLG00000005897	1	Old-Biased
ENSHGLG00000005902	1	Old-Biased
ENSHGLG00000005911	1	Old-Biased
ENSHGLG00000005914	1	Old-Biased
ENSHGLG00000005920	1	Old-Biased
ENSHGLG00000005921	1	Old-Biased
ENSHGLG00000005922	1	Old-Biased
ENSHGLG00000005924	1	Old-Biased
ENSHGLG00000005927	1	Old-Biased
ENSHGLG00000005929	1	Old-Biased
ENSHGLG00000005932	1	Old-Biased
ENSHGLG00000005934	1	Old-Biased
ENSHGLG00000005939	1	Old-Biased
ENSHGLG00000005944	1	Old-Biased
ENSHGLG00000005946	1	Old-Biased
ENSHGLG00000005948	1	Old-Biased
ENSHGLG00000005949	1	Old-Biased
ENSHGLG00000005950	1	Old-Biased
ENSHGLG00000005960	1	Old-Biased
ENSHGLG00000005963	1	Old-Biased
ENSHGLG00000005972	1	Old-Biased
ENSHGLG00000005974	1	Old-Biased
ENSHGLG00000005977	1	Old-Biased
ENSHGLG00000005984	1	Old-Biased
ENSHGLG00000005986	1	Old-Biased
ENSHGLG00000005987	1	Old-Biased
ENSHGLG00000005997	1	Old-Biased
ENSHGLG00000006002	1	Old-Biased
ENSHGLG00000006003	1	Old-Biased
ENSHGLG00000006005	1	Old-Biased
ENSHGLG00000006009	1	Old-Biased
ENSHGLG00000006017	1	Old-Biased
ENSHGLG00000006020	1	Old-Biased
ENSHGLG00000006022	1	Old-Biased
ENSHGLG00000006026	1	Old-Biased
ENSHGLG00000006027	1	Old-Biased
ENSHGLG00000006028	1	Old-Biased
ENSHGLG00000006030	1	Old-Biased
ENSHGLG00000006032	1	Old-Biased
ENSHGLG00000006038	1	Old-Biased
ENSHGLG00000006039	1	Old-Biased
ENSHGLG00000006041	1	Old-Biased
ENSHGLG00000006043	1	Old-Biased
ENSHGLG00000006046	1	Old-Biased
ENSHGLG00000006048	1	Old-Biased
ENSHGLG00000006049	1	Old-Biased
ENSHGLG00000006051	1	Old-Biased
ENSHGLG00000006052	1	Old-Biased
ENSHGLG00000006058	1	Old-Biased
ENSHGLG00000006063	1	Old-Biased
ENSHGLG00000006070	1	Old-Biased
ENSHGLG00000006076	1	Old-Biased
ENSHGLG00000006077	1	Old-Biased
ENSHGLG00000006078	1	Old-Biased
ENSHGLG00000006081	1	Old-Biased
ENSHGLG00000006082	1	Old-Biased
ENSHGLG00000006085	1	Old-Biased
ENSHGLG00000006086	1	Old-Biased
ENSHGLG00000006088	1	Old-Biased
ENSHGLG00000006089	1	Old-Biased
ENSHGLG00000006090	1	Old-Biased
ENSHGLG00000006091	1	Old-Biased
ENSHGLG00000006103	1	Old-Biased
ENSHGLG00000006104	1	Old-Biased
ENSHGLG00000006113	1	Old-Biased
ENSHGLG00000006116	1	Old-Biased
ENSHGLG00000006117	1	Old-Biased
ENSHGLG00000006123	1	Old-Biased
ENSHGLG00000006124	1	Old-Biased
ENSHGLG00000006127	1	Old-Biased
ENSHGLG00000006132	1	Old-Biased
ENSHGLG00000006135	1	Old-Biased
ENSHGLG00000006136	1	Old-Biased
ENSHGLG00000006151	1	Old-Biased
ENSHGLG00000006153	1	Old-Biased
ENSHGLG00000006162	1	Old-Biased
ENSHGLG00000006176	1	Old-Biased
ENSHGLG00000006183	1	Old-Biased
ENSHGLG00000006185	1	Old-Biased
ENSHGLG00000006190	1	Old-Biased
ENSHGLG00000006193	1	Old-Biased
ENSHGLG00000006204	1	Old-Biased
ENSHGLG00000006205	1	Old-Biased
ENSHGLG00000006206	1	Old-Biased
ENSHGLG00000006209	1	Old-Biased
ENSHGLG00000006216	1	Old-Biased
ENSHGLG00000006217	1	Old-Biased
ENSHGLG00000006219	1	Old-Biased
ENSHGLG00000006220	1	Old-Biased
ENSHGLG00000006224	1	Old-Biased
ENSHGLG00000006227	1	Old-Biased
ENSHGLG00000006228	1	Old-Biased
ENSHGLG00000006229	1	Old-Biased
ENSHGLG00000006233	1	Old-Biased
ENSHGLG00000006234	1	Old-Biased
ENSHGLG00000006235	1	Old-Biased
ENSHGLG00000006237	1	Old-Biased
ENSHGLG00000006246	1	Old-Biased
ENSHGLG00000006248	1	Old-Biased
ENSHGLG00000006251	1	Old-Biased
ENSHGLG00000006258	1	Old-Biased
ENSHGLG00000006264	1	Old-Biased
ENSHGLG00000006266	1	Old-Biased
ENSHGLG00000006267	1	Old-Biased
ENSHGLG00000006277	1	Old-Biased
ENSHGLG00000006278	1	Old-Biased
ENSHGLG00000006279	1	Old-Biased
ENSHGLG00000006282	1	Old-Biased
ENSHGLG00000006284	1	Old-Biased
ENSHGLG00000006286	1	Old-Biased
ENSHGLG00000006290	1	Old-Biased
ENSHGLG00000006297	1	Old-Biased
ENSHGLG00000006303	1	Old-Biased
ENSHGLG00000006309	1	Old-Biased
ENSHGLG00000006310	1	Old-Biased
ENSHGLG00000006314	1	Old-Biased
ENSHGLG00000006316	1	Old-Biased
ENSHGLG00000006320	1	Old-Biased
ENSHGLG00000006325	1	Old-Biased
ENSHGLG00000006331	1	Old-Biased
ENSHGLG00000006337	1	Old-Biased
ENSHGLG00000006340	1	Old-Biased
ENSHGLG00000006342	1	Old-Biased
ENSHGLG00000006344	1	Old-Biased
ENSHGLG00000006349	1	Old-Biased
ENSHGLG00000006350	1	Old-Biased
ENSHGLG00000006359	1	Old-Biased
ENSHGLG00000006362	1	Old-Biased
ENSHGLG00000006369	1	Old-Biased
ENSHGLG00000006372	1	Old-Biased
ENSHGLG00000006373	1	Old-Biased
ENSHGLG00000006380	1	Old-Biased
ENSHGLG00000006381	1	Old-Biased
ENSHGLG00000006382	1	Old-Biased
ENSHGLG00000006385	1	Old-Biased
ENSHGLG00000006389	1	Old-Biased
ENSHGLG00000006391	1	Old-Biased
ENSHGLG00000006393	1	Old-Biased
ENSHGLG00000006394	1	Old-Biased
ENSHGLG00000006398	1	Old-Biased
ENSHGLG00000006399	1	Old-Biased
ENSHGLG00000006400	1	Old-Biased
ENSHGLG00000006401	1	Old-Biased
ENSHGLG00000006408	1	Old-Biased
ENSHGLG00000006410	1	Old-Biased
ENSHGLG00000006415	1	Old-Biased
ENSHGLG00000006419	1	Old-Biased
ENSHGLG00000006420	1	Old-Biased
ENSHGLG00000006425	1	Old-Biased
ENSHGLG00000006427	1	Old-Biased
ENSHGLG00000006431	1	Old-Biased
ENSHGLG00000006438	1	Old-Biased
ENSHGLG00000006439	1	Old-Biased
ENSHGLG00000006443	1	Old-Biased
ENSHGLG00000006445	1	Old-Biased
ENSHGLG00000006448	1	Old-Biased
ENSHGLG00000006452	1	Old-Biased
ENSHGLG00000006454	1	Old-Biased
ENSHGLG00000006457	1	Old-Biased
ENSHGLG00000006458	1	Old-Biased
ENSHGLG00000006462	1	Old-Biased
ENSHGLG00000006466	1	Old-Biased
ENSHGLG00000006467	1	Old-Biased
ENSHGLG00000006472	1	Old-Biased
ENSHGLG00000006473	1	Old-Biased
ENSHGLG00000006474	1	Old-Biased
ENSHGLG00000006475	1	Old-Biased
ENSHGLG00000006476	1	Old-Biased
ENSHGLG00000006477	1	Old-Biased
ENSHGLG00000006478	1	Old-Biased
ENSHGLG00000006481	1	Old-Biased
ENSHGLG00000006484	1	Old-Biased
ENSHGLG00000006485	1	Old-Biased
ENSHGLG00000006491	1	Old-Biased
ENSHGLG00000006493	1	Old-Biased
ENSHGLG00000006494	1	Old-Biased
ENSHGLG00000006495	1	Old-Biased
ENSHGLG00000006497	1	Old-Biased
ENSHGLG00000006508	1	Old-Biased
ENSHGLG00000006513	1	Old-Biased
ENSHGLG00000006515	1	Old-Biased
ENSHGLG00000006517	1	Old-Biased
ENSHGLG00000006519	1	Old-Biased
ENSHGLG00000006533	1	Old-Biased
ENSHGLG00000006539	1	Old-Biased
[truncated: 11,142 more rows]

## Sheet: GSE30337_liver_gene_class
gene_id	rho	class
ENSHGLG00000000038	1	Old-Biased
ENSHGLG00000000039	1	Old-Biased
ENSHGLG00000000070	1	Old-Biased
ENSHGLG00000000072	1	Old-Biased
ENSHGLG00000000074	1	Old-Biased
ENSHGLG00000000081	1	Old-Biased
ENSHGLG00000000082	1	Old-Biased
ENSHGLG00000000089	1	Old-Biased
ENSHGLG00000000101	1	Old-Biased
ENSHGLG00000000115	1	Old-Biased
ENSHGLG00000000119	1	Old-Biased
ENSHGLG00000000120	1	Old-Biased
ENSHGLG00000000129	1	Old-Biased
ENSHGLG00000000132	1	Old-Biased
ENSHGLG00000000133	1	Old-Biased
ENSHGLG00000000134	1	Old-Biased
ENSHGLG00000000147	1	Old-Biased
ENSHGLG00000000148	1	Old-Biased
ENSHGLG00000000153	1	Old-Biased
ENSHGLG00000000157	1	Old-Biased
ENSHGLG00000000162	1	Old-Biased
ENSHGLG00000000163	1	Old-Biased
ENSHGLG00000000168	1	Old-Biased
ENSHGLG00000000170	1	Old-Biased
ENSHGLG00000000175	1	Old-Biased
ENSHGLG00000000176	1	Old-Biased
ENSHGLG00000000179	1	Old-Biased
ENSHGLG00000000184	1	Old-Biased
ENSHGLG00000000196	1	Old-Biased
ENSHGLG00000000202	1	Old-Biased
ENSHGLG00000000204	1	Old-Biased
ENSHGLG00000000209	1	Old-Biased
ENSHGLG00000000211	1	Old-Biased
ENSHGLG00000000212	1	Old-Biased
ENSHGLG00000000232	1	Old-Biased
ENSHGLG00000000252	1	Old-Biased
ENSHGLG00000000253	1	Old-Biased
ENSHGLG00000000259	1	Old-Biased
ENSHGLG00000000262	1	Old-Biased
ENSHGLG00000000270	1	Old-Biased
ENSHGLG00000000273	1	Old-Biased
ENSHGLG00000000284	1	Old-Biased
ENSHGLG00000000285	1	Old-Biased
ENSHGLG00000000288	1	Old-Biased
ENSHGLG00000000295	1	Old-Biased
ENSHGLG00000000298	1	Old-Biased
ENSHGLG00000000300	1	Old-Biased
ENSHGLG00000000310	1	Old-Biased
ENSHGLG00000000312	1	Old-Biased
ENSHGLG00000000313	1	Old-Biased
ENSHGLG00000000315	1	Old-Biased
ENSHGLG00000000319	1	Old-Biased
ENSHGLG00000000320	1	Old-Biased
ENSHGLG00000000321	1	Old-Biased
ENSHGLG00000000326	1	Old-Biased
ENSHGLG00000000331	1	Old-Biased
ENSHGLG00000000334	1	Old-Biased
ENSHGLG00000000341	1	Old-Biased
ENSHGLG00000000342	1	Old-Biased
ENSHGLG00000000349	1	Old-Biased
ENSHGLG00000000359	1	Old-Biased
ENSHGLG00000000360	1	Old-Biased
ENSHGLG00000000361	1	Old-Biased
ENSHGLG00000000363	1	Old-Biased
ENSHGLG00000000371	1	Old-Biased
ENSHGLG00000000374	1	Old-Biased
ENSHGLG00000000376	1	Old-Biased
ENSHGLG00000000378	1	Old-Biased
ENSHGLG00000000384	1	Old-Biased
ENSHGLG00000000385	1	Old-Biased
ENSHGLG00000000393	1	Old-Biased
ENSHGLG00000000399	1	Old-Biased
ENSHGLG00000000400	1	Old-Biased
ENSHGLG00000000405	1	Old-Biased
ENSHGLG00000000406	1	Old-Biased
ENSHGLG00000000409	1	Old-Biased
ENSHGLG00000000419	1	Old-Biased
ENSHGLG00000000420	1	Old-Biased
ENSHGLG00000000424	1	Old-Biased
ENSHGLG00000000427	1	Old-Biased
ENSHGLG00000000432	1	Old-Biased
ENSHGLG00000000433	1	Old-Biased
ENSHGLG00000000434	1	Old-Biased
ENSHGLG00000000436	1	Old-Biased
ENSHGLG00000000438	1	Old-Biased
ENSHGLG00000000453	1	Old-Biased
ENSHGLG00000000455	1	Old-Biased
ENSHGLG00000000459	1	Old-Biased
ENSHGLG00000000472	1	Old-Biased
ENSHGLG00000000474	1	Old-Biased
ENSHGLG00000000477	1	Old-Biased
ENSHGLG00000000480	1	Old-Biased
ENSHGLG00000000489	1	Old-Biased
ENSHGLG00000000490	1	Old-Biased
ENSHGLG00000000493	1	Old-Biased
ENSHGLG00000000503	1	Old-Biased
ENSHGLG00000000506	1	Old-Biased
ENSHGLG00000000515	1	Old-Biased
ENSHGLG00000000516	1	Old-Biased
ENSHGLG00000000521	1	Old-Biased
ENSHGLG00000000522	1	Old-Biased
ENSHGLG00000000527	1	Old-Biased
ENSHGLG00000000536	1	Old-Biased
ENSHGLG00000000544	1	Old-Biased
ENSHGLG00000000549	1	Old-Biased
ENSHGLG00000000552	1	Old-Biased
ENSHGLG00000000560	1	Old-Biased
ENSHGLG00000000562	1	Old-Biased
ENSHGLG00000000566	1	Old-Biased
ENSHGLG00000000567	1	Old-Biased
ENSHGLG00000000570	1	Old-Biased
ENSHGLG00000000572	1	Old-Biased
ENSHGLG00000000573	1	Old-Biased
ENSHGLG00000000577	1	Old-Biased
ENSHGLG00000000583	1	Old-Biased
ENSHGLG00000000585	1	Old-Biased
ENSHGLG00000000596	1	Old-Biased
ENSHGLG00000000597	1	Old-Biased
ENSHGLG00000000598	1	Old-Biased
ENSHGLG00000000602	1	Old-Biased
ENSHGLG00000000605	1	Old-Biased
ENSHGLG00000000621	1	Old-Biased
ENSHGLG00000000623	1	Old-Biased
ENSHGLG00000000626	1	Old-Biased
ENSHGLG00000000629	1	Old-Biased
ENSHGLG00000000633	1	Old-Biased
ENSHGLG00000000642	1	Old-Biased
ENSHGLG00000000643	1	Old-Biased
ENSHGLG00000000649	1	Old-Biased
ENSHGLG00000000653	1	Old-Biased
ENSHGLG00000000655	1	Old-Biased
ENSHGLG00000000667	1	Old-Biased
ENSHGLG00000000668	1	Old-Biased
ENSHGLG00000000672	1	Old-Biased
ENSHGLG00000000674	1	Old-Biased
ENSHGLG00000000677	1	Old-Biased
ENSHGLG00000000685	1	Old-Biased
ENSHGLG00000000690	1	Old-Biased
ENSHGLG00000000692	1	Old-Biased
ENSHGLG00000000693	1	Old-Biased
ENSHGLG00000000696	1	Old-Biased
ENSHGLG00000000700	1	Old-Biased
ENSHGLG00000000701	1	Old-Biased
ENSHGLG00000000707	1	Old-Biased
ENSHGLG00000000710	1	Old-Biased
ENSHGLG00000000712	1	Old-Biased
ENSHGLG00000000717	1	Old-Biased
ENSHGLG00000000722	1	Old-Biased
ENSHGLG00000000723	1	Old-Biased
ENSHGLG00000000724	1	Old-Biased
ENSHGLG00000000725	1	Old-Biased
ENSHGLG00000000728	1	Old-Biased
ENSHGLG00000000729	1	Old-Biased
ENSHGLG00000000730	1	Old-Biased
ENSHGLG00000000735	1	Old-Biased
ENSHGLG00000000745	1	Old-Biased
ENSHGLG00000000752	1	Old-Biased
ENSHGLG00000000753	1	Old-Biased
ENSHGLG00000000757	1	Old-Biased
ENSHGLG00000000765	1	Old-Biased
ENSHGLG00000000766	1	Old-Biased
ENSHGLG00000000770	1	Old-Biased
ENSHGLG00000000771	1	Old-Biased
ENSHGLG00000000772	1	Old-Biased
ENSHGLG00000000773	1	Old-Biased
ENSHGLG00000000776	1	Old-Biased
ENSHGLG00000000777	1	Old-Biased
ENSHGLG00000000783	1	Old-Biased
ENSHGLG00000000790	1	Old-Biased
ENSHGLG00000000792	1	Old-Biased
ENSHGLG00000000807	1	Old-Biased
ENSHGLG00000000809	1	Old-Biased
ENSHGLG00000000810	1	Old-Biased
ENSHGLG00000000825	1	Old-Biased
ENSHGLG00000000828	1	Old-Biased
ENSHGLG00000000829	1	Old-Biased
ENSHGLG00000000831	1	Old-Biased
ENSHGLG00000000833	1	Old-Biased
ENSHGLG00000000834	1	Old-Biased
ENSHGLG00000000840	1	Old-Biased
ENSHGLG00000000842	1	Old-Biased
ENSHGLG00000000843	1	Old-Biased
ENSHGLG00000000845	1	Old-Biased
ENSHGLG00000000853	1	Old-Biased
ENSHGLG00000000854	1	Old-Biased
ENSHGLG00000000860	1	Old-Biased
ENSHGLG00000000861	1	Old-Biased
ENSHGLG00000000864	1	Old-Biased
ENSHGLG00000000867	1	Old-Biased
ENSHGLG00000000873	1	Old-Biased
ENSHGLG00000000874	1	Old-Biased
ENSHGLG00000000875	1	Old-Biased
ENSHGLG00000000877	1	Old-Biased
ENSHGLG00000000878	1	Old-Biased
ENSHGLG00000000879	1	Old-Biased
ENSHGLG00000000886	1	Old-Biased
ENSHGLG00000000890	1	Old-Biased
ENSHGLG00000000905	1	Old-Biased
ENSHGLG00000000906	1	Old-Biased
ENSHGLG00000000907	1	Old-Biased
ENSHGLG00000000910	1	Old-Biased
ENSHGLG00000000915	1	Old-Biased
ENSHGLG00000000917	1	Old-Biased
ENSHGLG00000000922	1	Old-Biased
ENSHGLG00000000923	1	Old-Biased
ENSHGLG00000000924	1	Old-Biased
ENSHGLG00000000925	1	Old-Biased
ENSHGLG00000000926	1	Old-Biased
ENSHGLG00000000927	1	Old-Biased
ENSHGLG00000000936	1	Old-Biased
ENSHGLG00000000939	1	Old-Biased
ENSHGLG00000000940	1	Old-Biased
ENSHGLG00000000947	1	Old-Biased
ENSHGLG00000000948	1	Old-Biased
ENSHGLG00000000953	1	Old-Biased
ENSHGLG00000000954	1	Old-Biased
ENSHGLG00000000956	1	Old-Biased
ENSHGLG00000000958	1	Old-Biased
ENSHGLG00000000963	1	Old-Biased
ENSHGLG00000000975	1	Old-Biased
ENSHGLG00000000976	1	Old-Biased
ENSHGLG00000000978	1	Old-Biased
ENSHGLG00000000987	1	Old-Biased
ENSHGLG00000000991	1	Old-Biased
ENSHGLG00000000994	1	Old-Biased
ENSHGLG00000000995	1	Old-Biased
ENSHGLG00000001012	1	Old-Biased
ENSHGLG00000001013	1	Old-Biased
ENSHGLG00000001014	1	Old-Biased
ENSHGLG00000001016	1	Old-Biased
ENSHGLG00000001026	1	Old-Biased
ENSHGLG00000001031	1	Old-Biased
ENSHGLG00000001032	1	Old-Biased
ENSHGLG00000001041	1	Old-Biased
ENSHGLG00000001042	1	Old-Biased
ENSHGLG00000001043	1	Old-Biased
ENSHGLG00000001044	1	Old-Biased
ENSHGLG00000001048	1	Old-Biased
ENSHGLG00000001052	1	Old-Biased
ENSHGLG00000001053	1	Old-Biased
ENSHGLG00000001058	1	Old-Biased
ENSHGLG00000001064	1	Old-Biased
ENSHGLG00000001070	1	Old-Biased
ENSHGLG00000001072	1	Old-Biased
ENSHGLG00000001075	1	Old-Biased
ENSHGLG00000001077	1	Old-Biased
ENSHGLG00000001083	1	Old-Biased
ENSHGLG00000001084	1	Old-Biased
ENSHGLG00000001085	1	Old-Biased
ENSHGLG00000001086	1	Old-Biased
ENSHGLG00000001087	1	Old-Biased
ENSHGLG00000001090	1	Old-Biased
ENSHGLG00000001093	1	Old-Biased
ENSHGLG00000001095	1	Old-Biased
ENSHGLG00000001096	1	Old-Biased
ENSHGLG00000001100	1	Old-Biased
ENSHGLG00000001109	1	Old-Biased
ENSHGLG00000001110	1	Old-Biased
ENSHGLG00000001114	1	Old-Biased
ENSHGLG00000001115	1	Old-Biased
ENSHGLG00000001116	1	Old-Biased
ENSHGLG00000001117	1	Old-Biased
ENSHGLG00000001124	1	Old-Biased
ENSHGLG00000001129	1	Old-Biased
ENSHGLG00000001130	1	Old-Biased
ENSHGLG00000001132	1	Old-Biased
ENSHGLG00000001133	1	Old-Biased
ENSHGLG00000001136	1	Old-Biased
ENSHGLG00000001138	1	Old-Biased
ENSHGLG00000001145	1	Old-Biased
ENSHGLG00000001148	1	Old-Biased
ENSHGLG00000001150	1	Old-Biased
ENSHGLG00000001152	1	Old-Biased
ENSHGLG00000001153	1	Old-Biased
ENSHGLG00000001154	1	Old-Biased
ENSHGLG00000001155	1	Old-Biased
ENSHGLG00000001162	1	Old-Biased
ENSHGLG00000001165	1	Old-Biased
ENSHGLG00000001167	1	Old-Biased
ENSHGLG00000001169	1	Old-Biased
ENSHGLG00000001181	1	Old-Biased
ENSHGLG00000001182	1	Old-Biased
ENSHGLG00000001184	1	Old-Biased
ENSHGLG00000001185	1	Old-Biased
ENSHGLG00000001186	1	Old-Biased
ENSHGLG00000001188	1	Old-Biased
ENSHGLG00000001189	1	Old-Biased
ENSHGLG00000001190	1	Old-Biased
ENSHGLG00000001196	1	Old-Biased
ENSHGLG00000001201	1	Old-Biased
ENSHGLG00000001203	1	Old-Biased
ENSHGLG00000001204	1	Old-Biased
ENSHGLG00000001206	1	Old-Biased
ENSHGLG00000001211	1	Old-Biased
ENSHGLG00000001215	1	Old-Biased
ENSHGLG00000001220	1	Old-Biased
ENSHGLG00000001224	1	Old-Biased
ENSHGLG00000001227	1	Old-Biased
ENSHGLG00000001234	1	Old-Biased
ENSHGLG00000001235	1	Old-Biased
ENSHGLG00000001237	1	Old-Biased
ENSHGLG00000001238	1	Old-Biased
ENSHGLG00000001247	1	Old-Biased
ENSHGLG00000001250	1	Old-Biased
ENSHGLG00000001251	1	Old-Biased
ENSHGLG00000001252	1	Old-Biased
ENSHGLG00000001254	1	Old-Biased
ENSHGLG00000001256	1	Old-Biased
ENSHGLG00000001257	1	Old-Biased
ENSHGLG00000001261	1	Old-Biased
ENSHGLG00000001263	1	Old-Biased
ENSHGLG00000001264	1	Old-Biased
ENSHGLG00000001272	1	Old-Biased
ENSHGLG00000001278	1	Old-Biased
ENSHGLG00000001283	1	Old-Biased
ENSHGLG00000001289	1	Old-Biased
ENSHGLG00000001294	1	Old-Biased
ENSHGLG00000001299	1	Old-Biased
ENSHGLG00000001302	1	Old-Biased
ENSHGLG00000001305	1	Old-Biased
ENSHGLG00000001312	1	Old-Biased
ENSHGLG00000001313	1	Old-Biased
ENSHGLG00000001314	1	Old-Biased
ENSHGLG00000001315	1	Old-Biased
ENSHGLG00000001316	1	Old-Biased
ENSHGLG00000001317	1	Old-Biased
ENSHGLG00000001319	1	Old-Biased
ENSHGLG00000001320	1	Old-Biased
ENSHGLG00000001323	1	Old-Biased
ENSHGLG00000001329	1	Old-Biased
ENSHGLG00000001333	1	Old-Biased
ENSHGLG00000001335	1	Old-Biased
ENSHGLG00000001349	1	Old-Biased
ENSHGLG00000001350	1	Old-Biased
ENSHGLG00000001358	1	Old-Biased
ENSHGLG00000001362	1	Old-Biased
ENSHGLG00000001365	1	Old-Biased
ENSHGLG00000001366	1	Old-Biased
ENSHGLG00000001367	1	Old-Biased
ENSHGLG00000001369	1	Old-Biased
ENSHGLG00000001370	1	Old-Biased
ENSHGLG00000001371	1	Old-Biased
ENSHGLG00000001373	1	Old-Biased
ENSHGLG00000001375	1	Old-Biased
ENSHGLG00000001376	1	Old-Biased
ENSHGLG00000001383	1	Old-Biased
ENSHGLG00000001385	1	Old-Biased
ENSHGLG00000001391	1	Old-Biased
ENSHGLG00000001392	1	Old-Biased
ENSHGLG00000001393	1	Old-Biased
ENSHGLG00000001394	1	Old-Biased
ENSHGLG00000001395	1	Old-Biased
ENSHGLG00000001398	1	Old-Biased
ENSHGLG00000001406	1	Old-Biased
ENSHGLG00000001407	1	Old-Biased
ENSHGLG00000001414	1	Old-Biased
ENSHGLG00000001415	1	Old-Biased
ENSHGLG00000001420	1	Old-Biased
ENSHGLG00000001422	1	Old-Biased
ENSHGLG00000001424	1	Old-Biased
ENSHGLG00000001437	1	Old-Biased
ENSHGLG00000001438	1	Old-Biased
ENSHGLG00000001444	1	Old-Biased
ENSHGLG00000001448	1	Old-Biased
ENSHGLG00000001449	1	Old-Biased
ENSHGLG00000001454	1	Old-Biased
ENSHGLG00000001458	1	Old-Biased
ENSHGLG00000001461	1	Old-Biased
ENSHGLG00000001462	1	Old-Biased
ENSHGLG00000001463	1	Old-Biased
ENSHGLG00000001466	1	Old-Biased
ENSHGLG00000001471	1	Old-Biased
ENSHGLG00000001477	1	Old-Biased
ENSHGLG00000001478	1	Old-Biased
ENSHGLG00000001481	1	Old-Biased
ENSHGLG00000001484	1	Old-Biased
ENSHGLG00000001487	1	Old-Biased
ENSHGLG00000001495	1	Old-Biased
ENSHGLG00000001497	1	Old-Biased
ENSHGLG00000001499	1	Old-Biased
ENSHGLG00000001500	1	Old-Biased
ENSHGLG00000001503	1	Old-Biased
ENSHGLG00000001510	1	Old-Biased
ENSHGLG00000001511	1	Old-Biased
ENSHGLG00000001518	1	Old-Biased
ENSHGLG00000001520	1	Old-Biased
ENSHGLG00000001525	1	Old-Biased
ENSHGLG00000001526	1	Old-Biased
ENSHGLG00000001527	1	Old-Biased
ENSHGLG00000001528	1	Old-Biased
ENSHGLG00000001530	1	Old-Biased
ENSHGLG00000001531	1	Old-Biased
ENSHGLG00000001534	1	Old-Biased
ENSHGLG00000001538	1	Old-Biased
ENSHGLG00000001541	1	Old-Biased
ENSHGLG00000001543	1	Old-Biased
ENSHGLG00000001544	1	Old-Biased
ENSHGLG00000001546	1	Old-Biased
ENSHGLG00000001547	1	Old-Biased
ENSHGLG00000001550	1	Old-Biased
ENSHGLG00000001554	1	Old-Biased
ENSHGLG00000001556	1	Old-Biased
ENSHGLG00000001558	1	Old-Biased
ENSHGLG00000001560	1	Old-Biased
ENSHGLG00000001564	1	Old-Biased
ENSHGLG00000001565	1	Old-Biased
ENSHGLG00000001568	1	Old-Biased
ENSHGLG00000001574	1	Old-Biased
ENSHGLG00000001575	1	Old-Biased
ENSHGLG00000001577	1	Old-Biased
ENSHGLG00000001579	1	Old-Biased
ENSHGLG00000001581	1	Old-Biased
ENSHGLG00000001582	1	Old-Biased
ENSHGLG00000001585	1	Old-Biased
ENSHGLG00000001586	1	Old-Biased
ENSHGLG00000001589	1	Old-Biased
ENSHGLG00000001591	1	Old-Biased
ENSHGLG00000001593	1	Old-Biased
ENSHGLG00000001605	1	Old-Biased
ENSHGLG00000001609	1	Old-Biased
ENSHGLG00000001612	1	Old-Biased
ENSHGLG00000001617	1	Old-Biased
ENSHGLG00000001624	1	Old-Biased
ENSHGLG00000001625	1	Old-Biased
ENSHGLG00000001626	1	Old-Biased
ENSHGLG00000001627	1	Old-Biased
ENSHGLG00000001629	1	Old-Biased
ENSHGLG00000001632	1	Old-Biased
ENSHGLG00000001635	1	Old-Biased
ENSHGLG00000001636	1	Old-Biased
ENSHGLG00000001639	1	Old-Biased
ENSHGLG00000001640	1	Old-Biased
ENSHGLG00000001642	1	Old-Biased
ENSHGLG00000001645	1	Old-Biased
ENSHGLG00000001646	1	Old-Biased
ENSHGLG00000001649	1	Old-Biased
ENSHGLG00000001652	1	Old-Biased
ENSHGLG00000001655	1	Old-Biased
ENSHGLG00000001656	1	Old-Biased
ENSHGLG00000001657	1	Old-Biased
ENSHGLG00000001658	1	Old-Biased
ENSHGLG00000001669	1	Old-Biased
ENSHGLG00000001670	1	Old-Biased
ENSHGLG00000001672	1	Old-Biased
ENSHGLG00000001675	1	Old-Biased
ENSHGLG00000001677	1	Old-Biased
ENSHGLG00000001679	1	Old-Biased
ENSHGLG00000001683	1	Old-Biased
ENSHGLG00000001685	1	Old-Biased
ENSHGLG00000001687	1	Old-Biased
ENSHGLG00000001689	1	Old-Biased
ENSHGLG00000001690	1	Old-Biased
ENSHGLG00000001691	1	Old-Biased
ENSHGLG00000001693	1	Old-Biased
ENSHGLG00000001696	1	Old-Biased
ENSHGLG00000001700	1	Old-Biased
ENSHGLG00000001705	1	Old-Biased
ENSHGLG00000001706	1	Old-Biased
ENSHGLG00000001708	1	Old-Biased
ENSHGLG00000001711	1	Old-Biased
ENSHGLG00000001714	1	Old-Biased
ENSHGLG00000001718	1	Old-Biased
ENSHGLG00000001720	1	Old-Biased
ENSHGLG00000001723	1	Old-Biased
ENSHGLG00000001724	1	Old-Biased
ENSHGLG00000001725	1	Old-Biased
ENSHGLG00000001731	1	Old-Biased
ENSHGLG00000001734	1	Old-Biased
ENSHGLG00000001735	1	Old-Biased
ENSHGLG00000001738	1	Old-Biased
ENSHGLG00000001741	1	Old-Biased
ENSHGLG00000001743	1	Old-Biased
ENSHGLG00000001746	1	Old-Biased
ENSHGLG00000001750	1	Old-Biased
ENSHGLG00000001752	1	Old-Biased
ENSHGLG00000001753	1	Old-Biased
ENSHGLG00000001754	1	Old-Biased
ENSHGLG00000001755	1	Old-Biased
ENSHGLG00000001756	1	Old-Biased
ENSHGLG00000001760	1	Old-Biased
ENSHGLG00000001762	1	Old-Biased
ENSHGLG00000001767	1	Old-Biased
ENSHGLG00000001770	1	Old-Biased
ENSHGLG00000001775	1	Old-Biased
ENSHGLG00000001780	1	Old-Biased
ENSHGLG00000001781	1	Old-Biased
ENSHGLG00000001783	1	Old-Biased
ENSHGLG00000001793	1	Old-Biased
ENSHGLG00000001805	1	Old-Biased
ENSHGLG00000001806	1	Old-Biased
ENSHGLG00000001808	1	Old-Biased
ENSHGLG00000001816	1	Old-Biased
ENSHGLG00000001818	1	Old-Biased
ENSHGLG00000001824	1	Old-Biased
ENSHGLG00000001831	1	Old-Biased
ENSHGLG00000001833	1	Old-Biased
ENSHGLG00000001838	1	Old-Biased
ENSHGLG00000001840	1	Old-Biased
ENSHGLG00000001842	1	Old-Biased
ENSHGLG00000001847	1	Old-Biased
ENSHGLG00000001853	1	Old-Biased
ENSHGLG00000001854	1	Old-Biased
ENSHGLG00000001857	1	Old-Biased
ENSHGLG00000001858	1	Old-Biased
ENSHGLG00000001861	1	Old-Biased
ENSHGLG00000001862	1	Old-Biased
ENSHGLG00000001867	1	Old-Biased
ENSHGLG00000001868	1	Old-Biased
ENSHGLG00000001870	1	Old-Biased
ENSHGLG00000001871	1	Old-Biased
ENSHGLG00000001873	1	Old-Biased
ENSHGLG00000001874	1	Old-Biased
ENSHGLG00000001875	1	Old-Biased
ENSHGLG00000001879	1	Old-Biased
ENSHGLG00000001886	1	Old-Biased
ENSHGLG00000001887	1	Old-Biased
ENSHGLG00000001890	1	Old-Biased
ENSHGLG00000001891	1	Old-Biased
ENSHGLG00000001894	1	Old-Biased
ENSHGLG00000001895	1	Old-Biased
ENSHGLG00000001901	1	Old-Biased
ENSHGLG00000001906	1	Old-Biased
ENSHGLG00000001908	1	Old-Biased
ENSHGLG00000001909	1	Old-Biased
ENSHGLG00000001912	1	Old-Biased
ENSHGLG00000001915	1	Old-Biased
ENSHGLG00000001918	1	Old-Biased
ENSHGLG00000001921	1	Old-Biased
ENSHGLG00000001923	1	Old-Biased
ENSHGLG00000001927	1	Old-Biased
ENSHGLG00000001930	1	Old-Biased
ENSHGLG00000001933	1	Old-Biased
ENSHGLG00000001943	1	Old-Biased
ENSHGLG00000001948	1	Old-Biased
ENSHGLG00000001958	1	Old-Biased
ENSHGLG00000001961	1	Old-Biased
ENSHGLG00000001963	1	Old-Biased
ENSHGLG00000001965	1	Old-Biased
ENSHGLG00000001969	1	Old-Biased
ENSHGLG00000001970	1	Old-Biased
ENSHGLG00000001972	1	Old-Biased
ENSHGLG00000001973	1	Old-Biased
ENSHGLG00000001979	1	Old-Biased
ENSHGLG00000001981	1	Old-Biased
ENSHGLG00000001984	1	Old-Biased
ENSHGLG00000001993	1	Old-Biased
ENSHGLG00000001994	1	Old-Biased
ENSHGLG00000001999	1	Old-Biased
ENSHGLG00000002000	1	Old-Biased
ENSHGLG00000002005	1	Old-Biased
ENSHGLG00000002014	1	Old-Biased
ENSHGLG00000002015	1	Old-Biased
ENSHGLG00000002016	1	Old-Biased
ENSHGLG00000002018	1	Old-Biased
ENSHGLG00000002019	1	Old-Biased
ENSHGLG00000002023	1	Old-Biased
ENSHGLG00000002024	1	Old-Biased
ENSHGLG00000002027	1	Old-Biased
ENSHGLG00000002028	1	Old-Biased
ENSHGLG00000002034	1	Old-Biased
ENSHGLG00000002036	1	Old-Biased
ENSHGLG00000002037	1	Old-Biased
ENSHGLG00000002043	1	Old-Biased
ENSHGLG00000002044	1	Old-Biased
ENSHGLG00000002045	1	Old-Biased
ENSHGLG00000002046	1	Old-Biased
ENSHGLG00000002050	1	Old-Biased
ENSHGLG00000002057	1	Old-Biased
ENSHGLG00000002059	1	Old-Biased
ENSHGLG00000002060	1	Old-Biased
ENSHGLG00000002063	1	Old-Biased
ENSHGLG00000002068	1	Old-Biased
ENSHGLG00000002071	1	Old-Biased
ENSHGLG00000002072	1	Old-Biased
ENSHGLG00000002073	1	Old-Biased
ENSHGLG00000002077	1	Old-Biased
ENSHGLG00000002084	1	Old-Biased
ENSHGLG00000002088	1	Old-Biased
ENSHGLG00000002096	1	Old-Biased
ENSHGLG00000002101	1	Old-Biased
ENSHGLG00000002110	1	Old-Biased
ENSHGLG00000002118	1	Old-Biased
ENSHGLG00000002119	1	Old-Biased
ENSHGLG00000002122	1	Old-Biased
ENSHGLG00000002126	1	Old-Biased
ENSHGLG00000002128	1	Old-Biased
ENSHGLG00000002129	1	Old-Biased
ENSHGLG00000002135	1	Old-Biased
ENSHGLG00000002144	1	Old-Biased
ENSHGLG00000002149	1	Old-Biased
ENSHGLG00000002151	1	Old-Biased
ENSHGLG00000002154	1	Old-Biased
ENSHGLG00000002158	1	Old-Biased
ENSHGLG00000002164	1	Old-Biased
ENSHGLG00000002166	1	Old-Biased
ENSHGLG00000002168	1	Old-Biased
ENSHGLG00000002169	1	Old-Biased
ENSHGLG00000002171	1	Old-Biased
ENSHGLG00000002172	1	Old-Biased
ENSHGLG00000002181	1	Old-Biased
ENSHGLG00000002183	1	Old-Biased
ENSHGLG00000002184	1	Old-Biased
ENSHGLG00000002192	1	Old-Biased
ENSHGLG00000002196	1	Old-Biased
ENSHGLG00000002201	1	Old-Biased
ENSHGLG00000002202	1	Old-Biased
ENSHGLG00000002203	1	Old-Biased
ENSHGLG00000002204	1	Old-Biased
ENSHGLG00000002207	1	Old-Biased
ENSHGLG00000002208	1	Old-Biased
ENSHGLG00000002220	1	Old-Biased
ENSHGLG00000002221	1	Old-Biased
ENSHGLG00000002224	1	Old-Biased
ENSHGLG00000002225	1	Old-Biased
ENSHGLG00000002231	1	Old-Biased
ENSHGLG00000002233	1	Old-Biased
ENSHGLG00000002237	1	Old-Biased
ENSHGLG00000002242	1	Old-Biased
ENSHGLG00000002246	1	Old-Biased
ENSHGLG00000002248	1	Old-Biased
ENSHGLG00000002249	1	Old-Biased
ENSHGLG00000002254	1	Old-Biased
ENSHGLG00000002256	1	Old-Biased
ENSHGLG00000002260	1	Old-Biased
ENSHGLG00000002264	1	Old-Biased
ENSHGLG00000002265	1	Old-Biased
ENSHGLG00000002266	1	Old-Biased
ENSHGLG00000002269	1	Old-Biased
ENSHGLG00000002276	1	Old-Biased
ENSHGLG00000002281	1	Old-Biased
ENSHGLG00000002282	1	Old-Biased
ENSHGLG00000002285	1	Old-Biased
ENSHGLG00000002294	1	Old-Biased
ENSHGLG00000002299	1	Old-Biased
ENSHGLG00000002301	1	Old-Biased
ENSHGLG00000002303	1	Old-Biased
ENSHGLG00000002304	1	Old-Biased
ENSHGLG00000002306	1	Old-Biased
ENSHGLG00000002309	1	Old-Biased
ENSHGLG00000002311	1	Old-Biased
ENSHGLG00000002315	1	Old-Biased
ENSHGLG00000002320	1	Old-Biased
ENSHGLG00000002334	1	Old-Biased
ENSHGLG00000002336	1	Old-Biased
ENSHGLG00000002337	1	Old-Biased
ENSHGLG00000002343	1	Old-Biased
ENSHGLG00000002348	1	Old-Biased
ENSHGLG00000002350	1	Old-Biased
ENSHGLG00000002353	1	Old-Biased
ENSHGLG00000002354	1	Old-Biased
ENSHGLG00000002359	1	Old-Biased
ENSHGLG00000002361	1	Old-Biased
ENSHGLG00000002367	1	Old-Biased
ENSHGLG00000002371	1	Old-Biased
ENSHGLG00000002375	1	Old-Biased
ENSHGLG00000002380	1	Old-Biased
ENSHGLG00000002388	1	Old-Biased
ENSHGLG00000002396	1	Old-Biased
ENSHGLG00000002398	1	Old-Biased
ENSHGLG00000002404	1	Old-Biased
ENSHGLG00000002417	1	Old-Biased
ENSHGLG00000002420	1	Old-Biased
ENSHGLG00000002421	1	Old-Biased
ENSHGLG00000002423	1	Old-Biased
ENSHGLG00000002426	1	Old-Biased
ENSHGLG00000002428	1	Old-Biased
ENSHGLG00000002431	1	Old-Biased
ENSHGLG00000002433	1	Old-Biased
ENSHGLG00000002435	1	Old-Biased
ENSHGLG00000002437	1	Old-Biased
ENSHGLG00000002442	1	Old-Biased
ENSHGLG00000002444	1	Old-Biased
ENSHGLG00000002449	1	Old-Biased
ENSHGLG00000002450	1	Old-Biased
ENSHGLG00000002453	1	Old-Biased
ENSHGLG00000002467	1	Old-Biased
ENSHGLG00000002469	1	Old-Biased
ENSHGLG00000002475	1	Old-Biased
ENSHGLG00000002481	1	Old-Biased
ENSHGLG00000002482	1	Old-Biased
ENSHGLG00000002484	1	Old-Biased
ENSHGLG00000002491	1	Old-Biased
ENSHGLG00000002498	1	Old-Biased
ENSHGLG00000002500	1	Old-Biased
ENSHGLG00000002501	1	Old-Biased
ENSHGLG00000002503	1	Old-Biased
ENSHGLG00000002506	1	Old-Biased
ENSHGLG00000002510	1	Old-Biased
ENSHGLG00000002524	1	Old-Biased
ENSHGLG00000002527	1	Old-Biased
ENSHGLG00000002528	1	Old-Biased
ENSHGLG00000002532	1	Old-Biased
ENSHGLG00000002533	1	Old-Biased
ENSHGLG00000002535	1	Old-Biased
ENSHGLG00000002543	1	Old-Biased
ENSHGLG00000002553	1	Old-Biased
ENSHGLG00000002554	1	Old-Biased
ENSHGLG00000002558	1	Old-Biased
ENSHGLG00000002559	1	Old-Biased
ENSHGLG00000002560	1	Old-Biased
ENSHGLG00000002562	1	Old-Biased
ENSHGLG00000002571	1	Old-Biased
ENSHGLG00000002582	1	Old-Biased
ENSHGLG00000002583	1	Old-Biased
ENSHGLG00000002584	1	Old-Biased
ENSHGLG00000002585	1	Old-Biased
ENSHGLG00000002588	1	Old-Biased
ENSHGLG00000002593	1	Old-Biased
ENSHGLG00000002594	1	Old-Biased
ENSHGLG00000002597	1	Old-Biased
ENSHGLG00000002598	1	Old-Biased
ENSHGLG00000002600	1	Old-Biased
ENSHGLG00000002601	1	Old-Biased
ENSHGLG00000002606	1	Old-Biased
ENSHGLG00000002611	1	Old-Biased
ENSHGLG00000002612	1	Old-Biased
ENSHGLG00000002614	1	Old-Biased
ENSHGLG00000002621	1	Old-Biased
ENSHGLG00000002623	1	Old-Biased
ENSHGLG00000002625	1	Old-Biased
ENSHGLG00000002626	1	Old-Biased
ENSHGLG00000002641	1	Old-Biased
ENSHGLG00000002643	1	Old-Biased
ENSHGLG00000002651	1	Old-Biased
ENSHGLG00000002657	1	Old-Biased
ENSHGLG00000002659	1	Old-Biased
ENSHGLG00000002665	1	Old-Biased
ENSHGLG00000002669	1	Old-Biased
ENSHGLG00000002675	1	Old-Biased
ENSHGLG00000002681	1	Old-Biased
ENSHGLG00000002683	1	Old-Biased
ENSHGLG00000002689	1	Old-Biased
ENSHGLG00000002691	1	Old-Biased
ENSHGLG00000002695	1	Old-Biased
ENSHGLG00000002696	1	Old-Biased
ENSHGLG00000002705	1	Old-Biased
ENSHGLG00000002707	1	Old-Biased
ENSHGLG00000002708	1	Old-Biased
ENSHGLG00000002709	1	Old-Biased
ENSHGLG00000002710	1	Old-Biased
ENSHGLG00000002714	1	Old-Biased
ENSHGLG00000002716	1	Old-Biased
ENSHGLG00000002718	1	Old-Biased
ENSHGLG00000002720	1	Old-Biased
ENSHGLG00000002726	1	Old-Biased
ENSHGLG00000002734	1	Old-Biased
ENSHGLG00000002741	1	Old-Biased
ENSHGLG00000002742	1	Old-Biased
ENSHGLG00000002745	1	Old-Biased
ENSHGLG00000002746	1	Old-Biased
ENSHGLG00000002753	1	Old-Biased
ENSHGLG00000002764	1	Old-Biased
ENSHGLG00000002767	1	Old-Biased
ENSHGLG00000002772	1	Old-Biased
ENSHGLG00000002773	1	Old-Biased
ENSHGLG00000002775	1	Old-Biased
ENSHGLG00000002779	1	Old-Biased
ENSHGLG00000002781	1	Old-Biased
ENSHGLG00000002782	1	Old-Biased
ENSHGLG00000002786	1	Old-Biased
ENSHGLG00000002795	1	Old-Biased
ENSHGLG00000002796	1	Old-Biased
ENSHGLG00000002797	1	Old-Biased
ENSHGLG00000002799	1	Old-Biased
ENSHGLG00000002801	1	Old-Biased
ENSHGLG00000002804	1	Old-Biased
ENSHGLG00000002805	1	Old-Biased
ENSHGLG00000002809	1	Old-Biased
ENSHGLG00000002812	1	Old-Biased
ENSHGLG00000002815	1	Old-Biased
ENSHGLG00000002827	1	Old-Biased
ENSHGLG00000002829	1	Old-Biased
ENSHGLG00000002830	1	Old-Biased
ENSHGLG00000002831	1	Old-Biased
ENSHGLG00000002835	1	Old-Biased
ENSHGLG00000002836	1	Old-Biased
ENSHGLG00000002838	1	Old-Biased
ENSHGLG00000002839	1	Old-Biased
ENSHGLG00000002841	1	Old-Biased
ENSHGLG00000002844	1	Old-Biased
ENSHGLG00000002845	1	Old-Biased
ENSHGLG00000002848	1	Old-Biased
ENSHGLG00000002850	1	Old-Biased
ENSHGLG00000002854	1	Old-Biased
ENSHGLG00000002860	1	Old-Biased
ENSHGLG00000002862	1	Old-Biased
ENSHGLG00000002865	1	Old-Biased
ENSHGLG00000002867	1	Old-Biased
ENSHGLG00000002879	1	Old-Biased
ENSHGLG00000002880	1	Old-Biased
ENSHGLG00000002883	1	Old-Biased
ENSHGLG00000002884	1	Old-Biased
ENSHGLG00000002888	1	Old-Biased
ENSHGLG00000002890	1	Old-Biased
ENSHGLG00000002891	1	Old-Biased
ENSHGLG00000002896	1	Old-Biased
ENSHGLG00000002897	1	Old-Biased
ENSHGLG00000002902	1	Old-Biased
ENSHGLG00000002904	1	Old-Biased
ENSHGLG00000002907	1	Old-Biased
ENSHGLG00000002908	1	Old-Biased
ENSHGLG00000002912	1	Old-Biased
ENSHGLG00000002916	1	Old-Biased
ENSHGLG00000002919	1	Old-Biased
ENSHGLG00000002922	1	Old-Biased
ENSHGLG00000002923	1	Old-Biased
ENSHGLG00000002926	1	Old-Biased
ENSHGLG00000002927	1	Old-Biased
ENSHGLG00000002928	1	Old-Biased
ENSHGLG00000002930	1	Old-Biased
ENSHGLG00000002932	1	Old-Biased
ENSHGLG00000002934	1	Old-Biased
ENSHGLG00000002935	1	Old-Biased
ENSHGLG00000002936	1	Old-Biased
ENSHGLG00000002938	1	Old-Biased
ENSHGLG00000002941	1	Old-Biased
ENSHGLG00000002943	1	Old-Biased
ENSHGLG00000002945	1	Old-Biased
ENSHGLG00000002959	1	Old-Biased
ENSHGLG00000002963	1	Old-Biased
ENSHGLG00000002964	1	Old-Biased
ENSHGLG00000002978	1	Old-Biased
ENSHGLG00000002982	1	Old-Biased
ENSHGLG00000002993	1	Old-Biased
ENSHGLG00000002994	1	Old-Biased
ENSHGLG00000002996	1	Old-Biased
ENSHGLG00000002998	1	Old-Biased
ENSHGLG00000002999	1	Old-Biased
ENSHGLG00000003001	1	Old-Biased
ENSHGLG00000003002	1	Old-Biased
ENSHGLG00000003005	1	Old-Biased
ENSHGLG00000003006	1	Old-Biased
ENSHGLG00000003008	1	Old-Biased
ENSHGLG00000003012	1	Old-Biased
ENSHGLG00000003013	1	Old-Biased
ENSHGLG00000003018	1	Old-Biased
ENSHGLG00000003024	1	Old-Biased
ENSHGLG00000003025	1	Old-Biased
ENSHGLG00000003026	1	Old-Biased
ENSHGLG00000003028	1	Old-Biased
ENSHGLG00000003029	1	Old-Biased
ENSHGLG00000003039	1	Old-Biased
ENSHGLG00000003042	1	Old-Biased
ENSHGLG00000003046	1	Old-Biased
ENSHGLG00000003048	1	Old-Biased
ENSHGLG00000003051	1	Old-Biased
ENSHGLG00000003054	1	Old-Biased
ENSHGLG00000003056	1	Old-Biased
ENSHGLG00000003062	1	Old-Biased
ENSHGLG00000003065	1	Old-Biased
ENSHGLG00000003067	1	Old-Biased
ENSHGLG00000003070	1	Old-Biased
ENSHGLG00000003071	1	Old-Biased
ENSHGLG00000003072	1	Old-Biased
ENSHGLG00000003076	1	Old-Biased
ENSHGLG00000003078	1	Old-Biased
ENSHGLG00000003080	1	Old-Biased
ENSHGLG00000003081	1	Old-Biased
ENSHGLG00000003083	1	Old-Biased
ENSHGLG00000003090	1	Old-Biased
ENSHGLG00000003091	1	Old-Biased
ENSHGLG00000003094	1	Old-Biased
ENSHGLG00000003097	1	Old-Biased
ENSHGLG00000003100	1	Old-Biased
ENSHGLG00000003102	1	Old-Biased
ENSHGLG00000003110	1	Old-Biased
ENSHGLG00000003111	1	Old-Biased
ENSHGLG00000003114	1	Old-Biased
ENSHGLG00000003115	1	Old-Biased
ENSHGLG00000003117	1	Old-Biased
ENSHGLG00000003118	1	Old-Biased
ENSHGLG00000003119	1	Old-Biased
ENSHGLG00000003122	1	Old-Biased
ENSHGLG00000003128	1	Old-Biased
ENSHGLG00000003129	1	Old-Biased
ENSHGLG00000003131	1	Old-Biased
ENSHGLG00000003133	1	Old-Biased
ENSHGLG00000003138	1	Old-Biased
ENSHGLG00000003145	1	Old-Biased
ENSHGLG00000003146	1	Old-Biased
ENSHGLG00000003152	1	Old-Biased
ENSHGLG00000003153	1	Old-Biased
ENSHGLG00000003154	1	Old-Biased
ENSHGLG00000003156	1	Old-Biased
ENSHGLG00000003159	1	Old-Biased
ENSHGLG00000003160	1	Old-Biased
ENSHGLG00000003162	1	Old-Biased
ENSHGLG00000003164	1	Old-Biased
ENSHGLG00000003165	1	Old-Biased
ENSHGLG00000003168	1	Old-Biased
ENSHGLG00000003169	1	Old-Biased
ENSHGLG00000003173	1	Old-Biased
ENSHGLG00000003178	1	Old-Biased
ENSHGLG00000003180	1	Old-Biased
ENSHGLG00000003195	1	Old-Biased
ENSHGLG00000003196	1	Old-Biased
ENSHGLG00000003202	1	Old-Biased
ENSHGLG00000003203	1	Old-Biased
ENSHGLG00000003204	1	Old-Biased
ENSHGLG00000003210	1	Old-Biased
ENSHGLG00000003214	1	Old-Biased
ENSHGLG00000003215	1	Old-Biased
ENSHGLG00000003219	1	Old-Biased
ENSHGLG00000003221	1	Old-Biased
ENSHGLG00000003223	1	Old-Biased
ENSHGLG00000003225	1	Old-Biased
ENSHGLG00000003229	1	Old-Biased
ENSHGLG00000003231	1	Old-Biased
ENSHGLG00000003238	1	Old-Biased
ENSHGLG00000003244	1	Old-Biased
ENSHGLG00000003246	1	Old-Biased
ENSHGLG00000003247	1	Old-Biased
ENSHGLG00000003249	1	Old-Biased
ENSHGLG00000003258	1	Old-Biased
ENSHGLG00000003259	1	Old-Biased
ENSHGLG00000003261	1	Old-Biased
ENSHGLG00000003265	1	Old-Biased
ENSHGLG00000003272	1	Old-Biased
ENSHGLG00000003274	1	Old-Biased
ENSHGLG00000003278	1	Old-Biased
ENSHGLG00000003279	1	Old-Biased
ENSHGLG00000003281	1	Old-Biased
ENSHGLG00000003284	1	Old-Biased
ENSHGLG00000003286	1	Old-Biased
ENSHGLG00000003287	1	Old-Biased
ENSHGLG00000003288	1	Old-Biased
ENSHGLG00000003291	1	Old-Biased
ENSHGLG00000003297	1	Old-Biased
ENSHGLG00000003298	1	Old-Biased
ENSHGLG00000003302	1	Old-Biased
ENSHGLG00000003303	1	Old-Biased
ENSHGLG00000003305	1	Old-Biased
ENSHGLG00000003312	1	Old-Biased
ENSHGLG00000003319	1	Old-Biased
ENSHGLG00000003322	1	Old-Biased
ENSHGLG00000003327	1	Old-Biased
ENSHGLG00000003329	1	Old-Biased
ENSHGLG00000003331	1	Old-Biased
ENSHGLG00000003333	1	Old-Biased
ENSHGLG00000003336	1	Old-Biased
ENSHGLG00000003341	1	Old-Biased
ENSHGLG00000003344	1	Old-Biased
ENSHGLG00000003346	1	Old-Biased
ENSHGLG00000003347	1	Old-Biased
ENSHGLG00000003349	1	Old-Biased
ENSHGLG00000003350	1	Old-Biased
ENSHGLG00000003355	1	Old-Biased
ENSHGLG00000003363	1	Old-Biased
ENSHGLG00000003364	1	Old-Biased
ENSHGLG00000003365	1	Old-Biased
ENSHGLG00000003366	1	Old-Biased
ENSHGLG00000003368	1	Old-Biased
ENSHGLG00000003369	1	Old-Biased
ENSHGLG00000003371	1	Old-Biased
ENSHGLG00000003378	1	Old-Biased
ENSHGLG00000003381	1	Old-Biased
ENSHGLG00000003391	1	Old-Biased
ENSHGLG00000003395	1	Old-Biased
ENSHGLG00000003396	1	Old-Biased
ENSHGLG00000003398	1	Old-Biased
ENSHGLG00000003402	1	Old-Biased
ENSHGLG00000003409	1	Old-Biased
ENSHGLG00000003410	1	Old-Biased
ENSHGLG00000003413	1	Old-Biased
ENSHGLG00000003416	1	Old-Biased
ENSHGLG00000003417	1	Old-Biased
ENSHGLG00000003420	1	Old-Biased
ENSHGLG00000003428	1	Old-Biased
ENSHGLG00000003429	1	Old-Biased
ENSHGLG00000003430	1	Old-Biased
ENSHGLG00000003431	1	Old-Biased
ENSHGLG00000003435	1	Old-Biased
ENSHGLG00000003441	1	Old-Biased
ENSHGLG00000003447	1	Old-Biased
ENSHGLG00000003448	1	Old-Biased
ENSHGLG00000003451	1	Old-Biased
ENSHGLG00000003453	1	Old-Biased
ENSHGLG00000003456	1	Old-Biased
ENSHGLG00000003457	1	Old-Biased
ENSHGLG00000003459	1	Old-Biased
ENSHGLG00000003464	1	Old-Biased
ENSHGLG00000003466	1	Old-Biased
ENSHGLG00000003477	1	Old-Biased
ENSHGLG00000003492	1	Old-Biased
ENSHGLG00000003495	1	Old-Biased
ENSHGLG00000003501	1	Old-Biased
ENSHGLG00000003503	1	Old-Biased
ENSHGLG00000003506	1	Old-Biased
ENSHGLG00000003508	1	Old-Biased
ENSHGLG00000003517	1	Old-Biased
ENSHGLG00000003523	1	Old-Biased
ENSHGLG00000003525	1	Old-Biased
ENSHGLG00000003531	1	Old-Biased
ENSHGLG00000003535	1	Old-Biased
ENSHGLG00000003538	1	Old-Biased
ENSHGLG00000003540	1	Old-Biased
ENSHGLG00000003543	1	Old-Biased
ENSHGLG00000003545	1	Old-Biased
ENSHGLG00000003546	1	Old-Biased
ENSHGLG00000003550	1	Old-Biased
ENSHGLG00000003556	1	Old-Biased
ENSHGLG00000003557	1	Old-Biased
ENSHGLG00000003561	1	Old-Biased
ENSHGLG00000003570	1	Old-Biased
ENSHGLG00000003572	1	Old-Biased
ENSHGLG00000003574	1	Old-Biased
ENSHGLG00000003575	1	Old-Biased
ENSHGLG00000003581	1	Old-Biased
ENSHGLG00000003583	1	Old-Biased
ENSHGLG00000003584	1	Old-Biased
ENSHGLG00000003587	1	Old-Biased
ENSHGLG00000003590	1	Old-Biased
ENSHGLG00000003595	1	Old-Biased
ENSHGLG00000003596	1	Old-Biased
ENSHGLG00000003603	1	Old-Biased
ENSHGLG00000003605	1	Old-Biased
ENSHGLG00000003606	1	Old-Biased
ENSHGLG00000003610	1	Old-Biased
ENSHGLG00000003618	1	Old-Biased
ENSHGLG00000003620	1	Old-Biased
ENSHGLG00000003622	1	Old-Biased
ENSHGLG00000003623	1	Old-Biased
ENSHGLG00000003624	1	Old-Biased
ENSHGLG00000003625	1	Old-Biased
ENSHGLG00000003626	1	Old-Biased
ENSHGLG00000003631	1	Old-Biased
ENSHGLG00000003633	1	Old-Biased
ENSHGLG00000003635	1	Old-Biased
ENSHGLG00000003637	1	Old-Biased
ENSHGLG00000003638	1	Old-Biased
ENSHGLG00000003641	1	Old-Biased
ENSHGLG00000003644	1	Old-Biased
ENSHGLG00000003648	1	Old-Biased
ENSHGLG00000003649	1	Old-Biased
ENSHGLG00000003652	1	Old-Biased
ENSHGLG00000003653	1	Old-Biased
ENSHGLG00000003656	1	Old-Biased
ENSHGLG00000003662	1	Old-Biased
ENSHGLG00000003667	1	Old-Biased
ENSHGLG00000003670	1	Old-Biased
ENSHGLG00000003671	1	Old-Biased
ENSHGLG00000003672	1	Old-Biased
ENSHGLG00000003674	1	Old-Biased
ENSHGLG00000003677	1	Old-Biased
ENSHGLG00000003678	1	Old-Biased
ENSHGLG00000003679	1	Old-Biased
ENSHGLG00000003680	1	Old-Biased
ENSHGLG00000003681	1	Old-Biased
ENSHGLG00000003683	1	Old-Biased
ENSHGLG00000003685	1	Old-Biased
ENSHGLG00000003689	1	Old-Biased
ENSHGLG00000003690	1	Old-Biased
ENSHGLG00000003692	1	Old-Biased
ENSHGLG00000003694	1	Old-Biased
ENSHGLG00000003695	1	Old-Biased
ENSHGLG00000003700	1	Old-Biased
ENSHGLG00000003706	1	Old-Biased
ENSHGLG00000003710	1	Old-Biased
ENSHGLG00000003712	1	Old-Biased
ENSHGLG00000003718	1	Old-Biased
ENSHGLG00000003720	1	Old-Biased
ENSHGLG00000003721	1	Old-Biased
ENSHGLG00000003724	1	Old-Biased
ENSHGLG00000003726	1	Old-Biased
ENSHGLG00000003735	1	Old-Biased
ENSHGLG00000003739	1	Old-Biased
ENSHGLG00000003745	1	Old-Biased
ENSHGLG00000003746	1	Old-Biased
ENSHGLG00000003749	1	Old-Biased
ENSHGLG00000003751	1	Old-Biased
ENSHGLG00000003760	1	Old-Biased
ENSHGLG00000003761	1	Old-Biased
ENSHGLG00000003763	1	Old-Biased
ENSHGLG00000003765	1	Old-Biased
ENSHGLG00000003767	1	Old-Biased
ENSHGLG00000003768	1	Old-Biased
ENSHGLG00000003778	1	Old-Biased
ENSHGLG00000003781	1	Old-Biased
ENSHGLG00000003782	1	Old-Biased
ENSHGLG00000003788	1	Old-Biased
ENSHGLG00000003789	1	Old-Biased
ENSHGLG00000003790	1	Old-Biased
ENSHGLG00000003793	1	Old-Biased
ENSHGLG00000003812	1	Old-Biased
ENSHGLG00000003815	1	Old-Biased
ENSHGLG00000003816	1	Old-Biased
ENSHGLG00000003817	1	Old-Biased
ENSHGLG00000003820	1	Old-Biased
ENSHGLG00000003821	1	Old-Biased
ENSHGLG00000003834	1	Old-Biased
ENSHGLG00000003835	1	Old-Biased
ENSHGLG00000003837	1	Old-Biased
ENSHGLG00000003839	1	Old-Biased
ENSHGLG00000003848	1	Old-Biased
ENSHGLG00000003851	1	Old-Biased
ENSHGLG00000003852	1	Old-Biased
ENSHGLG00000003858	1	Old-Biased
ENSHGLG00000003860	1	Old-Biased
ENSHGLG00000003866	1	Old-Biased
ENSHGLG00000003873	1	Old-Biased
ENSHGLG00000003876	1	Old-Biased
ENSHGLG00000003880	1	Old-Biased
ENSHGLG00000003882	1	Old-Biased
ENSHGLG00000003884	1	Old-Biased
ENSHGLG00000003891	1	Old-Biased
ENSHGLG00000003893	1	Old-Biased
ENSHGLG00000003894	1	Old-Biased
ENSHGLG00000003895	1	Old-Biased
ENSHGLG00000003896	1	Old-Biased
ENSHGLG00000003898	1	Old-Biased
ENSHGLG00000003901	1	Old-Biased
ENSHGLG00000003910	1	Old-Biased
ENSHGLG00000003916	1	Old-Biased
ENSHGLG00000003919	1	Old-Biased
ENSHGLG00000003923	1	Old-Biased
ENSHGLG00000003928	1	Old-Biased
ENSHGLG00000003929	1	Old-Biased
ENSHGLG00000003932	1	Old-Biased
ENSHGLG00000003934	1	Old-Biased
ENSHGLG00000003939	1	Old-Biased
ENSHGLG00000003940	1	Old-Biased
ENSHGLG00000003944	1	Old-Biased
ENSHGLG00000003946	1	Old-Biased
ENSHGLG00000003948	1	Old-Biased
ENSHGLG00000003951	1	Old-Biased
ENSHGLG00000003954	1	Old-Biased
ENSHGLG00000003957	1	Old-Biased
ENSHGLG00000003963	1	Old-Biased
ENSHGLG00000003965	1	Old-Biased
ENSHGLG00000003966	1	Old-Biased
ENSHGLG00000003972	1	Old-Biased
ENSHGLG00000003974	1	Old-Biased
ENSHGLG00000003978	1	Old-Biased
ENSHGLG00000003980	1	Old-Biased
ENSHGLG00000003992	1	Old-Biased
ENSHGLG00000003993	1	Old-Biased
ENSHGLG00000003997	1	Old-Biased
ENSHGLG00000004003	1	Old-Biased
ENSHGLG00000004004	1	Old-Biased
ENSHGLG00000004007	1	Old-Biased
ENSHGLG00000004011	1	Old-Biased
ENSHGLG00000004012	1	Old-Biased
ENSHGLG00000004013	1	Old-Biased
ENSHGLG00000004015	1	Old-Biased
ENSHGLG00000004020	1	Old-Biased
ENSHGLG00000004021	1	Old-Biased
ENSHGLG00000004022	1	Old-Biased
ENSHGLG00000004024	1	Old-Biased
ENSHGLG00000004027	1	Old-Biased
ENSHGLG00000004028	1	Old-Biased
ENSHGLG00000004029	1	Old-Biased
ENSHGLG00000004036	1	Old-Biased
ENSHGLG00000004038	1	Old-Biased
ENSHGLG00000004045	1	Old-Biased
ENSHGLG00000004049	1	Old-Biased
ENSHGLG00000004054	1	Old-Biased
ENSHGLG00000004059	1	Old-Biased
ENSHGLG00000004065	1	Old-Biased
ENSHGLG00000004066	1	Old-Biased
ENSHGLG00000004067	1	Old-Biased
ENSHGLG00000004071	1	Old-Biased
ENSHGLG00000004074	1	Old-Biased
ENSHGLG00000004076	1	Old-Biased
ENSHGLG00000004082	1	Old-Biased
ENSHGLG00000004087	1	Old-Biased
ENSHGLG00000004089	1	Old-Biased
ENSHGLG00000004091	1	Old-Biased
ENSHGLG00000004092	1	Old-Biased
ENSHGLG00000004093	1	Old-Biased
ENSHGLG00000004094	1	Old-Biased
ENSHGLG00000004097	1	Old-Biased
ENSHGLG00000004101	1	Old-Biased
ENSHGLG00000004105	1	Old-Biased
ENSHGLG00000004110	1	Old-Biased
ENSHGLG00000004118	1	Old-Biased
ENSHGLG00000004119	1	Old-Biased
ENSHGLG00000004120	1	Old-Biased
ENSHGLG00000004123	1	Old-Biased
ENSHGLG00000004132	1	Old-Biased
ENSHGLG00000004133	1	Old-Biased
ENSHGLG00000004134	1	Old-Biased
ENSHGLG00000004139	1	Old-Biased
ENSHGLG00000004149	1	Old-Biased
ENSHGLG00000004151	1	Old-Biased
ENSHGLG00000004154	1	Old-Biased
ENSHGLG00000004160	1	Old-Biased
ENSHGLG00000004161	1	Old-Biased
ENSHGLG00000004164	1	Old-Biased
ENSHGLG00000004165	1	Old-Biased
ENSHGLG00000004168	1	Old-Biased
ENSHGLG00000004169	1	Old-Biased
ENSHGLG00000004171	1	Old-Biased
ENSHGLG00000004174	1	Old-Biased
ENSHGLG00000004178	1	Old-Biased
ENSHGLG00000004184	1	Old-Biased
ENSHGLG00000004187	1	Old-Biased
ENSHGLG00000004189	1	Old-Biased
ENSHGLG00000004192	1	Old-Biased
ENSHGLG00000004194	1	Old-Biased
ENSHGLG00000004198	1	Old-Biased
ENSHGLG00000004199	1	Old-Biased
ENSHGLG00000004202	1	Old-Biased
ENSHGLG00000004209	1	Old-Biased
ENSHGLG00000004214	1	Old-Biased
ENSHGLG00000004219	1	Old-Biased
ENSHGLG00000004220	1	Old-Biased
ENSHGLG00000004221	1	Old-Biased
ENSHGLG00000004222	1	Old-Biased
ENSHGLG00000004228	1	Old-Biased
ENSHGLG00000004233	1	Old-Biased
ENSHGLG00000004243	1	Old-Biased
ENSHGLG00000004245	1	Old-Biased
ENSHGLG00000004247	1	Old-Biased
ENSHGLG00000004249	1	Old-Biased
ENSHGLG00000004250	1	Old-Biased
ENSHGLG00000004251	1	Old-Biased
ENSHGLG00000004252	1	Old-Biased
ENSHGLG00000004253	1	Old-Biased
ENSHGLG00000004254	1	Old-Biased
ENSHGLG00000004258	1	Old-Biased
ENSHGLG00000004260	1	Old-Biased
ENSHGLG00000004265	1	Old-Biased
ENSHGLG00000004267	1	Old-Biased
ENSHGLG00000004268	1	Old-Biased
ENSHGLG00000004271	1	Old-Biased
ENSHGLG00000004279	1	Old-Biased
ENSHGLG00000004282	1	Old-Biased
ENSHGLG00000004290	1	Old-Biased
ENSHGLG00000004291	1	Old-Biased
ENSHGLG00000004299	1	Old-Biased
ENSHGLG00000004302	1	Old-Biased
ENSHGLG00000004308	1	Old-Biased
ENSHGLG00000004309	1	Old-Biased
ENSHGLG00000004313	1	Old-Biased
ENSHGLG00000004314	1	Old-Biased
ENSHGLG00000004318	1	Old-Biased
ENSHGLG00000004319	1	Old-Biased
ENSHGLG00000004322	1	Old-Biased
ENSHGLG00000004323	1	Old-Biased
ENSHGLG00000004327	1	Old-Biased
ENSHGLG00000004345	1	Old-Biased
ENSHGLG00000004346	1	Old-Biased
ENSHGLG00000004347	1	Old-Biased
ENSHGLG00000004351	1	Old-Biased
ENSHGLG00000004352	1	Old-Biased
ENSHGLG00000004354	1	Old-Biased
ENSHGLG00000004361	1	Old-Biased
ENSHGLG00000004369	1	Old-Biased
ENSHGLG00000004370	1	Old-Biased
ENSHGLG00000004373	1	Old-Biased
ENSHGLG00000004381	1	Old-Biased
ENSHGLG00000004389	1	Old-Biased
ENSHGLG00000004392	1	Old-Biased
ENSHGLG00000004394	1	Old-Biased
ENSHGLG00000004395	1	Old-Biased
ENSHGLG00000004401	1	Old-Biased
ENSHGLG00000004402	1	Old-Biased
ENSHGLG00000004403	1	Old-Biased
ENSHGLG00000004404	1	Old-Biased
ENSHGLG00000004405	1	Old-Biased
ENSHGLG00000004413	1	Old-Biased
ENSHGLG00000004422	1	Old-Biased
ENSHGLG00000004427	1	Old-Biased
ENSHGLG00000004428	1	Old-Biased
ENSHGLG00000004435	1	Old-Biased
ENSHGLG00000004450	1	Old-Biased
ENSHGLG00000004451	1	Old-Biased
ENSHGLG00000004452	1	Old-Biased
ENSHGLG00000004453	1	Old-Biased
ENSHGLG00000004462	1	Old-Biased
ENSHGLG00000004463	1	Old-Biased
ENSHGLG00000004464	1	Old-Biased
ENSHGLG00000004465	1	Old-Biased
ENSHGLG00000004466	1	Old-Biased
ENSHGLG00000004471	1	Old-Biased
ENSHGLG00000004483	1	Old-Biased
ENSHGLG00000004486	1	Old-Biased
ENSHGLG00000004488	1	Old-Biased
ENSHGLG00000004491	1	Old-Biased
ENSHGLG00000004496	1	Old-Biased
ENSHGLG00000004505	1	Old-Biased
ENSHGLG00000004516	1	Old-Biased
ENSHGLG00000004518	1	Old-Biased
ENSHGLG00000004519	1	Old-Biased
ENSHGLG00000004522	1	Old-Biased
ENSHGLG00000004527	1	Old-Biased
ENSHGLG00000004528	1	Old-Biased
ENSHGLG00000004531	1	Old-Biased
ENSHGLG00000004533	1	Old-Biased
ENSHGLG00000004536	1	Old-Biased
ENSHGLG00000004537	1	Old-Biased
ENSHGLG00000004540	1	Old-Biased
ENSHGLG00000004541	1	Old-Biased
ENSHGLG00000004543	1	Old-Biased
ENSHGLG00000004544	1	Old-Biased
ENSHGLG00000004546	1	Old-Biased
ENSHGLG00000004547	1	Old-Biased
ENSHGLG00000004551	1	Old-Biased
ENSHGLG00000004554	1	Old-Biased
ENSHGLG00000004560	1	Old-Biased
ENSHGLG00000004562	1	Old-Biased
ENSHGLG00000004563	1	Old-Biased
ENSHGLG00000004567	1	Old-Biased
ENSHGLG00000004579	1	Old-Biased
ENSHGLG00000004580	1	Old-Biased
ENSHGLG00000004585	1	Old-Biased
ENSHGLG00000004586	1	Old-Biased
ENSHGLG00000004588	1	Old-Biased
ENSHGLG00000004590	1	Old-Biased
ENSHGLG00000004591	1	Old-Biased
ENSHGLG00000004598	1	Old-Biased
ENSHGLG00000004600	1	Old-Biased
ENSHGLG00000004601	1	Old-Biased
ENSHGLG00000004608	1	Old-Biased
ENSHGLG00000004612	1	Old-Biased
ENSHGLG00000004620	1	Old-Biased
ENSHGLG00000004622	1	Old-Biased
ENSHGLG00000004636	1	Old-Biased
ENSHGLG00000004640	1	Old-Biased
ENSHGLG00000004645	1	Old-Biased
ENSHGLG00000004647	1	Old-Biased
ENSHGLG00000004648	1	Old-Biased
ENSHGLG00000004649	1	Old-Biased
ENSHGLG00000004650	1	Old-Biased
ENSHGLG00000004654	1	Old-Biased
ENSHGLG00000004656	1	Old-Biased
ENSHGLG00000004663	1	Old-Biased
ENSHGLG00000004672	1	Old-Biased
ENSHGLG00000004673	1	Old-Biased
ENSHGLG00000004674	1	Old-Biased
ENSHGLG00000004677	1	Old-Biased
ENSHGLG00000004679	1	Old-Biased
ENSHGLG00000004681	1	Old-Biased
ENSHGLG00000004683	1	Old-Biased
ENSHGLG00000004684	1	Old-Biased
ENSHGLG00000004698	1	Old-Biased
ENSHGLG00000004701	1	Old-Biased
ENSHGLG00000004709	1	Old-Biased
ENSHGLG00000004710	1	Old-Biased
ENSHGLG00000004715	1	Old-Biased
ENSHGLG00000004724	1	Old-Biased
ENSHGLG00000004729	1	Old-Biased
ENSHGLG00000004730	1	Old-Biased
ENSHGLG00000004733	1	Old-Biased
ENSHGLG00000004736	1	Old-Biased
ENSHGLG00000004738	1	Old-Biased
ENSHGLG00000004740	1	Old-Biased
ENSHGLG00000004745	1	Old-Biased
ENSHGLG00000004748	1	Old-Biased
ENSHGLG00000004750	1	Old-Biased
ENSHGLG00000004751	1	Old-Biased
ENSHGLG00000004752	1	Old-Biased
ENSHGLG00000004755	1	Old-Biased
ENSHGLG00000004757	1	Old-Biased
ENSHGLG00000004764	1	Old-Biased
ENSHGLG00000004766	1	Old-Biased
ENSHGLG00000004771	1	Old-Biased
ENSHGLG00000004772	1	Old-Biased
ENSHGLG00000004773	1	Old-Biased
ENSHGLG00000004779	1	Old-Biased
ENSHGLG00000004783	1	Old-Biased
ENSHGLG00000004789	1	Old-Biased
ENSHGLG00000004797	1	Old-Biased
ENSHGLG00000004799	1	Old-Biased
ENSHGLG00000004807	1	Old-Biased
ENSHGLG00000004819	1	Old-Biased
ENSHGLG00000004820	1	Old-Biased
ENSHGLG00000004821	1	Old-Biased
ENSHGLG00000004824	1	Old-Biased
ENSHGLG00000004827	1	Old-Biased
ENSHGLG00000004829	1	Old-Biased
ENSHGLG00000004831	1	Old-Biased
ENSHGLG00000004839	1	Old-Biased
ENSHGLG00000004842	1	Old-Biased
ENSHGLG00000004846	1	Old-Biased
ENSHGLG00000004848	1	Old-Biased
ENSHGLG00000004850	1	Old-Biased
ENSHGLG00000004853	1	Old-Biased
ENSHGLG00000004854	1	Old-Biased
ENSHGLG00000004857	1	Old-Biased
ENSHGLG00000004861	1	Old-Biased
ENSHGLG00000004863	1	Old-Biased
ENSHGLG00000004864	1	Old-Biased
ENSHGLG00000004867	1	Old-Biased
ENSHGLG00000004868	1	Old-Biased
ENSHGLG00000004873	1	Old-Biased
ENSHGLG00000004874	1	Old-Biased
ENSHGLG00000004876	1	Old-Biased
ENSHGLG00000004877	1	Old-Biased
ENSHGLG00000004879	1	Old-Biased
ENSHGLG00000004881	1	Old-Biased
ENSHGLG00000004883	1	Old-Biased
ENSHGLG00000004885	1	Old-Biased
ENSHGLG00000004887	1	Old-Biased
ENSHGLG00000004890	1	Old-Biased
ENSHGLG00000004896	1	Old-Biased
ENSHGLG00000004898	1	Old-Biased
ENSHGLG00000004899	1	Old-Biased
ENSHGLG00000004900	1	Old-Biased
ENSHGLG00000004902	1	Old-Biased
ENSHGLG00000004904	1	Old-Biased
ENSHGLG00000004905	1	Old-Biased
ENSHGLG00000004906	1	Old-Biased
ENSHGLG00000004907	1	Old-Biased
ENSHGLG00000004913	1	Old-Biased
ENSHGLG00000004914	1	Old-Biased
ENSHGLG00000004917	1	Old-Biased
ENSHGLG00000004918	1	Old-Biased
ENSHGLG00000004928	1	Old-Biased
ENSHGLG00000004931	1	Old-Biased
ENSHGLG00000004932	1	Old-Biased
ENSHGLG00000004936	1	Old-Biased
ENSHGLG00000004937	1	Old-Biased
ENSHGLG00000004947	1	Old-Biased
ENSHGLG00000004948	1	Old-Biased
ENSHGLG00000004956	1	Old-Biased
ENSHGLG00000004958	1	Old-Biased
ENSHGLG00000004959	1	Old-Biased
ENSHGLG00000004960	1	Old-Biased
ENSHGLG00000004962	1	Old-Biased
ENSHGLG00000004969	1	Old-Biased
ENSHGLG00000004970	1	Old-Biased
ENSHGLG00000004976	1	Old-Biased
ENSHGLG00000004978	1	Old-Biased
ENSHGLG00000004979	1	Old-Biased
ENSHGLG00000004987	1	Old-Biased
ENSHGLG00000004990	1	Old-Biased
ENSHGLG00000004992	1	Old-Biased
ENSHGLG00000004993	1	Old-Biased
ENSHGLG00000004999	1	Old-Biased
ENSHGLG00000005000	1	Old-Biased
ENSHGLG00000005001	1	Old-Biased
ENSHGLG00000005007	1	Old-Biased
ENSHGLG00000005012	1	Old-Biased
ENSHGLG00000005014	1	Old-Biased
ENSHGLG00000005017	1	Old-Biased
ENSHGLG00000005023	1	Old-Biased
ENSHGLG00000005027	1	Old-Biased
ENSHGLG00000005034	1	Old-Biased
ENSHGLG00000005040	1	Old-Biased
ENSHGLG00000005041	1	Old-Biased
ENSHGLG00000005042	1	Old-Biased
ENSHGLG00000005049	1	Old-Biased
ENSHGLG00000005050	1	Old-Biased
ENSHGLG00000005052	1	Old-Biased
ENSHGLG00000005053	1	Old-Biased
ENSHGLG00000005054	1	Old-Biased
ENSHGLG00000005056	1	Old-Biased
ENSHGLG00000005057	1	Old-Biased
ENSHGLG00000005061	1	Old-Biased
ENSHGLG00000005062	1	Old-Biased
ENSHGLG00000005070	1	Old-Biased
ENSHGLG00000005074	1	Old-Biased
ENSHGLG00000005076	1	Old-Biased
ENSHGLG00000005077	1	Old-Biased
ENSHGLG00000005085	1	Old-Biased
ENSHGLG00000005087	1	Old-Biased
ENSHGLG00000005088	1	Old-Biased
ENSHGLG00000005092	1	Old-Biased
ENSHGLG00000005095	1	Old-Biased
ENSHGLG00000005098	1	Old-Biased
ENSHGLG00000005099	1	Old-Biased
ENSHGLG00000005105	1	Old-Biased
ENSHGLG00000005109	1	Old-Biased
ENSHGLG00000005114	1	Old-Biased
ENSHGLG00000005115	1	Old-Biased
ENSHGLG00000005116	1	Old-Biased
ENSHGLG00000005119	1	Old-Biased
ENSHGLG00000005124	1	Old-Biased
ENSHGLG00000005126	1	Old-Biased
ENSHGLG00000005130	1	Old-Biased
ENSHGLG00000005139	1	Old-Biased
ENSHGLG00000005140	1	Old-Biased
ENSHGLG00000005141	1	Old-Biased
ENSHGLG00000005146	1	Old-Biased
ENSHGLG00000005147	1	Old-Biased
ENSHGLG00000005148	1	Old-Biased
ENSHGLG00000005153	1	Old-Biased
ENSHGLG00000005154	1	Old-Biased
ENSHGLG00000005159	1	Old-Biased
ENSHGLG00000005161	1	Old-Biased
ENSHGLG00000005165	1	Old-Biased
ENSHGLG00000005169	1	Old-Biased
ENSHGLG00000005174	1	Old-Biased
ENSHGLG00000005176	1	Old-Biased
ENSHGLG00000005183	1	Old-Biased
ENSHGLG00000005184	1	Old-Biased
ENSHGLG00000005185	1	Old-Biased
ENSHGLG00000005186	1	Old-Biased
ENSHGLG00000005190	1	Old-Biased
ENSHGLG00000005193	1	Old-Biased
ENSHGLG00000005194	1	Old-Biased
ENSHGLG00000005196	1	Old-Biased
ENSHGLG00000005198	1	Old-Biased
ENSHGLG00000005201	1	Old-Biased
ENSHGLG00000005206	1	Old-Biased
ENSHGLG00000005208	1	Old-Biased
ENSHGLG00000005209	1	Old-Biased
ENSHGLG00000005210	1	Old-Biased
ENSHGLG00000005212	1	Old-Biased
ENSHGLG00000005213	1	Old-Biased
ENSHGLG00000005216	1	Old-Biased
ENSHGLG00000005219	1	Old-Biased
ENSHGLG00000005222	1	Old-Biased
ENSHGLG00000005226	1	Old-Biased
ENSHGLG00000005231	1	Old-Biased
ENSHGLG00000005235	1	Old-Biased
ENSHGLG00000005236	1	Old-Biased
ENSHGLG00000005239	1	Old-Biased
ENSHGLG00000005240	1	Old-Biased
ENSHGLG00000005241	1	Old-Biased
ENSHGLG00000005246	1	Old-Biased
ENSHGLG00000005247	1	Old-Biased
ENSHGLG00000005249	1	Old-Biased
ENSHGLG00000005252	1	Old-Biased
ENSHGLG00000005255	1	Old-Biased
ENSHGLG00000005257	1	Old-Biased
ENSHGLG00000005261	1	Old-Biased
ENSHGLG00000005262	1	Old-Biased
ENSHGLG00000005265	1	Old-Biased
ENSHGLG00000005271	1	Old-Biased
ENSHGLG00000005276	1	Old-Biased
ENSHGLG00000005283	1	Old-Biased
ENSHGLG00000005284	1	Old-Biased
ENSHGLG00000005303	1	Old-Biased
ENSHGLG00000005305	1	Old-Biased
ENSHGLG00000005307	1	Old-Biased
ENSHGLG00000005308	1	Old-Biased
ENSHGLG00000005310	1	Old-Biased
ENSHGLG00000005311	1	Old-Biased
ENSHGLG00000005314	1	Old-Biased
ENSHGLG00000005320	1	Old-Biased
ENSHGLG00000005321	1	Old-Biased
ENSHGLG00000005323	1	Old-Biased
ENSHGLG00000005327	1	Old-Biased
ENSHGLG00000005328	1	Old-Biased
ENSHGLG00000005329	1	Old-Biased
ENSHGLG00000005330	1	Old-Biased
ENSHGLG00000005335	1	Old-Biased
ENSHGLG00000005347	1	Old-Biased
ENSHGLG00000005349	1	Old-Biased
ENSHGLG00000005352	1	Old-Biased
ENSHGLG00000005354	1	Old-Biased
ENSHGLG00000005356	1	Old-Biased
ENSHGLG00000005359	1	Old-Biased
ENSHGLG00000005360	1	Old-Biased
ENSHGLG00000005361	1	Old-Biased
ENSHGLG00000005362	1	Old-Biased
ENSHGLG00000005370	1	Old-Biased
ENSHGLG00000005373	1	Old-Biased
ENSHGLG00000005375	1	Old-Biased
ENSHGLG00000005381	1	Old-Biased
ENSHGLG00000005386	1	Old-Biased
ENSHGLG00000005391	1	Old-Biased
ENSHGLG00000005392	1	Old-Biased
ENSHGLG00000005393	1	Old-Biased
ENSHGLG00000005399	1	Old-Biased
ENSHGLG00000005400	1	Old-Biased
ENSHGLG00000005401	1	Old-Biased
ENSHGLG00000005402	1	Old-Biased
ENSHGLG00000005406	1	Old-Biased
ENSHGLG00000005409	1	Old-Biased
ENSHGLG00000005419	1	Old-Biased
ENSHGLG00000005424	1	Old-Biased
ENSHGLG00000005425	1	Old-Biased
ENSHGLG00000005429	1	Old-Biased
ENSHGLG00000005433	1	Old-Biased
ENSHGLG00000005437	1	Old-Biased
ENSHGLG00000005441	1	Old-Biased
ENSHGLG00000005442	1	Old-Biased
ENSHGLG00000005454	1	Old-Biased
ENSHGLG00000005457	1	Old-Biased
ENSHGLG00000005460	1	Old-Biased
ENSHGLG00000005461	1	Old-Biased
ENSHGLG00000005462	1	Old-Biased
ENSHGLG00000005473	1	Old-Biased
ENSHGLG00000005477	1	Old-Biased
ENSHGLG00000005480	1	Old-Biased
ENSHGLG00000005484	1	Old-Biased
ENSHGLG00000005487	1	Old-Biased
ENSHGLG00000005490	1	Old-Biased
ENSHGLG00000005491	1	Old-Biased
ENSHGLG00000005495	1	Old-Biased
ENSHGLG00000005497	1	Old-Biased
ENSHGLG00000005499	1	Old-Biased
ENSHGLG00000005500	1	Old-Biased
ENSHGLG00000005504	1	Old-Biased
ENSHGLG00000005506	1	Old-Biased
ENSHGLG00000005514	1	Old-Biased
ENSHGLG00000005515	1	Old-Biased
ENSHGLG00000005518	1	Old-Biased
ENSHGLG00000005519	1	Old-Biased
ENSHGLG00000005520	1	Old-Biased
ENSHGLG00000005522	1	Old-Biased
ENSHGLG00000005523	1	Old-Biased
ENSHGLG00000005524	1	Old-Biased
ENSHGLG00000005527	1	Old-Biased
ENSHGLG00000005529	1	Old-Biased
ENSHGLG00000005530	1	Old-Biased
ENSHGLG00000005531	1	Old-Biased
ENSHGLG00000005532	1	Old-Biased
ENSHGLG00000005534	1	Old-Biased
ENSHGLG00000005539	1	Old-Biased
ENSHGLG00000005541	1	Old-Biased
ENSHGLG00000005543	1	Old-Biased
ENSHGLG00000005544	1	Old-Biased
ENSHGLG00000005547	1	Old-Biased
ENSHGLG00000005552	1	Old-Biased
ENSHGLG00000005556	1	Old-Biased
ENSHGLG00000005558	1	Old-Biased
ENSHGLG00000005560	1	Old-Biased
ENSHGLG00000005562	1	Old-Biased
ENSHGLG00000005564	1	Old-Biased
ENSHGLG00000005566	1	Old-Biased
ENSHGLG00000005568	1	Old-Biased
ENSHGLG00000005571	1	Old-Biased
ENSHGLG00000005575	1	Old-Biased
ENSHGLG00000005579	1	Old-Biased
ENSHGLG00000005580	1	Old-Biased
ENSHGLG00000005581	1	Old-Biased
ENSHGLG00000005583	1	Old-Biased
ENSHGLG00000005584	1	Old-Biased
ENSHGLG00000005585	1	Old-Biased
ENSHGLG00000005586	1	Old-Biased
ENSHGLG00000005589	1	Old-Biased
ENSHGLG00000005590	1	Old-Biased
ENSHGLG00000005596	1	Old-Biased
ENSHGLG00000005604	1	Old-Biased
ENSHGLG00000005611	1	Old-Biased
ENSHGLG00000005614	1	Old-Biased
ENSHGLG00000005616	1	Old-Biased
ENSHGLG00000005617	1	Old-Biased
ENSHGLG00000005618	1	Old-Biased
ENSHGLG00000005619	1	Old-Biased
ENSHGLG00000005622	1	Old-Biased
ENSHGLG00000005623	1	Old-Biased
ENSHGLG00000005626	1	Old-Biased
ENSHGLG00000005628	1	Old-Biased
ENSHGLG00000005629	1	Old-Biased
ENSHGLG00000005630	1	Old-Biased
ENSHGLG00000005632	1	Old-Biased
ENSHGLG00000005633	1	Old-Biased
ENSHGLG00000005639	1	Old-Biased
ENSHGLG00000005640	1	Old-Biased
ENSHGLG00000005641	1	Old-Biased
ENSHGLG00000005643	1	Old-Biased
ENSHGLG00000005648	1	Old-Biased
ENSHGLG00000005649	1	Old-Biased
ENSHGLG00000005656	1	Old-Biased
ENSHGLG00000005657	1	Old-Biased
ENSHGLG00000005658	1	Old-Biased
ENSHGLG00000005659	1	Old-Biased
ENSHGLG00000005661	1	Old-Biased
ENSHGLG00000005662	1	Old-Biased
ENSHGLG00000005663	1	Old-Biased
ENSHGLG00000005665	1	Old-Biased
ENSHGLG00000005666	1	Old-Biased
ENSHGLG00000005668	1	Old-Biased
ENSHGLG00000005669	1	Old-Biased
ENSHGLG00000005672	1	Old-Biased
ENSHGLG00000005677	1	Old-Biased
ENSHGLG00000005680	1	Old-Biased
ENSHGLG00000005681	1	Old-Biased
ENSHGLG00000005687	1	Old-Biased
ENSHGLG00000005688	1	Old-Biased
ENSHGLG00000005691	1	Old-Biased
ENSHGLG00000005692	1	Old-Biased
ENSHGLG00000005695	1	Old-Biased
ENSHGLG00000005696	1	Old-Biased
ENSHGLG00000005699	1	Old-Biased
ENSHGLG00000005705	1	Old-Biased
ENSHGLG00000005706	1	Old-Biased
ENSHGLG00000005707	1	Old-Biased
ENSHGLG00000005708	1	Old-Biased
ENSHGLG00000005717	1	Old-Biased
ENSHGLG00000005718	1	Old-Biased
ENSHGLG00000005720	1	Old-Biased
ENSHGLG00000005725	1	Old-Biased
ENSHGLG00000005733	1	Old-Biased
ENSHGLG00000005734	1	Old-Biased
ENSHGLG00000005737	1	Old-Biased
ENSHGLG00000005740	1	Old-Biased
ENSHGLG00000005750	1	Old-Biased
ENSHGLG00000005752	1	Old-Biased
ENSHGLG00000005756	1	Old-Biased
ENSHGLG00000005773	1	Old-Biased
ENSHGLG00000005774	1	Old-Biased
ENSHGLG00000005775	1	Old-Biased
ENSHGLG00000005784	1	Old-Biased
ENSHGLG00000005787	1	Old-Biased
ENSHGLG00000005788	1	Old-Biased
ENSHGLG00000005790	1	Old-Biased
ENSHGLG00000005791	1	Old-Biased
ENSHGLG00000005792	1	Old-Biased
ENSHGLG00000005798	1	Old-Biased
ENSHGLG00000005799	1	Old-Biased
ENSHGLG00000005804	1	Old-Biased
ENSHGLG00000005805	1	Old-Biased
ENSHGLG00000005806	1	Old-Biased
ENSHGLG00000005808	1	Old-Biased
ENSHGLG00000005810	1	Old-Biased
ENSHGLG00000005816	1	Old-Biased
ENSHGLG00000005818	1	Old-Biased
ENSHGLG00000005823	1	Old-Biased
ENSHGLG00000005824	1	Old-Biased
ENSHGLG00000005833	1	Old-Biased
ENSHGLG00000005838	1	Old-Biased
ENSHGLG00000005839	1	Old-Biased
ENSHGLG00000005841	1	Old-Biased
ENSHGLG00000005843	1	Old-Biased
ENSHGLG00000005852	1	Old-Biased
ENSHGLG00000005854	1	Old-Biased
ENSHGLG00000005860	1	Old-Biased
ENSHGLG00000005861	1	Old-Biased
ENSHGLG00000005864	1	Old-Biased
ENSHGLG00000005866	1	Old-Biased
ENSHGLG00000005867	1	Old-Biased
ENSHGLG00000005869	1	Old-Biased
ENSHGLG00000005872	1	Old-Biased
ENSHGLG00000005874	1	Old-Biased
ENSHGLG00000005877	1	Old-Biased
ENSHGLG00000005878	1	Old-Biased
ENSHGLG00000005882	1	Old-Biased
ENSHGLG00000005884	1	Old-Biased
ENSHGLG00000005886	1	Old-Biased
ENSHGLG00000005890	1	Old-Biased
ENSHGLG00000005891	1	Old-Biased
ENSHGLG00000005892	1	Old-Biased
ENSHGLG00000005896	1	Old-Biased
ENSHGLG00000005902	1	Old-Biased
ENSHGLG00000005906	1	Old-Biased
ENSHGLG00000005911	1	Old-Biased
ENSHGLG00000005915	1	Old-Biased
ENSHGLG00000005927	1	Old-Biased
ENSHGLG00000005929	1	Old-Biased
ENSHGLG00000005932	1	Old-Biased
ENSHGLG00000005934	1	Old-Biased
ENSHGLG00000005936	1	Old-Biased
ENSHGLG00000005939	1	Old-Biased
ENSHGLG00000005949	1	Old-Biased
ENSHGLG00000005951	1	Old-Biased
ENSHGLG00000005958	1	Old-Biased
ENSHGLG00000005960	1	Old-Biased
ENSHGLG00000005968	1	Old-Biased
ENSHGLG00000005972	1	Old-Biased
ENSHGLG00000005973	1	Old-Biased
ENSHGLG00000005974	1	Old-Biased
ENSHGLG00000005975	1	Old-Biased
ENSHGLG00000005977	1	Old-Biased
ENSHGLG00000005988	1	Old-Biased
ENSHGLG00000005990	1	Old-Biased
ENSHGLG00000005997	1	Old-Biased
ENSHGLG00000006000	1	Old-Biased
ENSHGLG00000006002	1	Old-Biased
ENSHGLG00000006003	1	Old-Biased
ENSHGLG00000006008	1	Old-Biased
ENSHGLG00000006010	1	Old-Biased
ENSHGLG00000006016	1	Old-Biased
ENSHGLG00000006023	1	Old-Biased
ENSHGLG00000006026	1	Old-Biased
ENSHGLG00000006027	1	Old-Biased
ENSHGLG00000006028	1	Old-Biased
ENSHGLG00000006029	1	Old-Biased
ENSHGLG00000006030	1	Old-Biased
ENSHGLG00000006031	1	Old-Biased
ENSHGLG00000006038	1	Old-Biased
ENSHGLG00000006039	1	Old-Biased
ENSHGLG00000006040	1	Old-Biased
ENSHGLG00000006041	1	Old-Biased
ENSHGLG00000006044	1	Old-Biased
ENSHGLG00000006045	1	Old-Biased
ENSHGLG00000006047	1	Old-Biased
ENSHGLG00000006051	1	Old-Biased
ENSHGLG00000006053	1	Old-Biased
ENSHGLG00000006054	1	Old-Biased
ENSHGLG00000006063	1	Old-Biased
ENSHGLG00000006065	1	Old-Biased
ENSHGLG00000006067	1	Old-Biased
ENSHGLG00000006070	1	Old-Biased
ENSHGLG00000006074	1	Old-Biased
ENSHGLG00000006075	1	Old-Biased
ENSHGLG00000006077	1	Old-Biased
ENSHGLG00000006082	1	Old-Biased
ENSHGLG00000006083	1	Old-Biased
ENSHGLG00000006085	1	Old-Biased
ENSHGLG00000006087	1	Old-Biased
ENSHGLG00000006088	1	Old-Biased
ENSHGLG00000006089	1	Old-Biased
ENSHGLG00000006090	1	Old-Biased
ENSHGLG00000006092	1	Old-Biased
ENSHGLG00000006097	1	Old-Biased
ENSHGLG00000006099	1	Old-Biased
ENSHGLG00000006103	1	Old-Biased
ENSHGLG00000006104	1	Old-Biased
ENSHGLG00000006107	1	Old-Biased
ENSHGLG00000006111	1	Old-Biased
ENSHGLG00000006113	1	Old-Biased
ENSHGLG00000006116	1	Old-Biased
ENSHGLG00000006117	1	Old-Biased
ENSHGLG00000006119	1	Old-Biased
ENSHGLG00000006123	1	Old-Biased
ENSHGLG00000006124	1	Old-Biased
ENSHGLG00000006127	1	Old-Biased
ENSHGLG00000006131	1	Old-Biased
ENSHGLG00000006132	1	Old-Biased
ENSHGLG00000006134	1	Old-Biased
ENSHGLG00000006140	1	Old-Biased
ENSHGLG00000006144	1	Old-Biased
ENSHGLG00000006151	1	Old-Biased
ENSHGLG00000006152	1	Old-Biased
ENSHGLG00000006157	1	Old-Biased
ENSHGLG00000006159	1	Old-Biased
ENSHGLG00000006162	1	Old-Biased
ENSHGLG00000006164	1	Old-Biased
ENSHGLG00000006165	1	Old-Biased
ENSHGLG00000006173	1	Old-Biased
ENSHGLG00000006176	1	Old-Biased
ENSHGLG00000006180	1	Old-Biased
ENSHGLG00000006182	1	Old-Biased
ENSHGLG00000006183	1	Old-Biased
ENSHGLG00000006184	1	Old-Biased
ENSHGLG00000006188	1	Old-Biased
ENSHGLG00000006190	1	Old-Biased
ENSHGLG00000006193	1	Old-Biased
ENSHGLG00000006198	1	Old-Biased
ENSHGLG00000006203	1	Old-Biased
ENSHGLG00000006204	1	Old-Biased
ENSHGLG00000006205	1	Old-Biased
ENSHGLG00000006210	1	Old-Biased
ENSHGLG00000006219	1	Old-Biased
ENSHGLG00000006220	1	Old-Biased
ENSHGLG00000006224	1	Old-Biased
ENSHGLG00000006228	1	Old-Biased
ENSHGLG00000006233	1	Old-Biased
ENSHGLG00000006235	1	Old-Biased
ENSHGLG00000006237	1	Old-Biased
ENSHGLG00000006246	1	Old-Biased
ENSHGLG00000006258	1	Old-Biased
ENSHGLG00000006259	1	Old-Biased
ENSHGLG00000006268	1	Old-Biased
ENSHGLG00000006270	1	Old-Biased
ENSHGLG00000006274	1	Old-Biased
ENSHGLG00000006279	1	Old-Biased
ENSHGLG00000006282	1	Old-Biased
ENSHGLG00000006284	1	Old-Biased
ENSHGLG00000006285	1	Old-Biased
ENSHGLG00000006289	1	Old-Biased
ENSHGLG00000006295	1	Old-Biased
ENSHGLG00000006296	1	Old-Biased
ENSHGLG00000006299	1	Old-Biased
ENSHGLG00000006308	1	Old-Biased
ENSHGLG00000006309	1	Old-Biased
ENSHGLG00000006310	1	Old-Biased
ENSHGLG00000006316	1	Old-Biased
ENSHGLG00000006337	1	Old-Biased
ENSHGLG00000006338	1	Old-Biased
ENSHGLG00000006340	1	Old-Biased
ENSHGLG00000006342	1	Old-Biased
ENSHGLG00000006344	1	Old-Biased
ENSHGLG00000006345	1	Old-Biased
ENSHGLG00000006359	1	Old-Biased
ENSHGLG00000006366	1	Old-Biased
ENSHGLG00000006367	1	Old-Biased
ENSHGLG00000006372	1	Old-Biased
ENSHGLG00000006373	1	Old-Biased
ENSHGLG00000006379	1	Old-Biased
ENSHGLG00000006381	1	Old-Biased
ENSHGLG00000006384	1	Old-Biased
ENSHGLG00000006385	1	Old-Biased
ENSHGLG00000006386	1	Old-Biased
ENSHGLG00000006388	1	Old-Biased
ENSHGLG00000006389	1	Old-Biased
ENSHGLG00000006390	1	Old-Biased
ENSHGLG00000006391	1	Old-Biased
ENSHGLG00000006394	1	Old-Biased
ENSHGLG00000006401	1	Old-Biased
ENSHGLG00000006405	1	Old-Biased
ENSHGLG00000006406	1	Old-Biased
ENSHGLG00000006408	1	Old-Biased
ENSHGLG00000006410	1	Old-Biased
ENSHGLG00000006413	1	Old-Biased
ENSHGLG00000006418	1	Old-Biased
ENSHGLG00000006420	1	Old-Biased
ENSHGLG00000006422	1	Old-Biased
ENSHGLG00000006423	1	Old-Biased
ENSHGLG00000006425	1	Old-Biased
ENSHGLG00000006438	1	Old-Biased
ENSHGLG00000006439	1	Old-Biased
ENSHGLG00000006441	1	Old-Biased
ENSHGLG00000006442	1	Old-Biased
ENSHGLG00000006443	1	Old-Biased
ENSHGLG00000006444	1	Old-Biased
ENSHGLG00000006451	1	Old-Biased
ENSHGLG00000006452	1	Old-Biased
ENSHGLG00000006457	1	Old-Biased
ENSHGLG00000006463	1	Old-Biased
ENSHGLG00000006467	1	Old-Biased
ENSHGLG00000006469	1	Old-Biased
ENSHGLG00000006474	1	Old-Biased
ENSHGLG00000006476	1	Old-Biased
ENSHGLG00000006478	1	Old-Biased
ENSHGLG00000006483	1	Old-Biased
ENSHGLG00000006484	1	Old-Biased
ENSHGLG00000006485	1	Old-Biased
ENSHGLG00000006489	1	Old-Biased
ENSHGLG00000006491	1	Old-Biased
ENSHGLG00000006493	1	Old-Biased
ENSHGLG00000006494	1	Old-Biased
ENSHGLG00000006495	1	Old-Biased
ENSHGLG00000006504	1	Old-Biased
ENSHGLG00000006508	1	Old-Biased
ENSHGLG00000006510	1	Old-Biased
ENSHGLG00000006513	1	Old-Biased
ENSHGLG00000006514	1	Old-Biased
ENSHGLG00000006515	1	Old-Biased
ENSHGLG00000006517	1	Old-Biased
ENSHGLG00000006518	1	Old-Biased
ENSHGLG00000006519	1	Old-Biased
ENSHGLG00000006522	1	Old-Biased
ENSHGLG00000006527	1	Old-Biased
ENSHGLG00000006531	1	Old-Biased
ENSHGLG00000006532	1	Old-Biased
ENSHGLG00000006533	1	Old-Biased
ENSHGLG00000006536	1	Old-Biased
ENSHGLG00000006538	1	Old-Biased
ENSHGLG00000006539	1	Old-Biased
ENSHGLG00000006541	1	Old-Biased
ENSHGLG00000006542	1	Old-Biased
ENSHGLG00000006544	1	Old-Biased
ENSHGLG00000006546	1	Old-Biased
ENSHGLG00000006547	1	Old-Biased
ENSHGLG00000006550	1	Old-Biased
ENSHGLG00000006556	1	Old-Biased
ENSHGLG00000006561	1	Old-Biased
ENSHGLG00000006564	1	Old-Biased
ENSHGLG00000006565	1	Old-Biased
ENSHGLG00000006567	1	Old-Biased
ENSHGLG00000006571	1	Old-Biased
ENSHGLG00000006573	1	Old-Biased
ENSHGLG00000006574	1	Old-Biased
ENSHGLG00000006577	1	Old-Biased
ENSHGLG00000006580	1	Old-Biased
ENSHGLG00000006585	1	Old-Biased
ENSHGLG00000006588	1	Old-Biased
ENSHGLG00000006589	1	Old-Biased
ENSHGLG00000006590	1	Old-Biased
ENSHGLG00000006608	1	Old-Biased
ENSHGLG00000006615	1	Old-Biased
ENSHGLG00000006617	1	Old-Biased
ENSHGLG00000006619	1	Old-Biased
ENSHGLG00000006620	1	Old-Biased
ENSHGLG00000006625	1	Old-Biased
ENSHGLG00000006626	1	Old-Biased
ENSHGLG00000006628	1	Old-Biased
ENSHGLG00000006630	1	Old-Biased
ENSHGLG00000006631	1	Old-Biased
ENSHGLG00000006635	1	Old-Biased
ENSHGLG00000006637	1	Old-Biased
ENSHGLG00000006640	1	Old-Biased
ENSHGLG00000006641	1	Old-Biased
ENSHGLG00000006644	1	Old-Biased
ENSHGLG00000006646	1	Old-Biased
ENSHGLG00000006647	1	Old-Biased
ENSHGLG00000006649	1	Old-Biased
ENSHGLG00000006651	1	Old-Biased
ENSHGLG00000006653	1	Old-Biased
ENSHGLG00000006662	1	Old-Biased
ENSHGLG00000006663	1	Old-Biased
ENSHGLG00000006665	1	Old-Biased
ENSHGLG00000006667	1	Old-Biased
ENSHGLG00000006670	1	Old-Biased
ENSHGLG00000006680	1	Old-Biased
ENSHGLG00000006682	1	Old-Biased
ENSHGLG00000006683	1	Old-Biased
ENSHGLG00000006689	1	Old-Biased
ENSHGLG00000006691	1	Old-Biased
ENSHGLG00000006698	1	Old-Biased
ENSHGLG00000006700	1	Old-Biased
ENSHGLG00000006704	1	Old-Biased
ENSHGLG00000006713	1	Old-Biased
ENSHGLG00000006714	1	Old-Biased
ENSHGLG00000006718	1	Old-Biased
ENSHGLG00000006726	1	Old-Biased
ENSHGLG00000006729	1	Old-Biased
ENSHGLG00000006735	1	Old-Biased
ENSHGLG00000006740	1	Old-Biased
ENSHGLG00000006741	1	Old-Biased
ENSHGLG00000006751	1	Old-Biased
ENSHGLG00000006752	1	Old-Biased
ENSHGLG00000006754	1	Old-Biased
ENSHGLG00000006760	1	Old-Biased
ENSHGLG00000006766	1	Old-Biased
ENSHGLG00000006768	1	Old-Biased
ENSHGLG00000006770	1	Old-Biased
ENSHGLG00000006773	1	Old-Biased
ENSHGLG00000006774	1	Old-Biased
ENSHGLG00000006777	1	Old-Biased
ENSHGLG00000006781	1	Old-Biased
ENSHGLG00000006787	1	Old-Biased
[truncated: 10,578 more rows]

## Sheet: GSE66712_liver_gene_class
gene_id	rho	p	adjusted_p	class
Nfu_g_1_000048	0.50598	0.0098639	0.0871135	Old-Biased
Nfu_g_1_000063	0.537358	0.00560441	0.0631788	Old-Biased
Nfu_g_1_000074	0.509902	0.00921692	0.0841755	Old-Biased
Nfu_g_1_000223	0.792309	2.35622e-06	0.00101512	Old-Biased
Nfu_g_1_000225	0.568737	0.00301107	0.0443339	Old-Biased
Nfu_g_1_000332	0.545203	0.00482478	0.05795	Old-Biased
Nfu_g_1_000351	0.670717	0.000243213	0.0111574	Old-Biased
Nfu_g_1_000376	0.686406	0.000151446	0.00852658	Old-Biased
Nfu_g_1_000397	0.509902	0.00921692	0.0841755	Old-Biased
Nfu_g_1_000438	0.592271	0.00181291	0.0328411	Old-Biased
Nfu_g_1_000442	0.819765	5.33155e-07	0.000528303	Old-Biased
Nfu_g_1_000456	0.529514	0.00648735	0.0679526	Old-Biased
Nfu_g_1_000476	0.694251	0.000118215	0.00765616	Old-Biased
Nfu_g_1_000487	0.513824	0.00860564	0.0809812	Old-Biased
Nfu_g_1_000550	0.560892	0.00353694	0.0483414	Old-Biased
Nfu_g_1_000564	0.643261	0.000523139	0.0164044	Old-Biased
Nfu_g_1_000583	0.545203	0.00482478	0.05795	Old-Biased
Nfu_g_1_000606	0.50598	0.0098639	0.0871135	Old-Biased
Nfu_g_1_000644	0.568737	0.00301107	0.0443339	Old-Biased
Nfu_g_1_000684	0.596193	0.00165965	0.0311467	Old-Biased
Nfu_g_1_000712	0.713863	6.14648e-05	0.00529612	Old-Biased
Nfu_g_1_000828	0.521669	0.00748405	0.0742337	Old-Biased
Nfu_g_1_000860	0.533436	0.00603233	0.065614	Old-Biased
Nfu_g_1_000862	0.643385	0.000521423	0.0164044	Old-Biased
Nfu_g_1_000925	0.578812	0.00243441	0.0400042	Old-Biased
Nfu_g_1_000942	0.55697	0.0038278	0.0503714	Old-Biased
Nfu_g_1_000970	0.521669	0.00748405	0.0742337	Old-Biased
Nfu_g_1_000996	0.615805	0.00104877	0.024168	Old-Biased
Nfu_g_1_000999	0.749164	1.63908e-05	0.00280028	Old-Biased
Nfu_g_1_001042	0.706018	8.03419e-05	0.00603112	Old-Biased
Nfu_g_1_001119	0.584426	0.00215605	0.0367084	Old-Biased
Nfu_g_1_001141	0.604038	0.00138618	0.0286159	Old-Biased
Nfu_g_1_001149	0.596193	0.00165965	0.0311467	Old-Biased
Nfu_g_1_001179	0.619727	0.000953311	0.0227076	Old-Biased
Nfu_g_1_001221	0.67464	0.000216614	0.0107861	Old-Biased
Nfu_g_1_001273	0.513824	0.00860564	0.0809812	Old-Biased
Nfu_g_1_001279	0.627572	0.000784665	0.0203541	Old-Biased
Nfu_g_1_001285	0.529514	0.00648735	0.0679526	Old-Biased
Nfu_g_1_001307	0.698173	0.000104143	0.0070201	Old-Biased
Nfu_g_1_001321	0.517747	0.00802851	0.0773125	Old-Biased
Nfu_g_1_001324	0.509902	0.00921692	0.0841755	Old-Biased
Nfu_g_1_001337	0.639339	0.000580143	0.0174201	Old-Biased
Nfu_g_1_001398	0.670717	0.000243213	0.0111574	Old-Biased
Nfu_g_1_001444	0.670717	0.000243213	0.0111574	Old-Biased
Nfu_g_1_001483	0.72563	4.04496e-05	0.00455472	Old-Biased
Nfu_g_1_001508	0.651106	0.000423547	0.0145222	Old-Biased
Nfu_g_1_001650	0.655028	0.000380256	0.0139554	Old-Biased
Nfu_g_1_001771	0.611882	0.00115235	0.025545	Old-Biased
Nfu_g_1_001779	0.588348	0.00197812	0.0347539	Old-Biased
Nfu_g_1_001781	0.553048	0.00413867	0.0531908	Old-Biased
Nfu_g_1_001794	0.517747	0.00802851	0.0773125	Old-Biased
Nfu_g_1_001796	0.631494	0.000710487	0.0192883	Old-Biased
Nfu_g_1_001839	0.592271	0.00181291	0.0328411	Old-Biased
Nfu_g_1_001846	0.545203	0.00482478	0.05795	Old-Biased
Nfu_g_1_001864	0.721707	4.66107e-05	0.00491346	Old-Biased
Nfu_g_1_001947	0.600115	0.00151763	0.0298971	Old-Biased
Nfu_g_1_001978	0.564814	0.00326503	0.0462188	Old-Biased
Nfu_g_1_002033	0.531577	0.00624452	0.0676991	Old-Biased
Nfu_g_1_002051	0.600115	0.00151763	0.0298971	Old-Biased
Nfu_g_1_002143	0.517747	0.00802851	0.0773125	Old-Biased
Nfu_g_1_002171	0.639339	0.000580143	0.0174201	Old-Biased
Nfu_g_1_002218	0.55697	0.0038278	0.0503714	Old-Biased
Nfu_g_1_002238	0.655028	0.000380256	0.0139554	Old-Biased
Nfu_g_1_002301	0.537358	0.00560441	0.0631788	Old-Biased
Nfu_g_1_002333	0.50598	0.0098639	0.0871135	Old-Biased
Nfu_g_1_002345	0.517747	0.00802851	0.0773125	Old-Biased
Nfu_g_1_002393	0.553048	0.00413867	0.0531908	Old-Biased
Nfu_g_1_002402	0.682484	0.000170939	0.00930679	Old-Biased
Nfu_g_1_002443	0.564814	0.00326503	0.0462188	Old-Biased
Nfu_g_1_002503	0.509902	0.00921692	0.0841755	Old-Biased
Nfu_g_1_002514	0.631494	0.000710487	0.0192883	Old-Biased
Nfu_g_1_002545	0.600115	0.00151763	0.0298971	Old-Biased
Nfu_g_1_002553	0.60796	0.00126462	0.0270068	Old-Biased
Nfu_g_1_002582	0.690329	0.000133929	0.00789942	Old-Biased
Nfu_g_1_002636	0.541697	0.00516104	0.0605755	Old-Biased
Nfu_g_1_002655	0.635416	0.000642457	0.0183461	Old-Biased
Nfu_g_1_002688	0.529514	0.00648735	0.0679526	Old-Biased
Nfu_g_1_002810	0.529514	0.00648735	0.0679526	Old-Biased
Nfu_g_1_002812	0.502057	0.0105482	0.0904949	Old-Biased
Nfu_g_1_002860	0.50598	0.0098639	0.0871135	Old-Biased
Nfu_g_1_002979	0.560892	0.00353694	0.0483414	Old-Biased
Nfu_g_1_003019	0.604038	0.00138618	0.0286159	Old-Biased
Nfu_g_1_003082	0.643261	0.000523139	0.0164044	Old-Biased
Nfu_g_1_003093	0.521669	0.00748405	0.0742337	Old-Biased
Nfu_g_1_003244	0.55697	0.0038278	0.0503714	Old-Biased
Nfu_g_1_003314	0.580504	0.00234747	0.0386397	Old-Biased
Nfu_g_1_003397	0.549125	0.00447062	0.0550303	Old-Biased
Nfu_g_1_003401	0.611882	0.00115235	0.025545	Old-Biased
Nfu_g_1_003454	0.525591	0.0069708	0.0707722	Old-Biased
Nfu_g_1_003499	0.635416	0.000642457	0.0183461	Old-Biased
Nfu_g_1_003514	0.560892	0.00353694	0.0483414	Old-Biased
Nfu_g_1_003519	0.611882	0.00115235	0.025545	Old-Biased
Nfu_g_1_003534	0.760931	1.00506e-05	0.00221314	Old-Biased
Nfu_g_1_003598	0.576581	0.00255321	0.040765	Old-Biased
Nfu_g_1_003686	0.615805	0.00104877	0.024168	Old-Biased
Nfu_g_1_003730	0.706018	8.03419e-05	0.00603112	Old-Biased
Nfu_g_1_003766	0.564814	0.00326503	0.0462188	Old-Biased
Nfu_g_1_003795	0.541281	0.00520231	0.0605755	Old-Biased
Nfu_g_1_003875	0.509902	0.00921692	0.0841755	Old-Biased
Nfu_g_1_003975	0.596193	0.00165965	0.0311467	Old-Biased
Nfu_g_1_003979	0.596193	0.00165965	0.0311467	Old-Biased
Nfu_g_1_004014	0.662873	0.000305084	0.0125439	Old-Biased
Nfu_g_1_004021	0.521669	0.00748405	0.0742337	Old-Biased
Nfu_g_1_004042	0.525591	0.0069708	0.0707722	Old-Biased
Nfu_g_1_004177	0.537358	0.00560441	0.0631788	Old-Biased
Nfu_g_1_004184	0.655028	0.000380256	0.0139554	Old-Biased
Nfu_g_1_004239	0.713863	6.14648e-05	0.00529612	Old-Biased
Nfu_g_1_004291	0.580504	0.00234747	0.0386397	Old-Biased
Nfu_g_1_004349	0.580504	0.00234747	0.0386397	Old-Biased
Nfu_g_1_004422	0.509902	0.00921692	0.0841755	Old-Biased
Nfu_g_1_004430	0.502057	0.0105482	0.0904949	Old-Biased
Nfu_g_1_004442	0.588348	0.00197812	0.0347539	Old-Biased
Nfu_g_1_004469	0.506369	0.00979798	0.0871135	Old-Biased
Nfu_g_1_004478	0.502057	0.0105482	0.0904949	Old-Biased
Nfu_g_1_004489	0.525591	0.0069708	0.0707722	Old-Biased
Nfu_g_1_004510	0.702096	9.15648e-05	0.00648082	Old-Biased
Nfu_g_1_004571	0.792309	2.35622e-06	0.00101512	Old-Biased
Nfu_g_1_004585	0.764853	8.4864e-06	0.00210229	Old-Biased
Nfu_g_1_004610	0.670717	0.000243213	0.0111574	Old-Biased
Nfu_g_1_004625	0.513824	0.00860564	0.0809812	Old-Biased
Nfu_g_1_004692	0.521669	0.00748405	0.0742337	Old-Biased
Nfu_g_1_004701	0.549125	0.00447062	0.0550303	Old-Biased
Nfu_g_1_004721	0.655028	0.000380256	0.0139554	Old-Biased
Nfu_g_1_004724	0.517747	0.00802851	0.0773125	Old-Biased
Nfu_g_1_004728	0.60796	0.00126462	0.0270068	Old-Biased
Nfu_g_1_004761	0.529514	0.00648735	0.0679526	Old-Biased
Nfu_g_1_004995	0.651106	0.000423547	0.0145222	Old-Biased
Nfu_g_1_004996	0.55697	0.0038278	0.0503714	Old-Biased
Nfu_g_1_004997	0.60796	0.00126462	0.0270068	Old-Biased
Nfu_g_1_005000	0.50598	0.0098639	0.0871135	Old-Biased
Nfu_g_1_005002	0.686406	0.000151446	0.00852658	Old-Biased
Nfu_g_1_005069	0.568737	0.00301107	0.0443339	Old-Biased
Nfu_g_1_005100	0.541281	0.00520231	0.0605755	Old-Biased
Nfu_g_1_005111	0.564814	0.00326503	0.0462188	Old-Biased
Nfu_g_1_005125	0.50892	0.00937541	0.0854654	Old-Biased
Nfu_g_1_005144	0.635416	0.000642457	0.0183461	Old-Biased
Nfu_g_1_005184	0.517747	0.00802851	0.0773125	Old-Biased
Nfu_g_1_005260	0.533436	0.00603233	0.065614	Old-Biased
Nfu_g_1_005265	0.533436	0.00603233	0.065614	Old-Biased
Nfu_g_1_005357	0.580504	0.00234747	0.0386397	Old-Biased
Nfu_g_1_005461	0.517747	0.00802851	0.0773125	Old-Biased
Nfu_g_1_005465	0.604038	0.00138618	0.0286159	Old-Biased
Nfu_g_1_005489	0.60796	0.00126462	0.0270068	Old-Biased
Nfu_g_1_005572	0.635416	0.000642457	0.0183461	Old-Biased
Nfu_g_1_005619	0.533436	0.00603233	0.065614	Old-Biased
Nfu_g_1_005642	0.619727	0.000953311	0.0227076	Old-Biased
Nfu_g_1_005688	0.772698	5.99127e-06	0.00210229	Old-Biased
Nfu_g_1_005694	0.655028	0.000380256	0.0139554	Old-Biased
Nfu_g_1_005805	0.584426	0.00215605	0.0367084	Old-Biased
Nfu_g_1_005809	0.580504	0.00234747	0.0386397	Old-Biased
Nfu_g_1_005900	0.690329	0.000133929	0.00789942	Old-Biased
Nfu_g_1_005912	0.568737	0.00301107	0.0443339	Old-Biased
Nfu_g_1_005953	0.529514	0.00648735	0.0679526	Old-Biased
Nfu_g_1_005956	0.533436	0.00603233	0.065614	Old-Biased
Nfu_g_1_006046	0.502057	0.0105482	0.0904949	Old-Biased
Nfu_g_1_006072	0.651106	0.000423547	0.0145222	Old-Biased
Nfu_g_1_006079	0.753086	1.39665e-05	0.00271361	Old-Biased
Nfu_g_1_006097	0.678562	0.000192595	0.00983724	Old-Biased
Nfu_g_1_006112	0.682484	0.000170939	0.00930679	Old-Biased
Nfu_g_1_006191	0.53218	0.00617505	0.0670927	Old-Biased
Nfu_g_1_006197	0.580504	0.00234747	0.0386397	Old-Biased
Nfu_g_1_006215	0.639339	0.000580143	0.0174201	Old-Biased
Nfu_g_1_006234	0.525591	0.0069708	0.0707722	Old-Biased
Nfu_g_1_006279	0.564814	0.00326503	0.0462188	Old-Biased
Nfu_g_1_006407	0.592271	0.00181291	0.0328411	Old-Biased
Nfu_g_1_006442	0.655028	0.000380256	0.0139554	Old-Biased
Nfu_g_1_006603	0.50598	0.0098639	0.0871135	Old-Biased
Nfu_g_1_006721	0.529514	0.00648735	0.0679526	Old-Biased
Nfu_g_1_006863	0.627572	0.000784665	0.0203541	Old-Biased
Nfu_g_1_006864	0.580504	0.00234747	0.0386397	Old-Biased
Nfu_g_1_006884	0.702096	9.15648e-05	0.00648082	Old-Biased
Nfu_g_1_006941	0.702096	9.15648e-05	0.00648082	Old-Biased
Nfu_g_1_006987	0.627572	0.000784665	0.0203541	Old-Biased
Nfu_g_1_007020	0.537358	0.00560441	0.0631788	Old-Biased
Nfu_g_1_007224	0.764853	8.4864e-06	0.00210229	Old-Biased
Nfu_g_1_007271	0.50598	0.0098639	0.0871135	Old-Biased
Nfu_g_1_007278	0.50598	0.0098639	0.0871135	Old-Biased
Nfu_g_1_007358	0.50598	0.0098639	0.0871135	Old-Biased
Nfu_g_1_007378	0.651106	0.000423547	0.0145222	Old-Biased
Nfu_g_1_007408	0.553048	0.00413867	0.0531908	Old-Biased
Nfu_g_1_007453	0.588348	0.00197812	0.0347539	Old-Biased
Nfu_g_1_007510	0.643261	0.000523139	0.0164044	Old-Biased
Nfu_g_1_007524	0.55697	0.0038278	0.0503714	Old-Biased
Nfu_g_1_007525	0.549125	0.00447062	0.0550303	Old-Biased
Nfu_g_1_007563	0.502057	0.0105482	0.0904949	Old-Biased
Nfu_g_1_007582	0.560892	0.00353694	0.0483414	Old-Biased
Nfu_g_1_007664	0.549125	0.00447062	0.0550303	Old-Biased
Nfu_g_1_007665	0.541281	0.00520231	0.0605755	Old-Biased
Nfu_g_1_007732	0.65895	0.000340869	0.0132458	Old-Biased
Nfu_g_1_007736	0.541281	0.00520231	0.0605755	Old-Biased
Nfu_g_1_007806	0.533436	0.00603233	0.065614	Old-Biased
Nfu_g_1_007811	0.576553	0.00255476	0.040765	Old-Biased
Nfu_g_1_007826	0.572659	0.00277411	0.0426181	Old-Biased
Nfu_g_1_007956	0.615805	0.00104877	0.024168	Old-Biased
Nfu_g_1_007973	0.502057	0.0105482	0.0904949	Old-Biased
Nfu_g_1_008211	0.733474	3.02433e-05	0.00389195	Old-Biased
Nfu_g_1_008230	0.541281	0.00520231	0.0605755	Old-Biased
Nfu_g_1_008287	0.623649	0.000865446	0.0216013	Old-Biased
Nfu_g_1_008297	0.517747	0.00802851	0.0773125	Old-Biased
Nfu_g_1_008298	0.619727	0.000953311	0.0227076	Old-Biased
Nfu_g_1_008357	0.509902	0.00921692	0.0841755	Old-Biased
Nfu_g_1_008406	0.541281	0.00520231	0.0605755	Old-Biased
Nfu_g_1_008444	0.686406	0.000151446	0.00852658	Old-Biased
Nfu_g_1_008457	0.60796	0.00126462	0.0270068	Old-Biased
Nfu_g_1_008471	0.792309	2.35622e-06	0.00101512	Old-Biased
Nfu_g_1_008511	0.572659	0.00277411	0.0426181	Old-Biased
Nfu_g_1_008565	0.729552	3.50191e-05	0.00428401	Old-Biased
Nfu_g_1_008568	0.619727	0.000953311	0.0227076	Old-Biased
Nfu_g_1_008725	0.50598	0.0098639	0.0871135	Old-Biased
Nfu_g_1_008740	0.509902	0.00921692	0.0841755	Old-Biased
Nfu_g_1_008784	0.713863	6.14648e-05	0.00529612	Old-Biased
Nfu_g_1_008819	0.70994	7.03477e-05	0.00553234	Old-Biased
Nfu_g_1_008893	0.588348	0.00197812	0.0347539	Old-Biased
Nfu_g_1_008940	0.537358	0.00560441	0.0631788	Old-Biased
Nfu_g_1_008988	0.572659	0.00277411	0.0426181	Old-Biased
Nfu_g_1_009005	0.72563	4.04496e-05	0.00455472	Old-Biased
Nfu_g_1_009012	0.651106	0.000423547	0.0145222	Old-Biased
Nfu_g_1_009063	0.662873	0.000305084	0.0125439	Old-Biased
Nfu_g_1_009119	0.72563	4.04496e-05	0.00455472	Old-Biased
Nfu_g_1_009144	0.564814	0.00326503	0.0462188	Old-Biased
Nfu_g_1_009208	0.541281	0.00520231	0.0605755	Old-Biased
Nfu_g_1_009401	0.639339	0.000580143	0.0174201	Old-Biased
Nfu_g_1_009407	0.670717	0.000243213	0.0111574	Old-Biased
Nfu_g_1_009417	0.596193	0.00165965	0.0311467	Old-Biased
Nfu_g_1_009449	0.572659	0.00277411	0.0426181	Old-Biased
Nfu_g_1_009457	0.509902	0.00921692	0.0841755	Old-Biased
Nfu_g_1_009459	0.662873	0.000305084	0.0125439	Old-Biased
Nfu_g_1_009515	0.576692	0.00254718	0.040765	Old-Biased
Nfu_g_1_009647	0.525591	0.0069708	0.0707722	Old-Biased
Nfu_g_1_009660	0.623649	0.000865446	0.0216013	Old-Biased
Nfu_g_1_009692	0.502057	0.0105482	0.0904949	Old-Biased
Nfu_g_1_009716	0.509902	0.00921692	0.0841755	Old-Biased
Nfu_g_1_009719	0.592271	0.00181291	0.0328411	Old-Biased
Nfu_g_1_009777	0.631494	0.000710487	0.0192883	Old-Biased
Nfu_g_1_009820	0.580504	0.00234747	0.0386397	Old-Biased
Nfu_g_1_009824	0.55697	0.0038278	0.0503714	Old-Biased
Nfu_g_1_009925	0.525591	0.0069708	0.0707722	Old-Biased
Nfu_g_1_009961	0.713863	6.14648e-05	0.00529612	Old-Biased
Nfu_g_1_009962	0.545203	0.00482478	0.05795	Old-Biased
Nfu_g_1_009975	0.513824	0.00860564	0.0809812	Old-Biased
Nfu_g_1_010101	0.588348	0.00197812	0.0347539	Old-Biased
Nfu_g_1_010145	0.749164	1.63908e-05	0.00280028	Old-Biased
Nfu_g_1_010205	0.549125	0.00447062	0.0550303	Old-Biased
Nfu_g_1_010280	0.529514	0.00648735	0.0679526	Old-Biased
Nfu_g_1_010293	0.541281	0.00520231	0.0605755	Old-Biased
Nfu_g_1_010343	0.525591	0.0069708	0.0707722	Old-Biased
Nfu_g_1_010400	0.615805	0.00104877	0.024168	Old-Biased
Nfu_g_1_010541	0.717785	5.35854e-05	0.00505694	Old-Biased
Nfu_g_1_010595	0.717785	5.35854e-05	0.00505694	Old-Biased
Nfu_g_1_010775	0.600115	0.00151763	0.0298971	Old-Biased
Nfu_g_1_010791	0.50598	0.0098639	0.0871135	Old-Biased
Nfu_g_1_010803	0.50598	0.0098639	0.0871135	Old-Biased
Nfu_g_1_010903	0.760931	1.00506e-05	0.00221314	Old-Biased
Nfu_g_1_010920	0.502057	0.0105482	0.0904949	Old-Biased
Nfu_g_1_010933	0.533436	0.00603233	0.065614	Old-Biased
Nfu_g_1_010949	0.823688	4.22542e-07	0.000465219	Old-Biased
Nfu_g_1_010979	0.568737	0.00301107	0.0443339	Old-Biased
Nfu_g_1_011043	0.549125	0.00447062	0.0550303	Old-Biased
Nfu_g_1_011056	0.690329	0.000133929	0.00789942	Old-Biased
Nfu_g_1_011071	0.529514	0.00648735	0.0679526	Old-Biased
Nfu_g_1_011074	0.600115	0.00151763	0.0298971	Old-Biased
Nfu_g_1_011088	0.55697	0.0038278	0.0503714	Old-Biased
Nfu_g_1_011109	0.768775	7.14247e-06	0.00210229	Old-Biased
Nfu_g_1_011113	0.521669	0.00748405	0.0742337	Old-Biased
Nfu_g_1_011138	0.584426	0.00215605	0.0367084	Old-Biased
Nfu_g_1_011186	0.525591	0.0069708	0.0707722	Old-Biased
Nfu_g_1_011221	0.537358	0.00560441	0.0631788	Old-Biased
Nfu_g_1_011282	0.560892	0.00353694	0.0483414	Old-Biased
Nfu_g_1_011333	0.600115	0.00151763	0.0298971	Old-Biased
Nfu_g_1_011341	0.592385	0.00180829	0.0328411	Old-Biased
Nfu_g_1_011370	0.592271	0.00181291	0.0328411	Old-Biased
Nfu_g_1_011407	0.796232	1.93203e-06	0.0010076	Old-Biased
Nfu_g_1_011530	0.670717	0.000243213	0.0111574	Old-Biased
Nfu_g_1_011596	0.560892	0.00353694	0.0483414	Old-Biased
Nfu_g_1_011626	0.635416	0.000642457	0.0183461	Old-Biased
Nfu_g_1_011643	0.592271	0.00181291	0.0328411	Old-Biased
Nfu_g_1_011650	0.517747	0.00802851	0.0773125	Old-Biased
Nfu_g_1_011764	0.517747	0.00802851	0.0773125	Old-Biased
Nfu_g_1_011810	0.529514	0.00648735	0.0679526	Old-Biased
Nfu_g_1_011873	0.537358	0.00560441	0.0631788	Old-Biased
Nfu_g_1_011941	0.545203	0.00482478	0.05795	Old-Biased
Nfu_g_1_012058	0.588348	0.00197812	0.0347539	Old-Biased
Nfu_g_1_012111	0.509902	0.00921692	0.0841755	Old-Biased
Nfu_g_1_012171	0.55697	0.0038278	0.0503714	Old-Biased
Nfu_g_1_012175	0.655028	0.000380256	0.0139554	Old-Biased
Nfu_g_1_012283	0.733474	3.02433e-05	0.00389195	Old-Biased
Nfu_g_1_012311	0.513824	0.00860564	0.0809812	Old-Biased
Nfu_g_1_012358	0.533436	0.00603233	0.065614	Old-Biased
Nfu_g_1_012485	0.631494	0.000710487	0.0192883	Old-Biased
Nfu_g_1_012512	0.537358	0.00560441	0.0631788	Old-Biased
Nfu_g_1_012623	0.619727	0.000953311	0.0227076	Old-Biased
Nfu_g_1_012667	0.529514	0.00648735	0.0679526	Old-Biased
Nfu_g_1_012672	0.655028	0.000380256	0.0139554	Old-Biased
Nfu_g_1_012714	0.815843	6.69043e-07	0.000602686	Old-Biased
Nfu_g_1_012747	0.525591	0.0069708	0.0707722	Old-Biased
Nfu_g_1_012755	0.537358	0.00560441	0.0631788	Old-Biased
Nfu_g_1_012822	0.517747	0.00802851	0.0773125	Old-Biased
Nfu_g_1_012863	0.651106	0.000423547	0.0145222	Old-Biased
Nfu_g_1_012915	0.537358	0.00560441	0.0631788	Old-Biased
Nfu_g_1_012951	0.525591	0.0069708	0.0707722	Old-Biased
Nfu_g_1_013014	0.584426	0.00215605	0.0367084	Old-Biased
Nfu_g_1_013015	0.572659	0.00277411	0.0426181	Old-Biased
Nfu_g_1_013105	0.545203	0.00482478	0.05795	Old-Biased
Nfu_g_1_013153	0.502057	0.0105482	0.0904949	Old-Biased
Nfu_g_1_013158	0.509902	0.00921692	0.0841755	Old-Biased
Nfu_g_1_013200	0.635416	0.000642457	0.0183461	Old-Biased
Nfu_g_1_013206	0.796232	1.93203e-06	0.0010076	Old-Biased
Nfu_g_1_013208	0.513824	0.00860564	0.0809812	Old-Biased
Nfu_g_1_013228	0.580504	0.00234747	0.0386397	Old-Biased
Nfu_g_1_013265	0.627572	0.000784665	0.0203541	Old-Biased
Nfu_g_1_013266	0.627572	0.000784665	0.0203541	Old-Biased
Nfu_g_1_013291	0.670717	0.000243213	0.0111574	Old-Biased
Nfu_g_1_013292	0.537358	0.00560441	0.0631788	Old-Biased
Nfu_g_1_013357	0.537358	0.00560441	0.0631788	Old-Biased
Nfu_g_1_013360	0.67464	0.000216614	0.0107861	Old-Biased
Nfu_g_1_013403	0.541281	0.00520231	0.0605755	Old-Biased
Nfu_g_1_013424	0.502057	0.0105482	0.0904949	Old-Biased
Nfu_g_1_013432	0.517747	0.00802851	0.0773125	Old-Biased
Nfu_g_1_013461	0.55697	0.0038278	0.0503714	Old-Biased
Nfu_g_1_013475	0.576581	0.00255321	0.040765	Old-Biased
Nfu_g_1_013556	0.533436	0.00603233	0.065614	Old-Biased
Nfu_g_1_013565	0.694251	0.000118215	0.00765616	Old-Biased
Nfu_g_1_013637	0.666795	0.00027262	0.0116943	Old-Biased
Nfu_g_1_013642	0.517747	0.00802851	0.0773125	Old-Biased
Nfu_g_1_013742	0.525591	0.0069708	0.0707722	Old-Biased
Nfu_g_1_013747	0.568737	0.00301107	0.0443339	Old-Biased
Nfu_g_1_013814	0.850499	7.28586e-08	0.000227723	Old-Biased
Nfu_g_1_013845	0.643261	0.000523139	0.0164044	Old-Biased
Nfu_g_1_013853	0.666795	0.00027262	0.0116943	Old-Biased
Nfu_g_1_013895	0.509902	0.00921692	0.0841755	Old-Biased
Nfu_g_1_013943	0.70994	7.03477e-05	0.00553234	Old-Biased
Nfu_g_1_013952	0.545203	0.00482478	0.05795	Old-Biased
Nfu_g_1_014020	0.70994	7.03477e-05	0.00553234	Old-Biased
Nfu_g_1_014043	0.502057	0.0105482	0.0904949	Old-Biased
Nfu_g_1_014048	0.513824	0.00860564	0.0809812	Old-Biased
Nfu_g_1_014056	0.690329	0.000133929	0.00789942	Old-Biased
Nfu_g_1_014062	0.635416	0.000642457	0.0183461	Old-Biased
Nfu_g_1_014063	0.533436	0.00603233	0.065614	Old-Biased
Nfu_g_1_014124	0.529514	0.00648735	0.0679526	Old-Biased
Nfu_g_1_014154	0.564814	0.00326503	0.0462188	Old-Biased
Nfu_g_1_014181	0.549125	0.00447062	0.0550303	Old-Biased
Nfu_g_1_014201	0.666795	0.00027262	0.0116943	Old-Biased
Nfu_g_1_014239	0.713863	6.14648e-05	0.00529612	Old-Biased
Nfu_g_1_014271	0.525591	0.0069708	0.0707722	Old-Biased
Nfu_g_1_014317	0.509902	0.00921692	0.0841755	Old-Biased
Nfu_g_1_014406	0.717785	5.35854e-05	0.00505694	Old-Biased
Nfu_g_1_014446	0.588348	0.00197812	0.0347539	Old-Biased
Nfu_g_1_014534	0.564814	0.00326503	0.0462188	Old-Biased
Nfu_g_1_014553	0.545203	0.00482478	0.05795	Old-Biased
Nfu_g_1_014554	0.513824	0.00860564	0.0809812	Old-Biased
Nfu_g_1_014564	0.50598	0.0098639	0.0871135	Old-Biased
Nfu_g_1_014650	0.537358	0.00560441	0.0631788	Old-Biased
Nfu_g_1_014700	0.55697	0.0038278	0.0503714	Old-Biased
Nfu_g_1_014734	0.611882	0.00115235	0.025545	Old-Biased
Nfu_g_1_014753	0.533436	0.00603233	0.065614	Old-Biased
Nfu_g_1_014815	0.686406	0.000151446	0.00852658	Old-Biased
Nfu_g_1_014882	0.568737	0.00301107	0.0443339	Old-Biased
Nfu_g_1_014884	0.502057	0.0105482	0.0904949	Old-Biased
Nfu_g_1_014903	0.502057	0.0105482	0.0904949	Old-Biased
Nfu_g_1_014905	0.804076	1.28213e-06	0.000846975	Old-Biased
Nfu_g_1_014949	0.682484	0.000170939	0.00930679	Old-Biased
Nfu_g_1_014963	0.702096	9.15648e-05	0.00648082	Old-Biased
Nfu_g_1_015066	0.55697	0.0038278	0.0503714	Old-Biased
Nfu_g_1_015081	0.611882	0.00115235	0.025545	Old-Biased
Nfu_g_1_015140	0.741319	2.23844e-05	0.0032146	Old-Biased
Nfu_g_1_015143	0.502057	0.0105482	0.0904949	Old-Biased
Nfu_g_1_015149	0.604038	0.00138618	0.0286159	Old-Biased
Nfu_g_1_015156	0.55697	0.0038278	0.0503714	Old-Biased
Nfu_g_1_015286	0.580504	0.00234747	0.0386397	Old-Biased
Nfu_g_1_015297	0.545203	0.00482478	0.05795	Old-Biased
Nfu_g_1_015333	0.513824	0.00860564	0.0809812	Old-Biased
Nfu_g_1_015392	0.721707	4.66107e-05	0.00491346	Old-Biased
Nfu_g_1_015394	0.596193	0.00165965	0.0311467	Old-Biased
Nfu_g_1_015508	0.588348	0.00197812	0.0347539	Old-Biased
Nfu_g_1_015513	0.623649	0.000865446	0.0216013	Old-Biased
Nfu_g_1_015529	0.572659	0.00277411	0.0426181	Old-Biased
Nfu_g_1_015580	0.576581	0.00255321	0.040765	Old-Biased
Nfu_g_1_015627	0.529514	0.00648735	0.0679526	Old-Biased
Nfu_g_1_015778	0.521669	0.00748405	0.0742337	Old-Biased
Nfu_g_1_015902	0.635416	0.000642457	0.0183461	Old-Biased
Nfu_g_1_015950	0.604038	0.00138618	0.0286159	Old-Biased
Nfu_g_1_015953	0.596193	0.00165965	0.0311467	Old-Biased
Nfu_g_1_015972	0.70994	7.03477e-05	0.00553234	Old-Biased
Nfu_g_1_016013	0.572659	0.00277411	0.0426181	Old-Biased
Nfu_g_1_016024	0.60796	0.00126462	0.0270068	Old-Biased
Nfu_g_1_016047	0.55697	0.0038278	0.0503714	Old-Biased
Nfu_g_1_016087	0.517747	0.00802851	0.0773125	Old-Biased
Nfu_g_1_016132	0.50598	0.0098639	0.0871135	Old-Biased
Nfu_g_1_016150	0.50598	0.0098639	0.0871135	Old-Biased
Nfu_g_1_016153	0.600115	0.00151763	0.0298971	Old-Biased
Nfu_g_1_016218	0.745241	1.91811e-05	0.00296977	Old-Biased
Nfu_g_1_016230	0.600115	0.00151763	0.0298971	Old-Biased
Nfu_g_1_016233	0.89429	1.69283e-09	1.67742e-05	Old-Biased
Nfu_g_1_016255	0.60796	0.00126462	0.0270068	Old-Biased
Nfu_g_1_016293	0.635416	0.000642457	0.0183461	Old-Biased
Nfu_g_1_016300	0.572659	0.00277411	0.0426181	Old-Biased
Nfu_g_1_016308	0.541281	0.00520231	0.0605755	Old-Biased
Nfu_g_1_016343	0.678562	0.000192595	0.00983724	Old-Biased
Nfu_g_1_016365	0.764853	8.4864e-06	0.00210229	Old-Biased
Nfu_g_1_016388	0.517747	0.00802851	0.0773125	Old-Biased
Nfu_g_1_016404	0.67464	0.000216614	0.0107861	Old-Biased
Nfu_g_1_016414	0.576581	0.00255321	0.040765	Old-Biased
Nfu_g_1_016420	0.792309	2.35622e-06	0.00101512	Old-Biased
Nfu_g_1_016442	0.596193	0.00165965	0.0311467	Old-Biased
Nfu_g_1_016477	0.553048	0.00413867	0.0531908	Old-Biased
Nfu_g_1_016543	0.596193	0.00165965	0.0311467	Old-Biased
Nfu_g_1_016607	0.576581	0.00255321	0.040765	Old-Biased
Nfu_g_1_016689	0.529514	0.00648735	0.0679526	Old-Biased
Nfu_g_1_016744	0.55697	0.0038278	0.0503714	Old-Biased
Nfu_g_1_016808	0.560892	0.00353694	0.0483414	Old-Biased
Nfu_g_1_016910	0.690329	0.000133929	0.00789942	Old-Biased
Nfu_g_1_016937	0.635416	0.000642457	0.0183461	Old-Biased
Nfu_g_1_016971	0.553048	0.00413867	0.0531908	Old-Biased
Nfu_g_1_017007	0.584426	0.00215605	0.0367084	Old-Biased
Nfu_g_1_017067	0.564814	0.00326503	0.0462188	Old-Biased
Nfu_g_1_017135	0.55697	0.0038278	0.0503714	Old-Biased
Nfu_g_1_017421	0.611882	0.00115235	0.025545	Old-Biased
Nfu_g_1_017506	0.647183	0.000471061	0.0154051	Old-Biased
Nfu_g_1_017522	0.643261	0.000523139	0.0164044	Old-Biased
Nfu_g_1_017575	0.55697	0.0038278	0.0503714	Old-Biased
Nfu_g_1_017712	0.596193	0.00165965	0.0311467	Old-Biased
Nfu_g_1_017725	0.760931	1.00506e-05	0.00221314	Old-Biased
Nfu_g_1_017728	0.533436	0.00603233	0.065614	Old-Biased
Nfu_g_1_017795	0.611882	0.00115235	0.025545	Old-Biased
Nfu_g_1_017815	0.537358	0.00560441	0.0631788	Old-Biased
Nfu_g_1_017849	0.647183	0.000471061	0.0154051	Old-Biased
Nfu_g_1_017887	0.50598	0.0098639	0.0871135	Old-Biased
Nfu_g_1_017934	0.521669	0.00748405	0.0742337	Old-Biased
Nfu_g_1_018035	0.67464	0.000216614	0.0107861	Old-Biased
Nfu_g_1_018115	0.517747	0.00802851	0.0773125	Old-Biased
Nfu_g_1_018144	0.627572	0.000784665	0.0203541	Old-Biased
Nfu_g_1_018246	0.568846	0.00300424	0.0443339	Old-Biased
Nfu_g_1_018260	0.757008	1.18659e-05	0.00250168	Old-Biased
Nfu_g_1_018266	0.517747	0.00802851	0.0773125	Old-Biased
Nfu_g_1_018288	0.646337	0.000481898	0.0157077	Old-Biased
Nfu_g_1_018342	0.560892	0.00353694	0.0483414	Old-Biased
Nfu_g_1_018373	0.50598	0.0098639	0.0871135	Old-Biased
Nfu_g_1_018473	0.533436	0.00603233	0.065614	Old-Biased
Nfu_g_1_018481	0.603238	0.00141216	0.0290917	Old-Biased
Nfu_g_1_018500	0.721707	4.66107e-05	0.00491346	Old-Biased
Nfu_g_1_018645	0.670717	0.000243213	0.0111574	Old-Biased
Nfu_g_1_018659	0.713863	6.14648e-05	0.00529612	Old-Biased
Nfu_g_1_018667	0.521669	0.00748405	0.0742337	Old-Biased
Nfu_g_1_018672	0.553048	0.00413867	0.0531908	Old-Biased
Nfu_g_1_018740	0.831532	2.60811e-07	0.000430729	Old-Biased
Nfu_g_1_018745	0.615805	0.00104877	0.024168	Old-Biased
Nfu_g_1_018749	0.537358	0.00560441	0.0631788	Old-Biased
Nfu_g_1_018757	0.592271	0.00181291	0.0328411	Old-Biased
Nfu_g_1_018876	0.521669	0.00748405	0.0742337	Old-Biased
Nfu_g_1_018935	0.537358	0.00560441	0.0631788	Old-Biased
Nfu_g_1_018967	0.549125	0.00447062	0.0550303	Old-Biased
Nfu_g_1_019260	0.549125	0.00447062	0.0550303	Old-Biased
Nfu_g_1_019280	0.619727	0.000953311	0.0227076	Old-Biased
Nfu_g_1_019292	0.635416	0.000642457	0.0183461	Old-Biased
Nfu_g_1_019346	0.784465	3.46174e-06	0.00142927	Old-Biased
Nfu_g_1_019449	0.584426	0.00215605	0.0367084	Old-Biased
Nfu_g_1_019471	0.666795	0.00027262	0.0116943	Old-Biased
Nfu_g_1_019479	0.529891	0.00644232	0.0679526	Old-Biased
Nfu_g_1_019486	0.576581	0.00255321	0.040765	Old-Biased
Nfu_g_1_019493	0.517747	0.00802851	0.0773125	Old-Biased
Nfu_g_1_019581	0.509902	0.00921692	0.0841755	Old-Biased
Nfu_g_1_019603	0.639339	0.000580143	0.0174201	Old-Biased
Nfu_g_1_019612	0.525591	0.0069708	0.0707722	Old-Biased
Nfu_g_1_019641	0.65895	0.000340869	0.0132458	Old-Biased
Nfu_g_1_019642	0.604038	0.00138618	0.0286159	Old-Biased
Nfu_g_1_019696	0.596193	0.00165965	0.0311467	Old-Biased
Nfu_g_1_019699	0.509902	0.00921692	0.0841755	Old-Biased
Nfu_g_1_019825	0.627572	0.000784665	0.0203541	Old-Biased
Nfu_g_1_019903	0.619846	0.000950531	0.0227076	Old-Biased
Nfu_g_1_019914	0.517747	0.00802851	0.0773125	Old-Biased
Nfu_g_1_020026	0.768775	7.14247e-06	0.00210229	Old-Biased
Nfu_g_1_020150	0.686406	0.000151446	0.00852658	Old-Biased
Nfu_g_1_020167	0.509902	0.00921692	0.0841755	Old-Biased
Nfu_g_1_020239	0.549125	0.00447062	0.0550303	Old-Biased
Nfu_g_1_020272	0.678562	0.000192595	0.00983724	Old-Biased
Nfu_g_1_020279	0.537358	0.00560441	0.0631788	Old-Biased
Nfu_g_1_020333	0.666795	0.00027262	0.0116943	Old-Biased
Nfu_g_1_020364	0.509902	0.00921692	0.0841755	Old-Biased
Nfu_g_1_020500	0.596193	0.00165965	0.0311467	Old-Biased
Nfu_g_1_020581	0.521669	0.00748405	0.0742337	Old-Biased
Nfu_g_1_020605	0.537358	0.00560441	0.0631788	Old-Biased
Nfu_g_1_020664	0.568737	0.00301107	0.0443339	Old-Biased
Nfu_g_1_020709	0.749164	1.63908e-05	0.00280028	Old-Biased
Nfu_g_1_020763	0.549125	0.00447062	0.0550303	Old-Biased
Nfu_g_1_020797	0.835455	2.03015e-07	0.000402335	Old-Biased
Nfu_g_1_020832	0.572659	0.00277411	0.0426181	Old-Biased
Nfu_g_1_020861	0.768775	7.14247e-06	0.00210229	Old-Biased
Nfu_g_1_020916	0.529514	0.00648735	0.0679526	Old-Biased
Nfu_g_1_020958	0.72563	4.04496e-05	0.00455472	Old-Biased
Nfu_g_1_021020	0.686406	0.000151446	0.00852658	Old-Biased
Nfu_g_1_021049	0.643261	0.000523139	0.0164044	Old-Biased
Nfu_g_1_021066	0.764853	8.4864e-06	0.00210229	Old-Biased
Nfu_g_1_021216	0.623649	0.000865446	0.0216013	Old-Biased
Nfu_g_1_021288	0.568737	0.00301107	0.0443339	Old-Biased
Nfu_g_1_021364	0.502057	0.0105482	0.0904949	Old-Biased
Nfu_g_1_021407	0.623649	0.000865446	0.0216013	Old-Biased
Nfu_g_1_021420	0.568737	0.00301107	0.0443339	Old-Biased
Nfu_g_1_021439	0.50598	0.0098639	0.0871135	Old-Biased
Nfu_g_1_021473	0.529514	0.00648735	0.0679526	Old-Biased
Nfu_g_1_021586	0.553048	0.00413867	0.0531908	Old-Biased
Nfu_g_1_021707	0.690329	0.000133929	0.00789942	Old-Biased
Nfu_g_1_021712	0.717785	5.35854e-05	0.00505694	Old-Biased
Nfu_g_1_021742	0.643261	0.000523139	0.0164044	Old-Biased
Nfu_g_1_021857	0.655028	0.000380256	0.0139554	Old-Biased
Nfu_g_1_021900	0.651106	0.000423547	0.0145222	Old-Biased
Nfu_g_1_021901	0.580504	0.00234747	0.0386397	Old-Biased
Nfu_g_1_021957	0.666795	0.00027262	0.0116943	Old-Biased
Nfu_g_1_021962	0.65895	0.000340869	0.0132458	Old-Biased
Nfu_g_1_021982	0.651106	0.000423547	0.0145222	Old-Biased
Nfu_g_1_022059	0.596193	0.00165965	0.0311467	Old-Biased
Nfu_g_1_022122	0.584426	0.00215605	0.0367084	Old-Biased
Nfu_g_1_022143	0.55697	0.0038278	0.0503714	Old-Biased
Nfu_g_1_022233	0.592271	0.00181291	0.0328411	Old-Biased
Nfu_g_1_022238	0.549125	0.00447062	0.0550303	Old-Biased
Nfu_g_1_022247	0.509902	0.00921692	0.0841755	Old-Biased
Nfu_g_1_022297	0.77662	5.00825e-06	0.00198507	Old-Biased
Nfu_g_1_022315	0.549125	0.00447062	0.0550303	Old-Biased
Nfu_g_1_022325	0.639339	0.000580143	0.0174201	Old-Biased
Nfu_g_1_022395	0.572659	0.00277411	0.0426181	Old-Biased
Nfu_g_1_022448	0.560892	0.00353694	0.0483414	Old-Biased
Nfu_g_1_022450	0.670717	0.000243213	0.0111574	Old-Biased
Nfu_g_1_022472	0.753086	1.39665e-05	0.00271361	Old-Biased
Nfu_g_1_022491	0.549125	0.00447062	0.0550303	Old-Biased
Nfu_g_1_022548	0.60796	0.00126462	0.0270068	Old-Biased
Nfu_g_1_022643	0.619727	0.000953311	0.0227076	Old-Biased
Nfu_g_1_022731	0.564923	0.00325776	0.0462188	Old-Biased
Nfu_g_1_023013	0.764853	8.4864e-06	0.00210229	Old-Biased
Nfu_g_1_023018	0.615805	0.00104877	0.024168	Old-Biased
Nfu_g_1_023062	0.768775	7.14247e-06	0.00210229	Old-Biased
Nfu_g_1_023079	0.647183	0.000471061	0.0154051	Old-Biased
Nfu_g_1_023099	0.525591	0.0069708	0.0707722	Old-Biased
Nfu_g_1_023146	0.639339	0.000580143	0.0174201	Old-Biased
Nfu_g_1_023157	0.651106	0.000423547	0.0145222	Old-Biased
Nfu_g_1_023224	0.690329	0.000133929	0.00789942	Old-Biased
Nfu_g_1_023428	0.529514	0.00648735	0.0679526	Old-Biased
Nfu_g_1_023462	0.533436	0.00603233	0.065614	Old-Biased
Nfu_g_1_023523	0.513824	0.00860564	0.0809812	Old-Biased
Nfu_g_1_000072	-0.60796	0.00126462	0.0270068	Young-Biased
Nfu_g_1_000088	-0.560892	0.00353694	0.0483414	Young-Biased
Nfu_g_1_000092	-0.737397	2.60527e-05	0.00358551	Young-Biased
Nfu_g_1_000161	-0.760931	1.00506e-05	0.00221314	Young-Biased
Nfu_g_1_000176	-0.694251	0.000118215	0.00765616	Young-Biased
Nfu_g_1_000230	-0.737397	2.60527e-05	0.00358551	Young-Biased
Nfu_g_1_000392	-0.55697	0.0038278	0.0503714	Young-Biased
Nfu_g_1_000393	-0.662873	0.000305084	0.0125439	Young-Biased
Nfu_g_1_000416	-0.690329	0.000133929	0.00789942	Young-Biased
Nfu_g_1_000518	-0.580504	0.00234747	0.0386397	Young-Biased
Nfu_g_1_000521	-0.745241	1.91811e-05	0.00296977	Young-Biased
Nfu_g_1_000525	-0.690329	0.000133929	0.00789942	Young-Biased
Nfu_g_1_000555	-0.50598	0.0098639	0.0871135	Young-Biased
Nfu_g_1_000572	-0.537358	0.00560441	0.0631788	Young-Biased
Nfu_g_1_000577	-0.525591	0.0069708	0.0707722	Young-Biased
Nfu_g_1_000595	-0.568737	0.00301107	0.0443339	Young-Biased
Nfu_g_1_000620	-0.560892	0.00353694	0.0483414	Young-Biased
Nfu_g_1_000662	-0.564814	0.00326503	0.0462188	Young-Biased
Nfu_g_1_000665	-0.517747	0.00802851	0.0773125	Young-Biased
Nfu_g_1_000744	-0.639339	0.000580143	0.0174201	Young-Biased
Nfu_g_1_000802	-0.533436	0.00603233	0.065614	Young-Biased
Nfu_g_1_000813	-0.611882	0.00115235	0.025545	Young-Biased
Nfu_g_1_000822	-0.541281	0.00520231	0.0605755	Young-Biased
Nfu_g_1_000869	-0.670717	0.000243213	0.0111574	Young-Biased
Nfu_g_1_000887	-0.502057	0.0105482	0.0904949	Young-Biased
Nfu_g_1_000901	-0.619727	0.000953311	0.0227076	Young-Biased
Nfu_g_1_000930	-0.717785	5.35854e-05	0.00505694	Young-Biased
Nfu_g_1_000932	-0.549125	0.00447062	0.0550303	Young-Biased
Nfu_g_1_000956	-0.631494	0.000710487	0.0192883	Young-Biased
Nfu_g_1_000988	-0.533436	0.00603233	0.065614	Young-Biased
Nfu_g_1_000991	-0.678562	0.000192595	0.00983724	Young-Biased
Nfu_g_1_001031	-0.596193	0.00165965	0.0311467	Young-Biased
Nfu_g_1_001079	-0.619727	0.000953311	0.0227076	Young-Biased
Nfu_g_1_001087	-0.521669	0.00748405	0.0742337	Young-Biased
Nfu_g_1_001255	-0.521669	0.00748405	0.0742337	Young-Biased
Nfu_g_1_001275	-0.564923	0.00325776	0.0462188	Young-Biased
Nfu_g_1_001368	-0.619727	0.000953311	0.0227076	Young-Biased
Nfu_g_1_001477	-0.588348	0.00197812	0.0347539	Young-Biased
Nfu_g_1_001486	-0.65895	0.000340869	0.0132458	Young-Biased
Nfu_g_1_001540	-0.635416	0.000642457	0.0183461	Young-Biased
Nfu_g_1_001572	-0.537358	0.00560441	0.0631788	Young-Biased
Nfu_g_1_001578	-0.533436	0.00603233	0.065614	Young-Biased
Nfu_g_1_001584	-0.678562	0.000192595	0.00983724	Young-Biased
Nfu_g_1_001600	-0.596193	0.00165965	0.0311467	Young-Biased
Nfu_g_1_001626	-0.564814	0.00326503	0.0462188	Young-Biased
Nfu_g_1_001684	-0.753086	1.39665e-05	0.00271361	Young-Biased
Nfu_g_1_001747	-0.533436	0.00603233	0.065614	Young-Biased
Nfu_g_1_001786	-0.670717	0.000243213	0.0111574	Young-Biased
Nfu_g_1_001787	-0.568737	0.00301107	0.0443339	Young-Biased
Nfu_g_1_001795	-0.553048	0.00413867	0.0531908	Young-Biased
Nfu_g_1_001837	-0.729552	3.50191e-05	0.00428401	Young-Biased
Nfu_g_1_001847	-0.611882	0.00115235	0.025545	Young-Biased
Nfu_g_1_001873	-0.572659	0.00277411	0.0426181	Young-Biased
Nfu_g_1_001883	-0.615805	0.00104877	0.024168	Young-Biased
Nfu_g_1_001904	-0.604038	0.00138618	0.0286159	Young-Biased
Nfu_g_1_001912	-0.643261	0.000523139	0.0164044	Young-Biased
Nfu_g_1_001913	-0.796232	1.93203e-06	0.0010076	Young-Biased
Nfu_g_1_002035	-0.511962	0.00889158	0.0835927	Young-Biased
Nfu_g_1_002045	-0.541281	0.00520231	0.0605755	Young-Biased
Nfu_g_1_002066	-0.631494	0.000710487	0.0192883	Young-Biased
Nfu_g_1_002074	-0.549125	0.00447062	0.0550303	Young-Biased
Nfu_g_1_002088	-0.670717	0.000243213	0.0111574	Young-Biased
Nfu_g_1_002138	-0.631494	0.000710487	0.0192883	Young-Biased
Nfu_g_1_002144	-0.502057	0.0105482	0.0904949	Young-Biased
Nfu_g_1_002172	-0.596193	0.00165965	0.0311467	Young-Biased
Nfu_g_1_002234	-0.509902	0.00921692	0.0841755	Young-Biased
Nfu_g_1_002317	-0.549125	0.00447062	0.0550303	Young-Biased
Nfu_g_1_002414	-0.521669	0.00748405	0.0742337	Young-Biased
Nfu_g_1_002437	-0.576581	0.00255321	0.040765	Young-Biased
Nfu_g_1_002522	-0.509902	0.00921692	0.0841755	Young-Biased
Nfu_g_1_002567	-0.639339	0.000580143	0.0174201	Young-Biased
Nfu_g_1_002657	-0.592271	0.00181291	0.0328411	Young-Biased
Nfu_g_1_002740	-0.682484	0.000170939	0.00930679	Young-Biased
Nfu_g_1_002797	-0.513824	0.00860564	0.0809812	Young-Biased
Nfu_g_1_002914	-0.623649	0.000865446	0.0216013	Young-Biased
Nfu_g_1_002939	-0.584426	0.00215605	0.0367084	Young-Biased
Nfu_g_1_003006	-0.584426	0.00215605	0.0367084	Young-Biased
Nfu_g_1_003052	-0.721707	4.66107e-05	0.00491346	Young-Biased
Nfu_g_1_003146	-0.568737	0.00301107	0.0443339	Young-Biased
Nfu_g_1_003151	-0.541281	0.00520231	0.0605755	Young-Biased
Nfu_g_1_003228	-0.588348	0.00197812	0.0347539	Young-Biased
Nfu_g_1_003231	-0.572659	0.00277411	0.0426181	Young-Biased
Nfu_g_1_003239	-0.564814	0.00326503	0.0462188	Young-Biased
Nfu_g_1_003246	-0.690329	0.000133929	0.00789942	Young-Biased
Nfu_g_1_003269	-0.525591	0.0069708	0.0707722	Young-Biased
Nfu_g_1_003303	-0.513824	0.00860564	0.0809812	Young-Biased
Nfu_g_1_003310	-0.65895	0.000340869	0.0132458	Young-Biased
Nfu_g_1_003312	-0.678562	0.000192595	0.00983724	Young-Biased
Nfu_g_1_003318	-0.576581	0.00255321	0.040765	Young-Biased
Nfu_g_1_003324	-0.576581	0.00255321	0.040765	Young-Biased
Nfu_g_1_003328	-0.525591	0.0069708	0.0707722	Young-Biased
Nfu_g_1_003359	-0.564814	0.00326503	0.0462188	Young-Biased
Nfu_g_1_003371	-0.611882	0.00115235	0.025545	Young-Biased
Nfu_g_1_003395	-0.541281	0.00520231	0.0605755	Young-Biased
Nfu_g_1_003396	-0.721707	4.66107e-05	0.00491346	Young-Biased
Nfu_g_1_003399	-0.596193	0.00165965	0.0311467	Young-Biased
Nfu_g_1_003403	-0.545203	0.00482478	0.05795	Young-Biased
Nfu_g_1_003504	-0.513824	0.00860564	0.0809812	Young-Biased
Nfu_g_1_003546	-0.70994	7.03477e-05	0.00553234	Young-Biased
Nfu_g_1_003569	-0.513824	0.00860564	0.0809812	Young-Biased
Nfu_g_1_003607	-0.533436	0.00603233	0.065614	Young-Biased
Nfu_g_1_003620	-0.678562	0.000192595	0.00983724	Young-Biased
Nfu_g_1_003663	-0.823688	4.22542e-07	0.000465219	Young-Biased
Nfu_g_1_003725	-0.702096	9.15648e-05	0.00648082	Young-Biased
Nfu_g_1_003832	-0.662873	0.000305084	0.0125439	Young-Biased
Nfu_g_1_003890	-0.611882	0.00115235	0.025545	Young-Biased
Nfu_g_1_003897	-0.60796	0.00126462	0.0270068	Young-Biased
Nfu_g_1_003902	-0.729552	3.50191e-05	0.00428401	Young-Biased
Nfu_g_1_003956	-0.627572	0.000784665	0.0203541	Young-Biased
Nfu_g_1_003997	-0.627572	0.000784665	0.0203541	Young-Biased
Nfu_g_1_004040	-0.560892	0.00353694	0.0483414	Young-Biased
Nfu_g_1_004049	-0.772698	5.99127e-06	0.00210229	Young-Biased
Nfu_g_1_004067	-0.580504	0.00234747	0.0386397	Young-Biased
Nfu_g_1_004105	-0.576581	0.00255321	0.040765	Young-Biased
Nfu_g_1_004117	-0.525591	0.0069708	0.0707722	Young-Biased
Nfu_g_1_004124	-0.502057	0.0105482	0.0904949	Young-Biased
Nfu_g_1_004196	-0.690329	0.000133929	0.00789942	Young-Biased
Nfu_g_1_004246	-0.533436	0.00603233	0.065614	Young-Biased
Nfu_g_1_004310	-0.525591	0.0069708	0.0707722	Young-Biased
Nfu_g_1_004323	-0.553048	0.00413867	0.0531908	Young-Biased
Nfu_g_1_004345	-0.525591	0.0069708	0.0707722	Young-Biased
Nfu_g_1_004355	-0.525591	0.0069708	0.0707722	Young-Biased
Nfu_g_1_004416	-0.509902	0.00921692	0.0841755	Young-Biased
Nfu_g_1_004427	-0.631494	0.000710487	0.0192883	Young-Biased
Nfu_g_1_004431	-0.753086	1.39665e-05	0.00271361	Young-Biased
Nfu_g_1_004497	-0.584426	0.00215605	0.0367084	Young-Biased
Nfu_g_1_004500	-0.549125	0.00447062	0.0550303	Young-Biased
Nfu_g_1_004547	-0.639339	0.000580143	0.0174201	Young-Biased
Nfu_g_1_004570	-0.545203	0.00482478	0.05795	Young-Biased
Nfu_g_1_004582	-0.533436	0.00603233	0.065614	Young-Biased
Nfu_g_1_004647	-0.549125	0.00447062	0.0550303	Young-Biased
Nfu_g_1_004656	-0.525591	0.0069708	0.0707722	Young-Biased
Nfu_g_1_004663	-0.651106	0.000423547	0.0145222	Young-Biased
Nfu_g_1_004702	-0.568737	0.00301107	0.0443339	Young-Biased
Nfu_g_1_004714	-0.50598	0.0098639	0.0871135	Young-Biased
Nfu_g_1_004760	-0.517747	0.00802851	0.0773125	Young-Biased
Nfu_g_1_004764	-0.666795	0.00027262	0.0116943	Young-Biased
Nfu_g_1_004795	-0.533436	0.00603233	0.065614	Young-Biased
Nfu_g_1_004796	-0.55697	0.0038278	0.0503714	Young-Biased
Nfu_g_1_004826	-0.521669	0.00748405	0.0742337	Young-Biased
Nfu_g_1_004918	-0.541281	0.00520231	0.0605755	Young-Biased
Nfu_g_1_004938	-0.611882	0.00115235	0.025545	Young-Biased
Nfu_g_1_005094	-0.568737	0.00301107	0.0443339	Young-Biased
Nfu_g_1_005095	-0.635416	0.000642457	0.0183461	Young-Biased
Nfu_g_1_005129	-0.521669	0.00748405	0.0742337	Young-Biased
Nfu_g_1_005259	-0.50598	0.0098639	0.0871135	Young-Biased
Nfu_g_1_005263	-0.521769	0.00747054	0.0742337	Young-Biased
Nfu_g_1_005333	-0.509902	0.00921692	0.0841755	Young-Biased
Nfu_g_1_005435	-0.525591	0.0069708	0.0707722	Young-Biased
Nfu_g_1_005441	-0.619727	0.000953311	0.0227076	Young-Biased
Nfu_g_1_005443	-0.600115	0.00151763	0.0298971	Young-Biased
Nfu_g_1_005502	-0.529514	0.00648735	0.0679526	Young-Biased
Nfu_g_1_005546	-0.533436	0.00603233	0.065614	Young-Biased
Nfu_g_1_005563	-0.596193	0.00165965	0.0311467	Young-Biased
Nfu_g_1_005661	-0.560892	0.00353694	0.0483414	Young-Biased
Nfu_g_1_005706	-0.576581	0.00255321	0.040765	Young-Biased
Nfu_g_1_005766	-0.529514	0.00648735	0.0679526	Young-Biased
Nfu_g_1_005770	-0.60796	0.00126462	0.0270068	Young-Biased
Nfu_g_1_005813	-0.592271	0.00181291	0.0328411	Young-Biased
Nfu_g_1_005821	-0.678562	0.000192595	0.00983724	Young-Biased
Nfu_g_1_005850	-0.70994	7.03477e-05	0.00553234	Young-Biased
Nfu_g_1_005969	-0.533436	0.00603233	0.065614	Young-Biased
Nfu_g_1_005992	-0.604038	0.00138618	0.0286159	Young-Biased
Nfu_g_1_006003	-0.560892	0.00353694	0.0483414	Young-Biased
Nfu_g_1_006049	-0.631494	0.000710487	0.0192883	Young-Biased
Nfu_g_1_006104	-0.604038	0.00138618	0.0286159	Young-Biased
Nfu_g_1_006144	-0.502057	0.0105482	0.0904949	Young-Biased
Nfu_g_1_006150	-0.592271	0.00181291	0.0328411	Young-Biased
Nfu_g_1_006190	-0.572659	0.00277411	0.0426181	Young-Biased
Nfu_g_1_006320	-0.631494	0.000710487	0.0192883	Young-Biased
Nfu_g_1_006324	-0.611882	0.00115235	0.025545	Young-Biased
Nfu_g_1_006380	-0.666795	0.00027262	0.0116943	Young-Biased
Nfu_g_1_006384	-0.600115	0.00151763	0.0298971	Young-Biased
Nfu_g_1_006390	-0.611882	0.00115235	0.025545	Young-Biased
Nfu_g_1_006405	-0.50598	0.0098639	0.0871135	Young-Biased
Nfu_g_1_006424	-0.50598	0.0098639	0.0871135	Young-Biased
Nfu_g_1_006435	-0.549125	0.00447062	0.0550303	Young-Biased
Nfu_g_1_006457	-0.50598	0.0098639	0.0871135	Young-Biased
Nfu_g_1_006469	-0.564814	0.00326503	0.0462188	Young-Biased
Nfu_g_1_006484	-0.584426	0.00215605	0.0367084	Young-Biased
Nfu_g_1_006527	-0.768775	7.14247e-06	0.00210229	Young-Biased
Nfu_g_1_006611	-0.749164	1.63908e-05	0.00280028	Young-Biased
Nfu_g_1_006653	-0.568737	0.00301107	0.0443339	Young-Biased
Nfu_g_1_006665	-0.553048	0.00413867	0.0531908	Young-Biased
Nfu_g_1_006687	-0.513824	0.00860564	0.0809812	Young-Biased
Nfu_g_1_006728	-0.513824	0.00860564	0.0809812	Young-Biased
Nfu_g_1_006812	-0.655028	0.000380256	0.0139554	Young-Biased
Nfu_g_1_006830	-0.729552	3.50191e-05	0.00428401	Young-Biased
Nfu_g_1_006831	-0.811921	8.35166e-07	0.000636589	Young-Biased
Nfu_g_1_006856	-0.619727	0.000953311	0.0227076	Young-Biased
Nfu_g_1_006938	-0.623649	0.000865446	0.0216013	Young-Biased
Nfu_g_1_006943	-0.651106	0.000423547	0.0145222	Young-Biased
Nfu_g_1_006945	-0.662873	0.000305084	0.0125439	Young-Biased
Nfu_g_1_006954	-0.72563	4.04496e-05	0.00455472	Young-Biased
Nfu_g_1_006998	-0.717785	5.35854e-05	0.00505694	Young-Biased
Nfu_g_1_007046	-0.502057	0.0105482	0.0904949	Young-Biased
Nfu_g_1_007080	-0.635416	0.000642457	0.0183461	Young-Biased
Nfu_g_1_007095	-0.502057	0.0105482	0.0904949	Young-Biased
Nfu_g_1_007124	-0.760931	1.00506e-05	0.00221314	Young-Biased
Nfu_g_1_007139	-0.757008	1.18659e-05	0.00250168	Young-Biased
Nfu_g_1_007212	-0.568737	0.00301107	0.0443339	Young-Biased
Nfu_g_1_007226	-0.517747	0.00802851	0.0773125	Young-Biased
Nfu_g_1_007244	-0.50598	0.0098639	0.0871135	Young-Biased
Nfu_g_1_007281	-0.521669	0.00748405	0.0742337	Young-Biased
Nfu_g_1_007283	-0.694251	0.000118215	0.00765616	Young-Biased
Nfu_g_1_007296	-0.615805	0.00104877	0.024168	Young-Biased
Nfu_g_1_007326	-0.655028	0.000380256	0.0139554	Young-Biased
Nfu_g_1_007383	-0.564814	0.00326503	0.0462188	Young-Biased
Nfu_g_1_007385	-0.560892	0.00353694	0.0483414	Young-Biased
Nfu_g_1_007386	-0.541281	0.00520231	0.0605755	Young-Biased
Nfu_g_1_007411	-0.662873	0.000305084	0.0125439	Young-Biased
Nfu_g_1_007414	-0.596193	0.00165965	0.0311467	Young-Biased
Nfu_g_1_007434	-0.65895	0.000340869	0.0132458	Young-Biased
Nfu_g_1_007537	-0.560892	0.00353694	0.0483414	Young-Biased
Nfu_g_1_007539	-0.502057	0.0105482	0.0904949	Young-Biased
Nfu_g_1_007598	-0.627572	0.000784665	0.0203541	Young-Biased
Nfu_g_1_007600	-0.706018	8.03419e-05	0.00603112	Young-Biased
Nfu_g_1_007637	-0.741319	2.23844e-05	0.0032146	Young-Biased
Nfu_g_1_007653	-0.631494	0.000710487	0.0192883	Young-Biased
Nfu_g_1_007686	-0.647183	0.000471061	0.0154051	Young-Biased
Nfu_g_1_007718	-0.623649	0.000865446	0.0216013	Young-Biased
Nfu_g_1_007725	-0.733474	3.02433e-05	0.00389195	Young-Biased
Nfu_g_1_007741	-0.50598	0.0098639	0.0871135	Young-Biased
Nfu_g_1_007812	-0.60796	0.00126462	0.0270068	Young-Biased
Nfu_g_1_007946	-0.600115	0.00151763	0.0298971	Young-Biased
Nfu_g_1_007975	-0.639339	0.000580143	0.0174201	Young-Biased
Nfu_g_1_008061	-0.545203	0.00482478	0.05795	Young-Biased
Nfu_g_1_008074	-0.631494	0.000710487	0.0192883	Young-Biased
Nfu_g_1_008183	-0.549125	0.00447062	0.0550303	Young-Biased
Nfu_g_1_008261	-0.737397	2.60527e-05	0.00358551	Young-Biased
Nfu_g_1_008265	-0.560892	0.00353694	0.0483414	Young-Biased
Nfu_g_1_008271	-0.564814	0.00326503	0.0462188	Young-Biased
Nfu_g_1_008286	-0.698173	0.000104143	0.0070201	Young-Biased
Nfu_g_1_008295	-0.662873	0.000305084	0.0125439	Young-Biased
Nfu_g_1_008432	-0.568737	0.00301107	0.0443339	Young-Biased
Nfu_g_1_008485	-0.615805	0.00104877	0.024168	Young-Biased
Nfu_g_1_008488	-0.600115	0.00151763	0.0298971	Young-Biased
Nfu_g_1_008508	-0.541281	0.00520231	0.0605755	Young-Biased
Nfu_g_1_008551	-0.741319	2.23844e-05	0.0032146	Young-Biased
Nfu_g_1_008553	-0.588348	0.00197812	0.0347539	Young-Biased
Nfu_g_1_008556	-0.67464	0.000216614	0.0107861	Young-Biased
Nfu_g_1_008572	-0.568737	0.00301107	0.0443339	Young-Biased
Nfu_g_1_008574	-0.584426	0.00215605	0.0367084	Young-Biased
Nfu_g_1_008602	-0.545203	0.00482478	0.05795	Young-Biased
Nfu_g_1_008630	-0.682484	0.000170939	0.00930679	Young-Biased
Nfu_g_1_008690	-0.533436	0.00603233	0.065614	Young-Biased
Nfu_g_1_008781	-0.623649	0.000865446	0.0216013	Young-Biased
Nfu_g_1_008813	-0.627572	0.000784665	0.0203541	Young-Biased
Nfu_g_1_008820	-0.600115	0.00151763	0.0298971	Young-Biased
Nfu_g_1_008869	-0.690329	0.000133929	0.00789942	Young-Biased
Nfu_g_1_008873	-0.627572	0.000784665	0.0203541	Young-Biased
Nfu_g_1_008900	-0.509902	0.00921692	0.0841755	Young-Biased
Nfu_g_1_008912	-0.713863	6.14648e-05	0.00529612	Young-Biased
Nfu_g_1_008960	-0.749164	1.63908e-05	0.00280028	Young-Biased
Nfu_g_1_008998	-0.717785	5.35854e-05	0.00505694	Young-Biased
Nfu_g_1_009013	-0.580504	0.00234747	0.0386397	Young-Biased
Nfu_g_1_009024	-0.70994	7.03477e-05	0.00553234	Young-Biased
Nfu_g_1_009154	-0.553048	0.00413867	0.0531908	Young-Biased
Nfu_g_1_009175	-0.588348	0.00197812	0.0347539	Young-Biased
Nfu_g_1_009176	-0.521669	0.00748405	0.0742337	Young-Biased
Nfu_g_1_009221	-0.670717	0.000243213	0.0111574	Young-Biased
Nfu_g_1_009224	-0.65895	0.000340869	0.0132458	Young-Biased
Nfu_g_1_009236	-0.572659	0.00277411	0.0426181	Young-Biased
Nfu_g_1_009261	-0.517747	0.00802851	0.0773125	Young-Biased
Nfu_g_1_009356	-0.529514	0.00648735	0.0679526	Young-Biased
Nfu_g_1_009365	-0.502057	0.0105482	0.0904949	Young-Biased
Nfu_g_1_009389	-0.568737	0.00301107	0.0443339	Young-Biased
Nfu_g_1_009395	-0.611882	0.00115235	0.025545	Young-Biased
Nfu_g_1_009448	-0.717785	5.35854e-05	0.00505694	Young-Biased
Nfu_g_1_009453	-0.50598	0.0098639	0.0871135	Young-Biased
Nfu_g_1_009482	-0.698173	0.000104143	0.0070201	Young-Biased
Nfu_g_1_009549	-0.592271	0.00181291	0.0328411	Young-Biased
Nfu_g_1_009606	-0.545203	0.00482478	0.05795	Young-Biased
Nfu_g_1_009626	-0.517747	0.00802851	0.0773125	Young-Biased
Nfu_g_1_009731	-0.690329	0.000133929	0.00789942	Young-Biased
Nfu_g_1_009767	-0.627572	0.000784665	0.0203541	Young-Biased
Nfu_g_1_009826	-0.502057	0.0105482	0.0904949	Young-Biased
Nfu_g_1_009884	-0.549125	0.00447062	0.0550303	Young-Biased
Nfu_g_1_009911	-0.678562	0.000192595	0.00983724	Young-Biased
Nfu_g_1_009912	-0.631494	0.000710487	0.0192883	Young-Biased
Nfu_g_1_009943	-0.631494	0.000710487	0.0192883	Young-Biased
Nfu_g_1_010073	-0.50598	0.0098639	0.0871135	Young-Biased
Nfu_g_1_010106	-0.713863	6.14648e-05	0.00529612	Young-Biased
Nfu_g_1_010120	-0.529514	0.00648735	0.0679526	Young-Biased
Nfu_g_1_010203	-0.627572	0.000784665	0.0203541	Young-Biased
Nfu_g_1_010244	-0.647183	0.000471061	0.0154051	Young-Biased
Nfu_g_1_010263	-0.572659	0.00277411	0.0426181	Young-Biased
Nfu_g_1_010275	-0.713863	6.14648e-05	0.00529612	Young-Biased
Nfu_g_1_010282	-0.580504	0.00234747	0.0386397	Young-Biased
Nfu_g_1_010289	-0.588348	0.00197812	0.0347539	Young-Biased
Nfu_g_1_010291	-0.764853	8.4864e-06	0.00210229	Young-Biased
Nfu_g_1_010405	-0.55697	0.0038278	0.0503714	Young-Biased
Nfu_g_1_010471	-0.717785	5.35854e-05	0.00505694	Young-Biased
Nfu_g_1_010561	-0.655028	0.000380256	0.0139554	Young-Biased
Nfu_g_1_010585	-0.560892	0.00353694	0.0483414	Young-Biased
Nfu_g_1_010603	-0.502057	0.0105482	0.0904949	Young-Biased
Nfu_g_1_010605	-0.647183	0.000471061	0.0154051	Young-Biased
Nfu_g_1_010808	-0.70994	7.03477e-05	0.00553234	Young-Biased
Nfu_g_1_010823	-0.572659	0.00277411	0.0426181	Young-Biased
Nfu_g_1_010835	-0.525591	0.0069708	0.0707722	Young-Biased
Nfu_g_1_010885	-0.541281	0.00520231	0.0605755	Young-Biased
Nfu_g_1_011105	-0.572659	0.00277411	0.0426181	Young-Biased
Nfu_g_1_011141	-0.635416	0.000642457	0.0183461	Young-Biased
Nfu_g_1_011142	-0.525591	0.0069708	0.0707722	Young-Biased
Nfu_g_1_011182	-0.509902	0.00921692	0.0841755	Young-Biased
Nfu_g_1_011218	-0.627572	0.000784665	0.0203541	Young-Biased
Nfu_g_1_011233	-0.537358	0.00560441	0.0631788	Young-Biased
Nfu_g_1_011311	-0.568737	0.00301107	0.0443339	Young-Biased
Nfu_g_1_011350	-0.553048	0.00413867	0.0531908	Young-Biased
Nfu_g_1_011502	-0.545203	0.00482478	0.05795	Young-Biased
Nfu_g_1_011516	-0.55697	0.0038278	0.0503714	Young-Biased
Nfu_g_1_011562	-0.529514	0.00648735	0.0679526	Young-Biased
Nfu_g_1_011573	-0.533436	0.00603233	0.065614	Young-Biased
Nfu_g_1_011574	-0.509902	0.00921692	0.0841755	Young-Biased
Nfu_g_1_011585	-0.639339	0.000580143	0.0174201	Young-Biased
Nfu_g_1_011592	-0.60796	0.00126462	0.0270068	Young-Biased
Nfu_g_1_011663	-0.509902	0.00921692	0.0841755	Young-Biased
Nfu_g_1_011671	-0.647183	0.000471061	0.0154051	Young-Biased
Nfu_g_1_011696	-0.502057	0.0105482	0.0904949	Young-Biased
Nfu_g_1_011715	-0.549125	0.00447062	0.0550303	Young-Biased
Nfu_g_1_011831	-0.678562	0.000192595	0.00983724	Young-Biased
Nfu_g_1_011876	-0.631494	0.000710487	0.0192883	Young-Biased
Nfu_g_1_011882	-0.623649	0.000865446	0.0216013	Young-Biased
Nfu_g_1_011908	-0.541281	0.00520231	0.0605755	Young-Biased
Nfu_g_1_011964	-0.560892	0.00353694	0.0483414	Young-Biased
Nfu_g_1_012112	-0.529514	0.00648735	0.0679526	Young-Biased
Nfu_g_1_012183	-0.545203	0.00482478	0.05795	Young-Biased
Nfu_g_1_012229	-0.666795	0.00027262	0.0116943	Young-Biased
Nfu_g_1_012232	-0.65895	0.000340869	0.0132458	Young-Biased
Nfu_g_1_012243	-0.611882	0.00115235	0.025545	Young-Biased
Nfu_g_1_012509	-0.549125	0.00447062	0.0550303	Young-Biased
Nfu_g_1_012521	-0.576581	0.00255321	0.040765	Young-Biased
Nfu_g_1_012542	-0.549125	0.00447062	0.0550303	Young-Biased
Nfu_g_1_012594	-0.847222	9.19258e-08	0.000227723	Young-Biased
Nfu_g_1_012601	-0.600115	0.00151763	0.0298971	Young-Biased
Nfu_g_1_012616	-0.706018	8.03419e-05	0.00603112	Young-Biased
Nfu_g_1_012617	-0.541281	0.00520231	0.0605755	Young-Biased
Nfu_g_1_012737	-0.604038	0.00138618	0.0286159	Young-Biased
Nfu_g_1_012776	-0.678562	0.000192595	0.00983724	Young-Biased
Nfu_g_1_012778	-0.568737	0.00301107	0.0443339	Young-Biased
Nfu_g_1_012782	-0.592271	0.00181291	0.0328411	Young-Biased
Nfu_g_1_012823	-0.55697	0.0038278	0.0503714	Young-Biased
Nfu_g_1_012828	-0.502057	0.0105482	0.0904949	Young-Biased
Nfu_g_1_012899	-0.643261	0.000523139	0.0164044	Young-Biased
Nfu_g_1_012903	-0.717785	5.35854e-05	0.00505694	Young-Biased
Nfu_g_1_012917	-0.580504	0.00234747	0.0386397	Young-Biased
Nfu_g_1_012978	-0.631494	0.000710487	0.0192883	Young-Biased
Nfu_g_1_012988	-0.604038	0.00138618	0.0286159	Young-Biased
Nfu_g_1_012989	-0.553048	0.00413867	0.0531908	Young-Biased
Nfu_g_1_013041	-0.72563	4.04496e-05	0.00455472	Young-Biased
Nfu_g_1_013061	-0.698173	0.000104143	0.0070201	Young-Biased
Nfu_g_1_013114	-0.702096	9.15648e-05	0.00648082	Young-Biased
Nfu_g_1_013126	-0.65895	0.000340869	0.0132458	Young-Biased
Nfu_g_1_013146	-0.651106	0.000423547	0.0145222	Young-Biased
Nfu_g_1_013164	-0.619727	0.000953311	0.0227076	Young-Biased
Nfu_g_1_013184	-0.588348	0.00197812	0.0347539	Young-Biased
Nfu_g_1_013275	-0.549125	0.00447062	0.0550303	Young-Biased
Nfu_g_1_013276	-0.596193	0.00165965	0.0311467	Young-Biased
Nfu_g_1_013289	-0.549125	0.00447062	0.0550303	Young-Biased
Nfu_g_1_013293	-0.686406	0.000151446	0.00852658	Young-Biased
Nfu_g_1_013361	-0.643261	0.000523139	0.0164044	Young-Biased
Nfu_g_1_013426	-0.568737	0.00301107	0.0443339	Young-Biased
Nfu_g_1_013458	-0.50598	0.0098639	0.0871135	Young-Biased
Nfu_g_1_013470	-0.647183	0.000471061	0.0154051	Young-Biased
Nfu_g_1_013730	-0.521669	0.00748405	0.0742337	Young-Biased
Nfu_g_1_013795	-0.698173	0.000104143	0.0070201	Young-Biased
Nfu_g_1_013820	-0.631494	0.000710487	0.0192883	Young-Biased
Nfu_g_1_013867	-0.502057	0.0105482	0.0904949	Young-Biased
Nfu_g_1_013901	-0.509564	0.00927131	0.0845943	Young-Biased
Nfu_g_1_013914	-0.592271	0.00181291	0.0328411	Young-Biased
Nfu_g_1_013967	-0.670717	0.000243213	0.0111574	Young-Biased
Nfu_g_1_014007	-0.713863	6.14648e-05	0.00529612	Young-Biased
Nfu_g_1_014021	-0.509902	0.00921692	0.0841755	Young-Biased
Nfu_g_1_014095	-0.545203	0.00482478	0.05795	Young-Biased
Nfu_g_1_014269	-0.651106	0.000423547	0.0145222	Young-Biased
Nfu_g_1_014327	-0.651106	0.000423547	0.0145222	Young-Biased
Nfu_g_1_014333	-0.584426	0.00215605	0.0367084	Young-Biased
Nfu_g_1_014338	-0.647183	0.000471061	0.0154051	Young-Biased
Nfu_g_1_014375	-0.564814	0.00326503	0.0462188	Young-Biased
Nfu_g_1_014387	-0.533436	0.00603233	0.065614	Young-Biased
Nfu_g_1_014474	-0.619727	0.000953311	0.0227076	Young-Biased
Nfu_g_1_014489	-0.639339	0.000580143	0.0174201	Young-Biased
Nfu_g_1_014516	-0.584426	0.00215605	0.0367084	Young-Biased
Nfu_g_1_014584	-0.572659	0.00277411	0.0426181	Young-Biased
Nfu_g_1_014631	-0.623649	0.000865446	0.0216013	Young-Biased
Nfu_g_1_014812	-0.615805	0.00104877	0.024168	Young-Biased
Nfu_g_1_014835	-0.576581	0.00255321	0.040765	Young-Biased
Nfu_g_1_014848	-0.545203	0.00482478	0.05795	Young-Biased
Nfu_g_1_014879	-0.553048	0.00413867	0.0531908	Young-Biased
Nfu_g_1_014910	-0.533436	0.00603233	0.065614	Young-Biased
Nfu_g_1_014996	-0.596193	0.00165965	0.0311467	Young-Biased
Nfu_g_1_015013	-0.513824	0.00860564	0.0809812	Young-Biased
Nfu_g_1_015049	-0.592271	0.00181291	0.0328411	Young-Biased
Nfu_g_1_015099	-0.604038	0.00138618	0.0286159	Young-Biased
Nfu_g_1_015105	-0.651106	0.000423547	0.0145222	Young-Biased
Nfu_g_1_015109	-0.502057	0.0105482	0.0904949	Young-Biased
Nfu_g_1_015132	-0.619727	0.000953311	0.0227076	Young-Biased
Nfu_g_1_015162	-0.669374	0.000252952	0.0115507	Young-Biased
Nfu_g_1_015165	-0.537358	0.00560441	0.0631788	Young-Biased
Nfu_g_1_015245	-0.596193	0.00165965	0.0311467	Young-Biased
Nfu_g_1_015250	-0.545203	0.00482478	0.05795	Young-Biased
Nfu_g_1_015263	-0.584426	0.00215605	0.0367084	Young-Biased
Nfu_g_1_015324	-0.627572	0.000784665	0.0203541	Young-Biased
Nfu_g_1_015351	-0.564814	0.00326503	0.0462188	Young-Biased
Nfu_g_1_015426	-0.749164	1.63908e-05	0.00280028	Young-Biased
Nfu_g_1_015430	-0.623649	0.000865446	0.0216013	Young-Biased
Nfu_g_1_015489	-0.549125	0.00447062	0.0550303	Young-Biased
Nfu_g_1_015637	-0.537358	0.00560441	0.0631788	Young-Biased
Nfu_g_1_015705	-0.537358	0.00560441	0.0631788	Young-Biased
Nfu_g_1_015750	-0.513824	0.00860564	0.0809812	Young-Biased
Nfu_g_1_015810	-0.600115	0.00151763	0.0298971	Young-Biased
Nfu_g_1_015816	-0.678562	0.000192595	0.00983724	Young-Biased
Nfu_g_1_015955	-0.560892	0.00353694	0.0483414	Young-Biased
Nfu_g_1_015965	-0.529514	0.00648735	0.0679526	Young-Biased
Nfu_g_1_016016	-0.568737	0.00301107	0.0443339	Young-Biased
Nfu_g_1_016020	-0.666795	0.00027262	0.0116943	Young-Biased
Nfu_g_1_016025	-0.698173	0.000104143	0.0070201	Young-Biased
Nfu_g_1_016043	-0.611882	0.00115235	0.025545	Young-Biased
Nfu_g_1_016100	-0.619727	0.000953311	0.0227076	Young-Biased
Nfu_g_1_016145	-0.596193	0.00165965	0.0311467	Young-Biased
Nfu_g_1_016154	-0.50598	0.0098639	0.0871135	Young-Biased
Nfu_g_1_016191	-0.509902	0.00921692	0.0841755	Young-Biased
Nfu_g_1_016209	-0.65895	0.000340869	0.0132458	Young-Biased
Nfu_g_1_016210	-0.733474	3.02433e-05	0.00389195	Young-Biased
Nfu_g_1_016265	-0.572659	0.00277411	0.0426181	Young-Biased
Nfu_g_1_016406	-0.560892	0.00353694	0.0483414	Young-Biased
Nfu_g_1_016475	-0.568737	0.00301107	0.0443339	Young-Biased
Nfu_g_1_016548	-0.604038	0.00138618	0.0286159	Young-Biased
Nfu_g_1_016561	-0.572659	0.00277411	0.0426181	Young-Biased
Nfu_g_1_016609	-0.537358	0.00560441	0.0631788	Young-Biased
Nfu_g_1_016636	-0.584426	0.00215605	0.0367084	Young-Biased
Nfu_g_1_016663	-0.65895	0.000340869	0.0132458	Young-Biased
Nfu_g_1_016695	-0.553048	0.00413867	0.0531908	Young-Biased
Nfu_g_1_016728	-0.545203	0.00482478	0.05795	Young-Biased
Nfu_g_1_016748	-0.549125	0.00447062	0.0550303	Young-Biased
Nfu_g_1_016753	-0.525591	0.0069708	0.0707722	Young-Biased
Nfu_g_1_016797	-0.60796	0.00126462	0.0270068	Young-Biased
Nfu_g_1_016853	-0.541281	0.00520231	0.0605755	Young-Biased
Nfu_g_1_016961	-0.721707	4.66107e-05	0.00491346	Young-Biased
Nfu_g_1_016991	-0.513824	0.00860564	0.0809812	Young-Biased
Nfu_g_1_016993	-0.741319	2.23844e-05	0.0032146	Young-Biased
Nfu_g_1_017003	-0.690329	0.000133929	0.00789942	Young-Biased
Nfu_g_1_017010	-0.631494	0.000710487	0.0192883	Young-Biased
Nfu_g_1_017165	-0.745241	1.91811e-05	0.00296977	Young-Biased
Nfu_g_1_017192	-0.60796	0.00126462	0.0270068	Young-Biased
Nfu_g_1_017193	-0.65895	0.000340869	0.0132458	Young-Biased
Nfu_g_1_017244	-0.564814	0.00326503	0.0462188	Young-Biased
Nfu_g_1_017325	-0.623649	0.000865446	0.0216013	Young-Biased
Nfu_g_1_017390	-0.529514	0.00648735	0.0679526	Young-Biased
Nfu_g_1_017417	-0.694251	0.000118215	0.00765616	Young-Biased
Nfu_g_1_017452	-0.706018	8.03419e-05	0.00603112	Young-Biased
Nfu_g_1_017503	-0.502057	0.0105482	0.0904949	Young-Biased
Nfu_g_1_017523	-0.537358	0.00560441	0.0631788	Young-Biased
Nfu_g_1_017541	-0.615805	0.00104877	0.024168	Young-Biased
Nfu_g_1_017552	-0.50598	0.0098639	0.0871135	Young-Biased
Nfu_g_1_017554	-0.537358	0.00560441	0.0631788	Young-Biased
Nfu_g_1_017565	-0.572659	0.00277411	0.0426181	Young-Biased
Nfu_g_1_017715	-0.698173	0.000104143	0.0070201	Young-Biased
Nfu_g_1_017770	-0.690329	0.000133929	0.00789942	Young-Biased
Nfu_g_1_017771	-0.702096	9.15648e-05	0.00648082	Young-Biased
Nfu_g_1_017777	-0.655028	0.000380256	0.0139554	Young-Biased
Nfu_g_1_017855	-0.533436	0.00603233	0.065614	Young-Biased
Nfu_g_1_017881	-0.521669	0.00748405	0.0742337	Young-Biased
Nfu_g_1_017900	-0.533436	0.00603233	0.065614	Young-Biased
Nfu_g_1_017918	-0.513824	0.00860564	0.0809812	Young-Biased
Nfu_g_1_017995	-0.588348	0.00197812	0.0347539	Young-Biased
Nfu_g_1_017997	-0.615805	0.00104877	0.024168	Young-Biased
Nfu_g_1_018041	-0.537358	0.00560441	0.0631788	Young-Biased
Nfu_g_1_018091	-0.604038	0.00138618	0.0286159	Young-Biased
Nfu_g_1_018114	-0.525591	0.0069708	0.0707722	Young-Biased
Nfu_g_1_018139	-0.662873	0.000305084	0.0125439	Young-Biased
Nfu_g_1_018151	-0.517747	0.00802851	0.0773125	Young-Biased
Nfu_g_1_018236	-0.560892	0.00353694	0.0483414	Young-Biased
Nfu_g_1_018258	-0.706018	8.03419e-05	0.00603112	Young-Biased
Nfu_g_1_018265	-0.568737	0.00301107	0.0443339	Young-Biased
Nfu_g_1_018280	-0.600115	0.00151763	0.0298971	Young-Biased
Nfu_g_1_018284	-0.529514	0.00648735	0.0679526	Young-Biased
Nfu_g_1_018318	-0.517747	0.00802851	0.0773125	Young-Biased
Nfu_g_1_018393	-0.635416	0.000642457	0.0183461	Young-Biased
Nfu_g_1_018437	-0.560892	0.00353694	0.0483414	Young-Biased
Nfu_g_1_018514	-0.811921	8.35166e-07	0.000636589	Young-Biased
Nfu_g_1_018521	-0.517747	0.00802851	0.0773125	Young-Biased
Nfu_g_1_018523	-0.553048	0.00413867	0.0531908	Young-Biased
Nfu_g_1_018548	-0.549125	0.00447062	0.0550303	Young-Biased
Nfu_g_1_018627	-0.733474	3.02433e-05	0.00389195	Young-Biased
Nfu_g_1_018647	-0.541281	0.00520231	0.0605755	Young-Biased
Nfu_g_1_018652	-0.635416	0.000642457	0.0183461	Young-Biased
Nfu_g_1_018674	-0.647183	0.000471061	0.0154051	Young-Biased
Nfu_g_1_018703	-0.549125	0.00447062	0.0550303	Young-Biased
Nfu_g_1_018716	-0.502057	0.0105482	0.0904949	Young-Biased
Nfu_g_1_018840	-0.604038	0.00138618	0.0286159	Young-Biased
Nfu_g_1_018916	-0.647183	0.000471061	0.0154051	Young-Biased
Nfu_g_1_018937	-0.82761	3.32965e-07	0.000465219	Young-Biased
Nfu_g_1_018982	-0.764853	8.4864e-06	0.00210229	Young-Biased
Nfu_g_1_019033	-0.50598	0.0098639	0.0871135	Young-Biased
Nfu_g_1_019101	-0.694251	0.000118215	0.00765616	Young-Biased
Nfu_g_1_019102	-0.741319	2.23844e-05	0.0032146	Young-Biased
Nfu_g_1_019129	-0.541281	0.00520231	0.0605755	Young-Biased
Nfu_g_1_019380	-0.60796	0.00126462	0.0270068	Young-Biased
Nfu_g_1_019406	-0.549125	0.00447062	0.0550303	Young-Biased
Nfu_g_1_019515	-0.623649	0.000865446	0.0216013	Young-Biased
Nfu_g_1_019638	-0.55697	0.0038278	0.0503714	Young-Biased
Nfu_g_1_019660	-0.553048	0.00413867	0.0531908	Young-Biased
Nfu_g_1_019673	-0.564814	0.00326503	0.0462188	Young-Biased
Nfu_g_1_019830	-0.592271	0.00181291	0.0328411	Young-Biased
Nfu_g_1_019900	-0.525591	0.0069708	0.0707722	Young-Biased
Nfu_g_1_019911	-0.807998	1.0373e-06	0.000734184	Young-Biased
Nfu_g_1_020017	-0.580504	0.00234747	0.0386397	Young-Biased
Nfu_g_1_020018	-0.600115	0.00151763	0.0298971	Young-Biased
Nfu_g_1_020054	-0.60796	0.00126462	0.0270068	Young-Biased
Nfu_g_1_020115	-0.580504	0.00234747	0.0386397	Young-Biased
Nfu_g_1_020118	-0.65895	0.000340869	0.0132458	Young-Biased
Nfu_g_1_020148	-0.513824	0.00860564	0.0809812	Young-Biased
Nfu_g_1_020160	-0.639339	0.000580143	0.0174201	Young-Biased
Nfu_g_1_020181	-0.749164	1.63908e-05	0.00280028	Young-Biased
Nfu_g_1_020231	-0.666795	0.00027262	0.0116943	Young-Biased
Nfu_g_1_020256	-0.521669	0.00748405	0.0742337	Young-Biased
Nfu_g_1_020359	-0.50598	0.0098639	0.0871135	Young-Biased
Nfu_g_1_020367	-0.50598	0.0098639	0.0871135	Young-Biased
Nfu_g_1_020369	-0.745241	1.91811e-05	0.00296977	Young-Biased
Nfu_g_1_020462	-0.529514	0.00648735	0.0679526	Young-Biased
Nfu_g_1_020538	-0.686406	0.000151446	0.00852658	Young-Biased
Nfu_g_1_020555	-0.796232	1.93203e-06	0.0010076	Young-Biased
Nfu_g_1_020559	-0.596193	0.00165965	0.0311467	Young-Biased
Nfu_g_1_020586	-0.502057	0.0105482	0.0904949	Young-Biased
Nfu_g_1_020587	-0.564814	0.00326503	0.0462188	Young-Biased
Nfu_g_1_020655	-0.564814	0.00326503	0.0462188	Young-Biased
Nfu_g_1_020696	-0.588348	0.00197812	0.0347539	Young-Biased
Nfu_g_1_020721	-0.745241	1.91811e-05	0.00296977	Young-Biased
Nfu_g_1_020732	-0.615805	0.00104877	0.024168	Young-Biased
Nfu_g_1_020762	-0.70994	7.03477e-05	0.00553234	Young-Biased
Nfu_g_1_020789	-0.600115	0.00151763	0.0298971	Young-Biased
Nfu_g_1_020814	-0.627572	0.000784665	0.0203541	Young-Biased
Nfu_g_1_020834	-0.666795	0.00027262	0.0116943	Young-Biased
Nfu_g_1_020850	-0.560892	0.00353694	0.0483414	Young-Biased
Nfu_g_1_020955	-0.572659	0.00277411	0.0426181	Young-Biased
Nfu_g_1_020989	-0.619727	0.000953311	0.0227076	Young-Biased
Nfu_g_1_021150	-0.764853	8.4864e-06	0.00210229	Young-Biased
Nfu_g_1_021161	-0.529514	0.00648735	0.0679526	Young-Biased
Nfu_g_1_021218	-0.647183	0.000471061	0.0154051	Young-Biased
Nfu_g_1_021233	-0.553048	0.00413867	0.0531908	Young-Biased
Nfu_g_1_021301	-0.651106	0.000423547	0.0145222	Young-Biased
Nfu_g_1_021360	-0.592271	0.00181291	0.0328411	Young-Biased
Nfu_g_1_021367	-0.65895	0.000340869	0.0132458	Young-Biased
Nfu_g_1_021410	-0.55697	0.0038278	0.0503714	Young-Biased
Nfu_g_1_021425	-0.580504	0.00234747	0.0386397	Young-Biased
Nfu_g_1_021480	-0.70994	7.03477e-05	0.00553234	Young-Biased
Nfu_g_1_021485	-0.529514	0.00648735	0.0679526	Young-Biased
Nfu_g_1_021511	-0.70994	7.03477e-05	0.00553234	Young-Biased
Nfu_g_1_021541	-0.576581	0.00255321	0.040765	Young-Biased
Nfu_g_1_021559	-0.745241	1.91811e-05	0.00296977	Young-Biased
Nfu_g_1_021577	-0.531577	0.00624452	0.0676991	Young-Biased
Nfu_g_1_021612	-0.655028	0.000380256	0.0139554	Young-Biased
Nfu_g_1_021640	-0.596193	0.00165965	0.0311467	Young-Biased
Nfu_g_1_021689	-0.533436	0.00603233	0.065614	Young-Biased
Nfu_g_1_021693	-0.55697	0.0038278	0.0503714	Young-Biased
Nfu_g_1_021718	-0.682484	0.000170939	0.00930679	Young-Biased
Nfu_g_1_021730	-0.549125	0.00447062	0.0550303	Young-Biased
Nfu_g_1_021739	-0.604038	0.00138618	0.0286159	Young-Biased
Nfu_g_1_021761	-0.600115	0.00151763	0.0298971	Young-Biased
Nfu_g_1_021776	-0.666795	0.00027262	0.0116943	Young-Biased
Nfu_g_1_021832	-0.702096	9.15648e-05	0.00648082	Young-Biased
Nfu_g_1_021865	-0.643261	0.000523139	0.0164044	Young-Biased
Nfu_g_1_021885	-0.584426	0.00215605	0.0367084	Young-Biased
Nfu_g_1_021889	-0.584426	0.00215605	0.0367084	Young-Biased
Nfu_g_1_021951	-0.647183	0.000471061	0.0154051	Young-Biased
Nfu_g_1_021987	-0.513824	0.00860564	0.0809812	Young-Biased
Nfu_g_1_021992	-0.651106	0.000423547	0.0145222	Young-Biased
Nfu_g_1_022019	-0.592271	0.00181291	0.0328411	Young-Biased
Nfu_g_1_022041	-0.662873	0.000305084	0.0125439	Young-Biased
Nfu_g_1_022138	-0.600115	0.00151763	0.0298971	Young-Biased
Nfu_g_1_022163	-0.572659	0.00277411	0.0426181	Young-Biased
Nfu_g_1_022198	-0.517747	0.00802851	0.0773125	Young-Biased
Nfu_g_1_022205	-0.647183	0.000471061	0.0154051	Young-Biased
Nfu_g_1_022216	-0.502057	0.0105482	0.0904949	Young-Biased
Nfu_g_1_022229	-0.521669	0.00748405	0.0742337	Young-Biased
Nfu_g_1_022234	-0.560892	0.00353694	0.0483414	Young-Biased
Nfu_g_1_022255	-0.525591	0.0069708	0.0707722	Young-Biased
Nfu_g_1_022267	-0.588348	0.00197812	0.0347539	Young-Biased
Nfu_g_1_022281	-0.529514	0.00648735	0.0679526	Young-Biased
Nfu_g_1_022301	-0.670717	0.000243213	0.0111574	Young-Biased
Nfu_g_1_022320	-0.509902	0.00921692	0.0841755	Young-Biased
Nfu_g_1_022322	-0.533436	0.00603233	0.065614	Young-Biased
Nfu_g_1_022375	-0.55697	0.0038278	0.0503714	Young-Biased
Nfu_g_1_022388	-0.568737	0.00301107	0.0443339	Young-Biased
Nfu_g_1_022426	-0.517747	0.00802851	0.0773125	Young-Biased
Nfu_g_1_022465	-0.670717	0.000243213	0.0111574	Young-Biased
Nfu_g_1_022500	-0.549125	0.00447062	0.0550303	Young-Biased
Nfu_g_1_022539	-0.582577	0.00224456	0.0381499	Young-Biased
Nfu_g_1_022579	-0.55697	0.0038278	0.0503714	Young-Biased
Nfu_g_1_022607	-0.72563	4.04496e-05	0.00455472	Young-Biased
Nfu_g_1_022666	-0.509902	0.00921692	0.0841755	Young-Biased
Nfu_g_1_022682	-0.519808	0.00773843	0.0766801	Young-Biased
Nfu_g_1_022722	-0.564814	0.00326503	0.0462188	Young-Biased
Nfu_g_1_022750	-0.513824	0.00860564	0.0809812	Young-Biased
Nfu_g_1_022764	-0.666795	0.00027262	0.0116943	Young-Biased
Nfu_g_1_022775	-0.55697	0.0038278	0.0503714	Young-Biased
Nfu_g_1_022792	-0.615805	0.00104877	0.024168	Young-Biased
Nfu_g_1_022801	-0.541281	0.00520231	0.0605755	Young-Biased
Nfu_g_1_022817	-0.862911	2.86648e-08	0.00014202	Young-Biased
Nfu_g_1_022839	-0.576581	0.00255321	0.040765	Young-Biased
Nfu_g_1_022898	-0.670717	0.000243213	0.0111574	Young-Biased
Nfu_g_1_022932	-0.525591	0.0069708	0.0707722	Young-Biased
Nfu_g_1_022939	-0.655028	0.000380256	0.0139554	Young-Biased
Nfu_g_1_022963	-0.529514	0.00648735	0.0679526	Young-Biased
Nfu_g_1_023045	-0.619727	0.000953311	0.0227076	Young-Biased
Nfu_g_1_023076	-0.651106	0.000423547	0.0145222	Young-Biased
Nfu_g_1_023155	-0.564814	0.00326503	0.0462188	Young-Biased
Nfu_g_1_023184	-0.623649	0.000865446	0.0216013	Young-Biased
Nfu_g_1_023208	-0.600115	0.00151763	0.0298971	Young-Biased
Nfu_g_1_023220	-0.564814	0.00326503	0.0462188	Young-Biased
Nfu_g_1_023253	-0.717785	5.35854e-05	0.00505694	Young-Biased
Nfu_g_1_023293	-0.576581	0.00255321	0.040765	Young-Biased
Nfu_g_1_023300	-0.513824	0.00860564	0.0809812	Young-Biased
Nfu_g_1_023305	-0.600115	0.00151763	0.0298971	Young-Biased
Nfu_g_1_023352	-0.651106	0.000423547	0.0145222	Young-Biased
Nfu_g_1_023451	-0.572659	0.00277411	0.0426181	Young-Biased
Nfu_g_1_023498	-0.541281	0.00520231	0.0605755	Young-Biased
Nfu_g_1_000003	-0.372621	0.0665913	0.253887	Not-significant
Nfu_g_1_000008	-0.196116	0.34745	0.611633	Not-significant
Nfu_g_1_000029	0.274563	0.184104	0.440542	Not-significant
Nfu_g_1_000030	0.372621	0.0665913	0.253887	Not-significant
Nfu_g_1_000031	-0.368698	0.0697369	0.259881	Not-significant
Nfu_g_1_000033	-0.356931	0.0798582	0.28031	Not-significant
Nfu_g_1_000034	0.403999	0.0451895	0.203908	Not-significant
Nfu_g_1_000038	0.203961	0.328111	0.592754	Not-significant
Nfu_g_1_000039	-0.160815	0.442529	0.689361	Not-significant
Nfu_g_1_000044	-0.0862911	0.681708	0.845755	Not-significant
Nfu_g_1_000046	0.376543	0.0635558	0.24765	Not-significant
Nfu_g_1_000050	-0.160815	0.442529	0.689361	Not-significant
Nfu_g_1_000054	0.243184	0.241455	0.508087	Not-significant
Nfu_g_1_000055	0.202228	0.332326	0.59993	Not-significant
Nfu_g_1_000058	0.274563	0.184104	0.440542	Not-significant
Nfu_g_1_000060	-0.200038	0.337698	0.601735	Not-significant
Nfu_g_1_000064	-0.011767	0.955482	0.978591	Not-significant
Nfu_g_1_000065	0.231417	0.265691	0.534565	Not-significant
Nfu_g_1_000066	0.105903	0.614384	0.805709	Not-significant
Nfu_g_1_000068	0.152971	0.465385	0.706418	Not-significant
Nfu_g_1_000069	-0.141204	0.500783	0.734062	Not-significant
Nfu_g_1_000076	-0.427533	0.0330247	0.17169	Not-significant
Nfu_g_1_000077	-0.188271	0.36745	0.628527	Not-significant
Nfu_g_1_000081	-0.266718	0.197463	0.456312	Not-significant
Nfu_g_1_000085	-0.258873	0.21147	0.472376	Not-significant
Nfu_g_1_000091	-0.179588	0.390349	0.651063	Not-significant
Nfu_g_1_000094	0.196116	0.34745	0.611633	Not-significant
Nfu_g_1_000095	-0.0550184	0.793934	0.906581	Not-significant
Nfu_g_1_000099	0.200038	0.337698	0.601735	Not-significant
Nfu_g_1_000101	-0.184349	0.377695	0.637469	Not-significant
Nfu_g_1_000103	0.011767	0.955482	0.978591	Not-significant
Nfu_g_1_000104	0.0156893	0.940665	0.973681	Not-significant
Nfu_g_1_000105	-0.443222	0.026483	0.151513	Not-significant
Nfu_g_1_000108	-0.10198	0.62763	0.813498	Not-significant
Nfu_g_1_000112	-0.368698	0.0697369	0.259881	Not-significant
Nfu_g_1_000113	0	1	1	Not-significant
Nfu_g_1_000115	-0.454989	0.0222973	0.138436	Not-significant
Nfu_g_1_000119	0.360854	0.076368	0.273781	Not-significant
Nfu_g_1_000121	0.262796	0.204385	0.464508	Not-significant
Nfu_g_1_000122	-0.141204	0.500783	0.734062	Not-significant
Nfu_g_1_000130	0.282407	0.171382	0.42318	Not-significant
Nfu_g_1_000132	-0.21965	0.291436	0.560419	Not-significant
Nfu_g_1_000133	0.0451154	0.83044	0.927303	Not-significant
Nfu_g_1_000146	0.454989	0.0222973	0.138436	Not-significant
Nfu_g_1_000152	-0.188271	0.36745	0.628527	Not-significant
Nfu_g_1_000154	-0.274563	0.184104	0.440542	Not-significant
Nfu_g_1_000167	-0.0745241	0.723311	0.866557	Not-significant
Nfu_g_1_000168	0.32163	0.116925	0.345442	Not-significant
Nfu_g_1_000169	-0.423611	0.0348465	0.176531	Not-significant
Nfu_g_1_000171	-0.200038	0.337698	0.601735	Not-significant
Nfu_g_1_000177	0.298097	0.147807	0.390046	Not-significant
Nfu_g_1_000180	-0.419689	0.0367475	0.181431	Not-significant
Nfu_g_1_000184	0.462834	0.0198176	0.129876	Not-significant
Nfu_g_1_000185	0.294174	0.153471	0.397476	Not-significant
Nfu_g_1_000186	-0.011767	0.955482	0.978591	Not-significant
Nfu_g_1_000187	-0.227495	0.274105	0.543438	Not-significant
Nfu_g_1_000189	-0.176505	0.398671	0.655892	Not-significant
Nfu_g_1_000190	-0.0980581	0.640989	0.821996	Not-significant
Nfu_g_1_000192	-0.0862911	0.681708	0.845755	Not-significant
Nfu_g_1_000194	-0.176505	0.398671	0.655892	Not-significant
Nfu_g_1_000200	0.160815	0.442529	0.689361	Not-significant
Nfu_g_1_000204	-0.349087	0.0871999	0.295912	Not-significant
Nfu_g_1_000205	0.294174	0.153471	0.397476	Not-significant
Nfu_g_1_000214	-0.0353009	0.866961	0.942585	Not-significant
Nfu_g_1_000219	-0.294174	0.153471	0.397476	Not-significant
Nfu_g_1_000220	0.294174	0.153471	0.397476	Not-significant
Nfu_g_1_000222	-0.0627572	0.765692	0.888852	Not-significant
Nfu_g_1_000227	-0.243184	0.241455	0.508087	Not-significant
Nfu_g_1_000229	-0.015949	0.939684	0.973681	Not-significant
Nfu_g_1_000231	-0.081376	0.698985	0.856572	Not-significant
Nfu_g_1_000234	-0.309863	0.131713	0.368372	Not-significant
Nfu_g_1_000235	-0.160815	0.442529	0.689361	Not-significant
Nfu_g_1_000244	-0.113747	0.588244	0.79079	Not-significant
Nfu_g_1_000245	0.0941357	0.654458	0.830242	Not-significant
Nfu_g_1_000248	0.0980581	0.640989	0.821996	Not-significant
Nfu_g_1_000250	0.302019	0.142294	0.382527	Not-significant
Nfu_g_1_000251	-0.121592	0.562596	0.774595	Not-significant
Nfu_g_1_000254	0.278485	0.177664	0.431487	Not-significant
Nfu_g_1_000255	-0.462834	0.0198176	0.129876	Not-significant
Nfu_g_1_000259	-0.243184	0.241455	0.508087	Not-significant
Nfu_g_1_000261	0.109825	0.601254	0.798851	Not-significant
Nfu_g_1_000265	-0.129437	0.537464	0.759625	Not-significant
Nfu_g_1_000266	0.211805	0.309439	0.576901	Not-significant
Nfu_g_1_000270	0.4393	0.0280111	0.155934	Not-significant
Nfu_g_1_000271	0.115153	0.583611	0.79079	Not-significant
Nfu_g_1_000272	-0.164738	0.431331	0.681341	Not-significant
Nfu_g_1_000275	-0.423611	0.0348465	0.176531	Not-significant
Nfu_g_1_000276	0.0549125	0.794322	0.906581	Not-significant
Nfu_g_1_000277	-0.129437	0.537464	0.759625	Not-significant
Nfu_g_1_000278	-0.0666795	0.751485	0.882074	Not-significant
Nfu_g_1_000279	-0.10198	0.62763	0.813498	Not-significant
Nfu_g_1_000283	0.0588348	0.779972	0.898691	Not-significant
Nfu_g_1_000286	-0.274563	0.184104	0.440542	Not-significant
Nfu_g_1_000287	-0.392232	0.0524673	0.221233	Not-significant
Nfu_g_1_000291	-0.215728	0.300354	0.568846	Not-significant
Nfu_g_1_000292	0.373064	0.066243	0.253887	Not-significant
Nfu_g_1_000297	-0.223572	0.282687	0.551514	Not-significant
Nfu_g_1_000298	-0.0666795	0.751485	0.882074	Not-significant
Nfu_g_1_000299	0.0784465	0.709352	0.858657	Not-significant
Nfu_g_1_000300	-0.243184	0.241455	0.508087	Not-significant
Nfu_g_1_000304	0.16007	0.444675	0.692268	Not-significant
Nfu_g_1_000307	0.21965	0.291436	0.560419	Not-significant
Nfu_g_1_000308	-0.466756	0.0186648	0.12522	Not-significant
Nfu_g_1_000309	0.129437	0.537464	0.759625	Not-significant
Nfu_g_1_000313	0.0627572	0.765692	0.888852	Not-significant
Nfu_g_1_000315	-0.011767	0.955482	0.978591	Not-significant
Nfu_g_1_000317	-0.364776	0.072995	0.267298	Not-significant
Nfu_g_1_000319	-0.0353009	0.866961	0.942585	Not-significant
Nfu_g_1_000322	-0.10198	0.62763	0.813498	Not-significant
Nfu_g_1_000338	-0.356931	0.0798582	0.28031	Not-significant
Nfu_g_1_000339	-0.231417	0.265691	0.534565	Not-significant
Nfu_g_1_000341	0.190662	0.361286	0.625762	Not-significant
Nfu_g_1_000342	0.152971	0.465385	0.706418	Not-significant
Nfu_g_1_000344	-0.0866249	0.680541	0.845755	Not-significant
Nfu_g_1_000349	-0.4393	0.0280111	0.155934	Not-significant
Nfu_g_1_000352	-0.18467	0.37685	0.637469	Not-significant
Nfu_g_1_000354	0.235339	0.257445	0.526527	Not-significant
Nfu_g_1_000355	-0.180427	0.388103	0.647535	Not-significant
Nfu_g_1_000359	-0.0823688	0.695483	0.852597	Not-significant
Nfu_g_1_000360	0.16866	0.420287	0.673778	Not-significant
Nfu_g_1_000365	-0.372621	0.0665913	0.253887	Not-significant
Nfu_g_1_000369	0.011767	0.955482	0.978591	Not-significant
Nfu_g_1_000372	0.223572	0.282687	0.551514	Not-significant
Nfu_g_1_000373	0.415766	0.03873	0.187482	Not-significant
Nfu_g_1_000379	-0.137281	0.512871	0.742662	Not-significant
Nfu_g_1_000380	0.0862911	0.681708	0.845755	Not-significant
Nfu_g_1_000381	-0.0823688	0.695483	0.852597	Not-significant
Nfu_g_1_000385	0.125514	0.549964	0.766792	Not-significant
Nfu_g_1_000386	-0.21965	0.291436	0.560419	Not-significant
Nfu_g_1_000390	0.0590434	0.779211	0.898691	Not-significant
Nfu_g_1_000391	0.407922	0.0429486	0.198682	Not-significant
Nfu_g_1_000394	0.427197	0.033178	0.172306	Not-significant
Nfu_g_1_000395	-0.156893	0.453881	0.698046	Not-significant
Nfu_g_1_000402	-0.0156893	0.940665	0.973681	Not-significant
Nfu_g_1_000403	0.21965	0.291436	0.560419	Not-significant
Nfu_g_1_000404	0.176505	0.398671	0.655892	Not-significant
Nfu_g_1_000406	0.0392232	0.85233	0.935194	Not-significant
Nfu_g_1_000408	-0.368698	0.0697369	0.259881	Not-significant
Nfu_g_1_000411	-0.129437	0.537464	0.759625	Not-significant
Nfu_g_1_000414	0.0706018	0.737357	0.873353	Not-significant
Nfu_g_1_000417	-0.011767	0.955482	0.978591	Not-significant
Nfu_g_1_000418	0.380465	0.0606281	0.241271	Not-significant
Nfu_g_1_000424	-0.309863	0.131713	0.368372	Not-significant
Nfu_g_1_000425	0.0313786	0.881635	0.950095	Not-significant
Nfu_g_1_000427	0.0549125	0.794322	0.906581	Not-significant
Nfu_g_1_000428	0.0706018	0.737357	0.873353	Not-significant
Nfu_g_1_000429	-0.211805	0.309439	0.576901	Not-significant
Nfu_g_1_000430	-0.141204	0.500783	0.734062	Not-significant
Nfu_g_1_000431	-0.101326	0.629852	0.816163	Not-significant
Nfu_g_1_000433	0.0392534	0.852217	0.935194	Not-significant
Nfu_g_1_000436	0.0549125	0.794322	0.906581	Not-significant
Nfu_g_1_000437	-0.290252	0.159287	0.406274	Not-significant
Nfu_g_1_000440	-0.164738	0.431331	0.681341	Not-significant
Nfu_g_1_000444	-0.176505	0.398671	0.655892	Not-significant
Nfu_g_1_000446	-0.407922	0.0429486	0.198682	Not-significant
Nfu_g_1_000449	-0.431455	0.0312797	0.166193	Not-significant
Nfu_g_1_000453	-0.360854	0.076368	0.273781	Not-significant
Nfu_g_1_000457	0.121592	0.562596	0.774595	Not-significant
Nfu_g_1_000458	0.156893	0.453881	0.698046	Not-significant
Nfu_g_1_000459	-0.0392232	0.85233	0.935194	Not-significant
Nfu_g_1_000460	-0.0196116	0.925867	0.969504	Not-significant
Nfu_g_1_000461	0.353009	0.0834681	0.287482	Not-significant
Nfu_g_1_000463	-0.113747	0.588244	0.79079	Not-significant
Nfu_g_1_000464	-0.0941357	0.654458	0.830242	Not-significant
Nfu_g_1_000468	0.129437	0.537464	0.759625	Not-significant
Nfu_g_1_000470	-0.0619032	0.768795	0.892349	Not-significant
Nfu_g_1_000473	0.113747	0.588244	0.79079	Not-significant
Nfu_g_1_000474	-0.133359	0.525098	0.752125	Not-significant
Nfu_g_1_000478	0.113747	0.588244	0.79079	Not-significant
Nfu_g_1_000482	-0.290252	0.159287	0.406274	Not-significant
Nfu_g_1_000484	0.262846	0.204295	0.464508	Not-significant
Nfu_g_1_000488	-0.106623	0.611965	0.805709	Not-significant
Nfu_g_1_000489	-0.176505	0.398671	0.655892	Not-significant
Nfu_g_1_000490	-0.454989	0.0222973	0.138436	Not-significant
Nfu_g_1_000492	-0.129437	0.537464	0.759625	Not-significant
Nfu_g_1_000497	-0.0431455	0.837745	0.927303	Not-significant
Nfu_g_1_000501	-0.0196116	0.925867	0.969504	Not-significant
Nfu_g_1_000503	0.0392232	0.85233	0.935194	Not-significant
Nfu_g_1_000506	-0.345164	0.0910558	0.301924	Not-significant
Nfu_g_1_000509	-0.180427	0.388103	0.647535	Not-significant
Nfu_g_1_000510	-0.133359	0.525098	0.752125	Not-significant
Nfu_g_1_000513	0.129079	0.538598	0.761119	Not-significant
Nfu_g_1_000514	0.160815	0.442529	0.689361	Not-significant
Nfu_g_1_000526	0.0785069	0.709138	0.858657	Not-significant
Nfu_g_1_000527	-0.0706018	0.737357	0.873353	Not-significant
Nfu_g_1_000528	0.207883	0.318692	0.584799	Not-significant
Nfu_g_1_000529	0.00785069	0.97029	0.983917	Not-significant
Nfu_g_1_000530	-0.27064	0.190703	0.447367	Not-significant
Nfu_g_1_000534	0.149048	0.477038	0.716859	Not-significant
Nfu_g_1_000535	0.21965	0.291436	0.560419	Not-significant
Nfu_g_1_000536	0.239262	0.249367	0.51759	Not-significant
Nfu_g_1_000539	0.200038	0.337698	0.601735	Not-significant
Nfu_g_1_000540	-0.325553	0.112277	0.33724	Not-significant
Nfu_g_1_000541	-0.0549125	0.794322	0.906581	Not-significant
Nfu_g_1_000543	-0.125514	0.549964	0.766792	Not-significant
Nfu_g_1_000544	0.333397	0.103392	0.323393	Not-significant
Nfu_g_1_000546	0.380465	0.0606281	0.241271	Not-significant
Nfu_g_1_000549	-0.0431455	0.837745	0.927303	Not-significant
Nfu_g_1_000557	-0.203961	0.328111	0.592754	Not-significant
Nfu_g_1_000558	0.411844	0.0407962	0.193792	Not-significant
Nfu_g_1_000562	0.341242	0.0950383	0.309272	Not-significant
Nfu_g_1_000563	0.341242	0.0950383	0.309272	Not-significant
Nfu_g_1_000570	0.140303	0.503545	0.737783	Not-significant
Nfu_g_1_000573	-0.125514	0.549964	0.766792	Not-significant
Nfu_g_1_000574	0.0745241	0.723311	0.866557	Not-significant
Nfu_g_1_000576	-0.329475	0.107767	0.330403	Not-significant
Nfu_g_1_000578	0.0392232	0.85233	0.935194	Not-significant
Nfu_g_1_000589	0.160815	0.442529	0.689361	Not-significant
Nfu_g_1_000593	0.0274563	0.896347	0.956689	Not-significant
Nfu_g_1_000594	-0.0862911	0.681708	0.845755	Not-significant
Nfu_g_1_000596	0.149962	0.474309	0.716859	Not-significant
Nfu_g_1_000598	-0.16866	0.420287	0.673778	Not-significant
Nfu_g_1_000599	-0.207883	0.318692	0.584799	Not-significant
Nfu_g_1_000603	0.0156893	0.940665	0.973681	Not-significant
Nfu_g_1_000607	-0.482446	0.0145867	0.109417	Not-significant
Nfu_g_1_000608	0.380465	0.0606281	0.241271	Not-significant
Nfu_g_1_000612	0.0627572	0.765692	0.888852	Not-significant
Nfu_g_1_000614	0.0509902	0.808737	0.913251	Not-significant
Nfu_g_1_000615	-0.16866	0.420287	0.673778	Not-significant
Nfu_g_1_000618	0.38831	0.0550863	0.227722	Not-significant
Nfu_g_1_000621	-0.121592	0.562596	0.774595	Not-significant
Nfu_g_1_000623	0.192194	0.357368	0.619517	Not-significant
Nfu_g_1_000628	0.0313786	0.881635	0.950095	Not-significant
Nfu_g_1_000629	-0.356931	0.0798582	0.28031	Not-significant
Nfu_g_1_000630	0.199363	0.339365	0.604489	Not-significant
Nfu_g_1_000631	-0.184349	0.377695	0.637469	Not-significant
Nfu_g_1_000633	0.0392232	0.85233	0.935194	Not-significant
Nfu_g_1_000634	-0.415766	0.03873	0.187482	Not-significant
Nfu_g_1_000635	-0.0470679	0.823213	0.920352	Not-significant
Nfu_g_1_000636	0.370731	0.068093	0.259513	Not-significant
Nfu_g_1_000637	-0.160815	0.442529	0.689361	Not-significant
Nfu_g_1_000638	-0.011767	0.955482	0.978591	Not-significant
Nfu_g_1_000645	0.141204	0.500783	0.734062	Not-significant
Nfu_g_1_000647	0.298097	0.147807	0.390046	Not-significant
Nfu_g_1_000651	0.203961	0.328111	0.592754	Not-significant
Nfu_g_1_000654	-0.32163	0.116925	0.345442	Not-significant
Nfu_g_1_000655	-0.431455	0.0312797	0.166193	Not-significant
Nfu_g_1_000659	-0.353009	0.0834681	0.287482	Not-significant
Nfu_g_1_000666	-0.0156893	0.940665	0.973681	Not-significant
Nfu_g_1_000667	0.121592	0.562596	0.774595	Not-significant
Nfu_g_1_000668	-0.0313786	0.881635	0.950095	Not-significant
Nfu_g_1_000671	-0.00784465	0.970313	0.983917	Not-significant
Nfu_g_1_000674	-0.372621	0.0665913	0.253887	Not-significant
Nfu_g_1_000676	-0.479446	0.0153038	0.114585	Not-significant
Nfu_g_1_000677	-0.152971	0.465385	0.706418	Not-significant
Nfu_g_1_000678	0.129437	0.537464	0.759625	Not-significant
Nfu_g_1_000681	0.0431538	0.837715	0.927303	Not-significant
Nfu_g_1_000682	-0.125514	0.549964	0.766792	Not-significant
Nfu_g_1_000686	-0.317708	0.121712	0.353472	Not-significant
Nfu_g_1_000688	-0.486368	0.013691	0.105166	Not-significant
Nfu_g_1_000691	0.176505	0.398671	0.655892	Not-significant
Nfu_g_1_000693	-0.407922	0.0429486	0.198682	Not-significant
Nfu_g_1_000696	-0.10198	0.62763	0.813498	Not-significant
Nfu_g_1_000699	0.0746679	0.722798	0.866557	Not-significant
Nfu_g_1_000701	0.360854	0.076368	0.273781	Not-significant
Nfu_g_1_000702	0.145126	0.488838	0.726439	Not-significant
Nfu_g_1_000707	0.415766	0.03873	0.187482	Not-significant
Nfu_g_1_000708	0.129437	0.537464	0.759625	Not-significant
Nfu_g_1_000710	0.200038	0.337698	0.601735	Not-significant
Nfu_g_1_000714	-0.427533	0.0330247	0.17169	Not-significant
Nfu_g_1_000718	-0.00392232	0.985154	0.989849	Not-significant
Nfu_g_1_000720	0.283397	0.169822	0.42318	Not-significant
Nfu_g_1_000725	0.109825	0.601254	0.798851	Not-significant
Nfu_g_1_000726	-0.294174	0.153471	0.397476	Not-significant
Nfu_g_1_000733	-0.203961	0.328111	0.592754	Not-significant
Nfu_g_1_000736	-0.474601	0.016523	0.118129	Not-significant
Nfu_g_1_000741	0.141204	0.500783	0.734062	Not-significant
Nfu_g_1_000742	0.431455	0.0312797	0.166193	Not-significant
Nfu_g_1_000743	0.0240966	0.908976	0.963194	Not-significant
Nfu_g_1_000747	0.274563	0.184104	0.440542	Not-significant
Nfu_g_1_000748	-0.0902134	0.668032	0.838118	Not-significant
Nfu_g_1_000749	-0.188271	0.36745	0.628527	Not-significant
Nfu_g_1_000750	-0.0549125	0.794322	0.906581	Not-significant
Nfu_g_1_000751	-0.427533	0.0330247	0.17169	Not-significant
Nfu_g_1_000754	-0.392232	0.0524673	0.221233	Not-significant
Nfu_g_1_000756	-0.0980581	0.640989	0.821996	Not-significant
Nfu_g_1_000758	-0.0274563	0.896347	0.956689	Not-significant
Nfu_g_1_000759	0.329475	0.107767	0.330403	Not-significant
Nfu_g_1_000760	0.0470679	0.823213	0.920352	Not-significant
Nfu_g_1_000761	-0.0745241	0.723311	0.866557	Not-significant
Nfu_g_1_000765	0.254951	0.218719	0.481298	Not-significant
Nfu_g_1_000767	0.251029	0.226132	0.489887	Not-significant
Nfu_g_1_000768	0.425654	0.0338879	0.175901	Not-significant
Nfu_g_1_000770	-0.172582	0.4094	0.665258	Not-significant
Nfu_g_1_000771	-0.160815	0.442529	0.689361	Not-significant
Nfu_g_1_000772	0.192194	0.357368	0.619517	Not-significant
Nfu_g_1_000773	0.156893	0.453881	0.698046	Not-significant
Nfu_g_1_000774	0.294174	0.153471	0.397476	Not-significant
Nfu_g_1_000778	0	1	1	Not-significant
Nfu_g_1_000779	0.104685	0.618485	0.810872	Not-significant
Nfu_g_1_000781	0.0745241	0.723311	0.866557	Not-significant
Nfu_g_1_000784	-0.129437	0.537464	0.759625	Not-significant
Nfu_g_1_000790	-0.345164	0.0910558	0.301924	Not-significant
Nfu_g_1_000793	0.27064	0.190703	0.447367	Not-significant
Nfu_g_1_000794	-0.454989	0.0222973	0.138436	Not-significant
Nfu_g_1_000798	0.0235339	0.911093	0.963194	Not-significant
Nfu_g_1_000799	-0.0902134	0.668032	0.838118	Not-significant
Nfu_g_1_000800	-0.396155	0.0499465	0.216311	Not-significant
Nfu_g_1_000801	0.0902134	0.668032	0.838118	Not-significant
Nfu_g_1_000807	-0.0470679	0.823213	0.920352	Not-significant
Nfu_g_1_000808	0.152971	0.465385	0.706418	Not-significant
Nfu_g_1_000809	-0.231417	0.265691	0.534565	Not-significant
Nfu_g_1_000810	-0.231417	0.265691	0.534565	Not-significant
Nfu_g_1_000811	-0.392232	0.0524673	0.221233	Not-significant
Nfu_g_1_000816	0.341242	0.0950383	0.309272	Not-significant
Nfu_g_1_000817	-0.0235339	0.911093	0.963194	Not-significant
Nfu_g_1_000818	-0.333397	0.103392	0.323393	Not-significant
Nfu_g_1_000825	0.109825	0.601254	0.798851	Not-significant
Nfu_g_1_000826	-0.137281	0.512871	0.742662	Not-significant
Nfu_g_1_000827	-0.0549125	0.794322	0.906581	Not-significant
Nfu_g_1_000831	-0.302019	0.142294	0.382527	Not-significant
Nfu_g_1_000833	-0.0274563	0.896347	0.956689	Not-significant
Nfu_g_1_000834	0.105903	0.614384	0.805709	Not-significant
Nfu_g_1_000835	0.0371419	0.860088	0.942585	Not-significant
Nfu_g_1_000836	-0.0784465	0.709352	0.858657	Not-significant
Nfu_g_1_000837	0.466756	0.0186648	0.12522	Not-significant
Nfu_g_1_000840	-0.247106	0.233711	0.499211	Not-significant
Nfu_g_1_000848	-0.305941	0.13693	0.375336	Not-significant
Nfu_g_1_000852	-0.203961	0.328111	0.592754	Not-significant
Nfu_g_1_000854	-0.221378	0.28756	0.560419	Not-significant
Nfu_g_1_000859	-0.411844	0.0407962	0.193792	Not-significant
Nfu_g_1_000861	0.128515	0.540389	0.763432	Not-significant
Nfu_g_1_000864	-0.27064	0.190703	0.447367	Not-significant
Nfu_g_1_000865	0.333397	0.103392	0.323393	Not-significant
Nfu_g_1_000866	0.341242	0.0950383	0.309272	Not-significant
Nfu_g_1_000870	-0.0752773	0.720624	0.866557	Not-significant
Nfu_g_1_000872	0.247106	0.233711	0.499211	Not-significant
Nfu_g_1_000873	-0.380465	0.0606281	0.241271	Not-significant
Nfu_g_1_000877	-0.0392232	0.85233	0.935194	Not-significant
Nfu_g_1_000879	-0.443222	0.026483	0.151513	Not-significant
Nfu_g_1_000883	-0.133359	0.525098	0.752125	Not-significant
Nfu_g_1_000886	-0.284755	0.167697	0.420261	Not-significant
Nfu_g_1_000888	-0.0666795	0.751485	0.882074	Not-significant
Nfu_g_1_000889	-0.180427	0.388103	0.647535	Not-significant
Nfu_g_1_000891	-0.141204	0.500783	0.734062	Not-significant
Nfu_g_1_000893	0.305941	0.13693	0.375336	Not-significant
Nfu_g_1_000895	-0.353009	0.0834681	0.287482	Not-significant
Nfu_g_1_000896	0.211805	0.309439	0.576901	Not-significant
Nfu_g_1_000897	0.252565	0.223209	0.489887	Not-significant
Nfu_g_1_000905	0.125514	0.549964	0.766792	Not-significant
Nfu_g_1_000908	-0.49029	0.012841	0.101549	Not-significant
Nfu_g_1_000910	-0.16866	0.420287	0.673778	Not-significant
Nfu_g_1_000912	0.156893	0.453881	0.698046	Not-significant
Nfu_g_1_000913	-0.458912	0.0210278	0.134777	Not-significant
Nfu_g_1_000914	-0.207883	0.318692	0.584799	Not-significant
Nfu_g_1_000915	-0.392232	0.0524673	0.221233	Not-significant
Nfu_g_1_000917	0.0431455	0.837745	0.927303	Not-significant
Nfu_g_1_000918	0.419689	0.0367475	0.181431	Not-significant
Nfu_g_1_000921	0.168415	0.420972	0.674767	Not-significant
Nfu_g_1_000926	-0.0196116	0.925867	0.969504	Not-significant
Nfu_g_1_000927	-0.200038	0.337698	0.601735	Not-significant
Nfu_g_1_000940	-0.215728	0.300354	0.568846	Not-significant
Nfu_g_1_000943	-0.486368	0.013691	0.105166	Not-significant
Nfu_g_1_000950	-0.0902134	0.668032	0.838118	Not-significant
Nfu_g_1_000951	0.278485	0.177664	0.431487	Not-significant
Nfu_g_1_000952	0.0737643	0.726026	0.869703	Not-significant
Nfu_g_1_000955	-0.0392232	0.85233	0.935194	Not-significant
Nfu_g_1_000959	-0.223572	0.282687	0.551514	Not-significant
Nfu_g_1_000961	0.0784465	0.709352	0.858657	Not-significant
Nfu_g_1_000964	-0.0761319	0.717579	0.866557	Not-significant
Nfu_g_1_000971	-0.227495	0.274105	0.543438	Not-significant
Nfu_g_1_000972	0.282407	0.171382	0.42318	Not-significant
Nfu_g_1_000974	0.278485	0.177664	0.431487	Not-significant
Nfu_g_1_000977	0.121592	0.562596	0.774595	Not-significant
Nfu_g_1_000978	0.199424	0.339214	0.604329	Not-significant
Nfu_g_1_000982	0.309863	0.131713	0.368372	Not-significant
Nfu_g_1_000994	0.258873	0.21147	0.472376	Not-significant
Nfu_g_1_000998	-0.466756	0.0186648	0.12522	Not-significant
Nfu_g_1_001000	0.407922	0.0429486	0.198682	Not-significant
Nfu_g_1_001002	0.376543	0.0635558	0.24765	Not-significant
Nfu_g_1_001003	0.262796	0.204385	0.464508	Not-significant
Nfu_g_1_001004	0.364776	0.072995	0.267298	Not-significant
Nfu_g_1_001007	-0.356931	0.0798582	0.28031	Not-significant
Nfu_g_1_001009	0.0392232	0.85233	0.935194	Not-significant
Nfu_g_1_001010	-0.129437	0.537464	0.759625	Not-significant
Nfu_g_1_001012	0.188271	0.36745	0.628527	Not-significant
Nfu_g_1_001015	-0.0156893	0.940665	0.973681	Not-significant
Nfu_g_1_001023	-0.345164	0.0910558	0.301924	Not-significant
Nfu_g_1_001024	-0.478523	0.0155301	0.114585	Not-significant
Nfu_g_1_001028	0.49029	0.012841	0.101549	Not-significant
Nfu_g_1_001029	0.131116	0.532153	0.759625	Not-significant
Nfu_g_1_001030	0.403999	0.0451895	0.203908	Not-significant
Nfu_g_1_001032	-0.196116	0.34745	0.611633	Not-significant
Nfu_g_1_001033	-0.0274563	0.896347	0.956689	Not-significant
Nfu_g_1_001034	-0.243184	0.241455	0.508087	Not-significant
Nfu_g_1_001040	-0.141204	0.500783	0.734062	Not-significant
Nfu_g_1_001048	-0.149048	0.477038	0.716859	Not-significant
Nfu_g_1_001049	-0.230098	0.268503	0.540003	Not-significant
Nfu_g_1_001050	-0.0313786	0.881635	0.950095	Not-significant
Nfu_g_1_001051	-0.0313786	0.881635	0.950095	Not-significant
Nfu_g_1_001052	-0.176505	0.398671	0.655892	Not-significant
Nfu_g_1_001053	0.21965	0.291436	0.560419	Not-significant
Nfu_g_1_001055	-0.105903	0.614384	0.805709	Not-significant
Nfu_g_1_001057	-0.380465	0.0606281	0.241271	Not-significant
Nfu_g_1_001059	0.0392232	0.85233	0.935194	Not-significant
Nfu_g_1_001062	-0.38831	0.0550863	0.227722	Not-significant
Nfu_g_1_001067	-0.247106	0.233711	0.499211	Not-significant
Nfu_g_1_001069	-0.137281	0.512871	0.742662	Not-significant
Nfu_g_1_001071	0.247106	0.233711	0.499211	Not-significant
Nfu_g_1_001072	-0.223572	0.282687	0.551514	Not-significant
Nfu_g_1_001073	-0.100212	0.633639	0.820964	Not-significant
Nfu_g_1_001080	0.0353009	0.866961	0.942585	Not-significant
Nfu_g_1_001084	0.282407	0.171382	0.42318	Not-significant
Nfu_g_1_001085	0.349087	0.0871999	0.295912	Not-significant
Nfu_g_1_001086	-0.294174	0.153471	0.397476	Not-significant
Nfu_g_1_001088	-0.372621	0.0665913	0.253887	Not-significant
Nfu_g_1_001090	-0.411844	0.0407962	0.193792	Not-significant
Nfu_g_1_001092	-0.0941357	0.654458	0.830242	Not-significant
Nfu_g_1_001094	0.353009	0.0834681	0.287482	Not-significant
Nfu_g_1_001096	0.435378	0.0296092	0.160942	Not-significant
Nfu_g_1_001099	-0.10198	0.62763	0.813498	Not-significant
Nfu_g_1_001101	-0.0431455	0.837745	0.927303	Not-significant
Nfu_g_1_001103	0.223745	0.282306	0.551514	Not-significant
Nfu_g_1_001107	-0.231417	0.265691	0.534565	Not-significant
Nfu_g_1_001110	-0.400077	0.0475213	0.209563	Not-significant
Nfu_g_1_001112	0.372621	0.0665913	0.253887	Not-significant
Nfu_g_1_001113	-0.0902134	0.668032	0.838118	Not-significant
Nfu_g_1_001114	0.0156893	0.940665	0.973681	Not-significant
Nfu_g_1_001117	0.380465	0.0606281	0.241271	Not-significant
Nfu_g_1_001118	0.368698	0.0697369	0.259881	Not-significant
Nfu_g_1_001122	0.105903	0.614384	0.805709	Not-significant
Nfu_g_1_001123	0.345164	0.0910558	0.301924	Not-significant
Nfu_g_1_001127	-0.0549125	0.794322	0.906581	Not-significant
Nfu_g_1_001129	0.309863	0.131713	0.368372	Not-significant
Nfu_g_1_001132	-0.137281	0.512871	0.742662	Not-significant
Nfu_g_1_001134	0.262796	0.204385	0.464508	Not-significant
Nfu_g_1_001136	0.196116	0.34745	0.611633	Not-significant
Nfu_g_1_001140	0.341242	0.0950383	0.309272	Not-significant
Nfu_g_1_001144	-0.200038	0.337698	0.601735	Not-significant
Nfu_g_1_001146	0.0196116	0.925867	0.969504	Not-significant
Nfu_g_1_001148	0.403999	0.0451895	0.203908	Not-significant
Nfu_g_1_001150	0.0471586	0.822877	0.920352	Not-significant
Nfu_g_1_001154	-0.294174	0.153471	0.397476	Not-significant
Nfu_g_1_001155	0.211805	0.309439	0.576901	Not-significant
Nfu_g_1_001156	0.435378	0.0296092	0.160942	Not-significant
Nfu_g_1_001159	-0.223572	0.282687	0.551514	Not-significant
Nfu_g_1_001163	0.462834	0.0198176	0.129876	Not-significant
Nfu_g_1_001165	0.0745241	0.723311	0.866557	Not-significant
Nfu_g_1_001166	0.0784465	0.709352	0.858657	Not-significant
Nfu_g_1_001169	-0.215728	0.300354	0.568846	Not-significant
Nfu_g_1_001170	-0.251029	0.226132	0.489887	Not-significant
Nfu_g_1_001171	-0.196116	0.34745	0.611633	Not-significant
Nfu_g_1_001173	0.0784465	0.709352	0.858657	Not-significant
Nfu_g_1_001175	0.235339	0.257445	0.526527	Not-significant
Nfu_g_1_001178	0.047813	0.820458	0.920352	Not-significant
Nfu_g_1_001182	-0.105903	0.614384	0.805709	Not-significant
Nfu_g_1_001184	-0.262796	0.204385	0.464508	Not-significant
Nfu_g_1_001189	0.326034	0.111716	0.33724	Not-significant
Nfu_g_1_001191	0.376543	0.0635558	0.24765	Not-significant
Nfu_g_1_001194	-0.160815	0.442529	0.689361	Not-significant
Nfu_g_1_001198	0.415766	0.03873	0.187482	Not-significant
Nfu_g_1_001200	0.341242	0.0950383	0.309272	Not-significant
Nfu_g_1_001202	-0.109825	0.601254	0.798851	Not-significant
Nfu_g_1_001206	0.423611	0.0348465	0.176531	Not-significant
Nfu_g_1_001209	-0.298097	0.147807	0.390046	Not-significant
Nfu_g_1_001217	0.115731	0.581712	0.79079	Not-significant
Nfu_g_1_001218	-0.282407	0.171382	0.42318	Not-significant
Nfu_g_1_001219	0.11767	0.575357	0.783349	Not-significant
Nfu_g_1_001224	-0.302019	0.142294	0.382527	Not-significant
Nfu_g_1_001232	-0.278485	0.177664	0.431487	Not-significant
Nfu_g_1_001238	-0.0235339	0.911093	0.963194	Not-significant
Nfu_g_1_001241	0.0274563	0.896347	0.956689	Not-significant
Nfu_g_1_001242	0.380465	0.0606281	0.241271	Not-significant
Nfu_g_1_001243	0.254951	0.218719	0.481298	Not-significant
Nfu_g_1_001247	0.345164	0.0910558	0.301924	Not-significant
Nfu_g_1_001253	0.113747	0.588244	0.79079	Not-significant
Nfu_g_1_001254	-0.231417	0.265691	0.534565	Not-significant
Nfu_g_1_001257	0.203961	0.328111	0.592754	Not-significant
Nfu_g_1_001260	0.200038	0.337698	0.601735	Not-significant
Nfu_g_1_001262	-0.176505	0.398671	0.655892	Not-significant
Nfu_g_1_001263	0.482446	0.0145867	0.109417	Not-significant
Nfu_g_1_001264	-0.215728	0.300354	0.568846	Not-significant
Nfu_g_1_001265	0.0588348	0.779972	0.898691	Not-significant
Nfu_g_1_001266	0.0784465	0.709352	0.858657	Not-significant
Nfu_g_1_001271	0.462834	0.0198176	0.129876	Not-significant
Nfu_g_1_001272	-0.211805	0.309439	0.576901	Not-significant
Nfu_g_1_001274	-0.427533	0.0330247	0.17169	Not-significant
Nfu_g_1_001278	0.200038	0.337698	0.601735	Not-significant
Nfu_g_1_001283	-0.0196116	0.925867	0.969504	Not-significant
Nfu_g_1_001284	0.28633	0.165257	0.414564	Not-significant
Nfu_g_1_001286	-0.176505	0.398671	0.655892	Not-significant
Nfu_g_1_001294	0.251029	0.226132	0.489887	Not-significant
Nfu_g_1_001297	0.0196116	0.925867	0.969504	Not-significant
Nfu_g_1_001298	-0.258873	0.21147	0.472376	Not-significant
Nfu_g_1_001299	0.0666795	0.751485	0.882074	Not-significant
Nfu_g_1_001301	-0.125514	0.549964	0.766792	Not-significant
Nfu_g_1_001304	-0.196116	0.34745	0.611633	Not-significant
Nfu_g_1_001305	0.0745241	0.723311	0.866557	Not-significant
Nfu_g_1_001310	-0.313786	0.126641	0.36143	Not-significant
Nfu_g_1_001311	-0.33732	0.0991495	0.316824	Not-significant
Nfu_g_1_001313	0.00784465	0.970313	0.983917	Not-significant
Nfu_g_1_001315	-0.251029	0.226132	0.489887	Not-significant
Nfu_g_1_001320	-0.207883	0.318692	0.584799	Not-significant
Nfu_g_1_001326	0.262796	0.204385	0.464508	Not-significant
Nfu_g_1_001328	0.207883	0.318692	0.584799	Not-significant
Nfu_g_1_001329	0.376543	0.0635558	0.24765	Not-significant
Nfu_g_1_001330	0.274563	0.184104	0.440542	Not-significant
Nfu_g_1_001332	-0.486368	0.013691	0.105166	Not-significant
Nfu_g_1_001333	-0.294174	0.153471	0.397476	Not-significant
Nfu_g_1_001334	0.113747	0.588244	0.79079	Not-significant
Nfu_g_1_001335	0.32163	0.116925	0.345442	Not-significant
Nfu_g_1_001336	0.113747	0.588244	0.79079	Not-significant
Nfu_g_1_001338	-0.0627572	0.765692	0.888852	Not-significant
Nfu_g_1_001340	0.333397	0.103392	0.323393	Not-significant
Nfu_g_1_001341	-0.105903	0.614384	0.805709	Not-significant
Nfu_g_1_001343	-0.10198	0.62763	0.813498	Not-significant
Nfu_g_1_001344	-0.345164	0.0910558	0.301924	Not-significant
Nfu_g_1_001348	0.0470679	0.823213	0.920352	Not-significant
Nfu_g_1_001349	-0.145126	0.488838	0.726439	Not-significant
Nfu_g_1_001352	0.309863	0.131713	0.368372	Not-significant
Nfu_g_1_001355	0.0666795	0.751485	0.882074	Not-significant
Nfu_g_1_001356	0.0431455	0.837745	0.927303	Not-significant
Nfu_g_1_001358	-0.0862911	0.681708	0.845755	Not-significant
Nfu_g_1_001359	-0.0431455	0.837745	0.927303	Not-significant
Nfu_g_1_001366	0.231417	0.265691	0.534565	Not-significant
Nfu_g_1_001369	0.121592	0.562596	0.774595	Not-significant
Nfu_g_1_001371	0.156893	0.453881	0.698046	Not-significant
Nfu_g_1_001372	0.164738	0.431331	0.681341	Not-significant
Nfu_g_1_001373	0.411844	0.0407962	0.193792	Not-significant
Nfu_g_1_001374	-0.149522	0.475622	0.716859	Not-significant
Nfu_g_1_001375	0.325553	0.112277	0.33724	Not-significant
Nfu_g_1_001376	-0.239262	0.249367	0.51759	Not-significant
Nfu_g_1_001377	-0.160815	0.442529	0.689361	Not-significant
Nfu_g_1_001378	0.0549841	0.794059	0.906581	Not-significant
Nfu_g_1_001379	-0.302251	0.141972	0.382527	Not-significant
Nfu_g_1_001381	0.392232	0.0524673	0.221233	Not-significant
Nfu_g_1_001382	0.192194	0.357368	0.619517	Not-significant
Nfu_g_1_001385	-0.211805	0.309439	0.576901	Not-significant
Nfu_g_1_001387	0.011767	0.955482	0.978591	Not-significant
Nfu_g_1_001391	-0.0353009	0.866961	0.942585	Not-significant
Nfu_g_1_001392	-0.298097	0.147807	0.390046	Not-significant
Nfu_g_1_001395	-0.0235339	0.911093	0.963194	Not-significant
Nfu_g_1_001397	-0.00392232	0.985154	0.989849	Not-significant
Nfu_g_1_001400	-0.133359	0.525098	0.752125	Not-significant
Nfu_g_1_001402	0.231417	0.265691	0.534565	Not-significant
Nfu_g_1_001406	0.284799	0.167628	0.420193	Not-significant
Nfu_g_1_001409	0.0921443	0.661337	0.838118	Not-significant
Nfu_g_1_001411	0.423611	0.0348465	0.176531	Not-significant
Nfu_g_1_001414	-0.10965	0.601839	0.799413	Not-significant
Nfu_g_1_001415	-0.21965	0.291436	0.560419	Not-significant
Nfu_g_1_001416	-0.00831531	0.968533	0.983917	Not-significant
Nfu_g_1_001417	-0.125514	0.549964	0.766792	Not-significant
Nfu_g_1_001419	0.266718	0.197463	0.456312	Not-significant
Nfu_g_1_001420	0.27064	0.190703	0.447367	Not-significant
Nfu_g_1_001421	-0.102	0.627564	0.813498	Not-significant
Nfu_g_1_001429	0.466756	0.0186648	0.12522	Not-significant
Nfu_g_1_001431	-0.152971	0.465385	0.706418	Not-significant
Nfu_g_1_001437	0.392232	0.0524673	0.221233	Not-significant
Nfu_g_1_001438	-0.427533	0.0330247	0.17169	Not-significant
Nfu_g_1_001443	-0.384388	0.0578057	0.235331	Not-significant
Nfu_g_1_001445	0.254951	0.218719	0.481298	Not-significant
Nfu_g_1_001447	0.407922	0.0429486	0.198682	Not-significant
Nfu_g_1_001449	-0.360854	0.076368	0.273781	Not-significant
Nfu_g_1_001451	-0.49029	0.012841	0.101549	Not-significant
Nfu_g_1_001452	0.329475	0.107767	0.330403	Not-significant
Nfu_g_1_001453	-0.396155	0.0499465	0.216311	Not-significant
Nfu_g_1_001454	0.400077	0.0475213	0.209563	Not-significant
Nfu_g_1_001457	0.0356873	0.865518	0.942585	Not-significant
Nfu_g_1_001458	0.454989	0.0222973	0.138436	Not-significant
Nfu_g_1_001462	-0.188271	0.36745	0.628527	Not-significant
Nfu_g_1_001463	0.176505	0.398671	0.655892	Not-significant
Nfu_g_1_001464	-0.0313786	0.881635	0.950095	Not-significant
Nfu_g_1_001466	-0.0313786	0.881635	0.950095	Not-significant
Nfu_g_1_001467	-0.368698	0.0697369	0.259881	Not-significant
Nfu_g_1_001468	0.474601	0.016523	0.118129	Not-significant
Nfu_g_1_001470	0.258873	0.21147	0.472376	Not-significant
Nfu_g_1_001471	0.251029	0.226132	0.489887	Not-significant
Nfu_g_1_001473	-0.0235339	0.911093	0.963194	Not-significant
Nfu_g_1_001476	-0.00784465	0.970313	0.983917	Not-significant
Nfu_g_1_001478	0.278485	0.177664	0.431487	Not-significant
Nfu_g_1_001482	-0.248998	0.230035	0.497906	Not-significant
Nfu_g_1_001484	0.0549125	0.794322	0.906581	Not-significant
Nfu_g_1_001487	-0.266718	0.197463	0.456312	Not-significant
Nfu_g_1_001488	-0.00392232	0.985154	0.989849	Not-significant
Nfu_g_1_001489	0.462834	0.0198176	0.129876	Not-significant
Nfu_g_1_001491	0.0980581	0.640989	0.821996	Not-significant
Nfu_g_1_001492	-0.380465	0.0606281	0.241271	Not-significant
Nfu_g_1_001493	0.196116	0.34745	0.611633	Not-significant
Nfu_g_1_001500	-0.189395	0.364545	0.628527	Not-significant
Nfu_g_1_001501	-0.211598	0.309923	0.577695	Not-significant
Nfu_g_1_001503	0.325553	0.112277	0.33724	Not-significant
Nfu_g_1_001505	0.109825	0.601254	0.798851	Not-significant
Nfu_g_1_001511	-0.329475	0.107767	0.330403	Not-significant
Nfu_g_1_001513	-0.227495	0.274105	0.543438	Not-significant
Nfu_g_1_001515	0.129437	0.537464	0.759625	Not-significant
Nfu_g_1_001516	0.192773	0.355894	0.619517	Not-significant
Nfu_g_1_001520	-0.278485	0.177664	0.431487	Not-significant
Nfu_g_1_001521	-0.0980581	0.640989	0.821996	Not-significant
Nfu_g_1_001522	-0.262796	0.204385	0.464508	Not-significant
Nfu_g_1_001526	-0.407922	0.0429486	0.198682	Not-significant
Nfu_g_1_001528	-0.33732	0.0991495	0.316824	Not-significant
Nfu_g_1_001530	-0.112243	0.593221	0.797047	Not-significant
Nfu_g_1_001531	-0.180427	0.388103	0.647535	Not-significant
Nfu_g_1_001534	-0.0426162	0.839711	0.929167	Not-significant
Nfu_g_1_001535	0.298097	0.147807	0.390046	Not-significant
Nfu_g_1_001536	-0.113747	0.588244	0.79079	Not-significant
Nfu_g_1_001539	0.372621	0.0665913	0.253887	Not-significant
Nfu_g_1_001541	-0.152971	0.465385	0.706418	Not-significant
Nfu_g_1_001545	0.259073	0.211106	0.472376	Not-significant
Nfu_g_1_001550	0.105903	0.614384	0.805709	Not-significant
Nfu_g_1_001553	0.0431455	0.837745	0.927303	Not-significant
Nfu_g_1_001554	-0.172582	0.4094	0.665258	Not-significant
Nfu_g_1_001558	-0.207883	0.318692	0.584799	Not-significant
Nfu_g_1_001559	0.372621	0.0665913	0.253887	Not-significant
Nfu_g_1_001561	0.109825	0.601254	0.798851	Not-significant
Nfu_g_1_001563	0.356931	0.0798582	0.28031	Not-significant
Nfu_g_1_001564	-0.364776	0.072995	0.267298	Not-significant
Nfu_g_1_001565	0.0823688	0.695483	0.852597	Not-significant
Nfu_g_1_001569	0.10198	0.62763	0.813498	Not-significant
Nfu_g_1_001573	-0.0902134	0.668032	0.838118	Not-significant
Nfu_g_1_001575	-0.333397	0.103392	0.323393	Not-significant
Nfu_g_1_001579	-0.00784465	0.970313	0.983917	Not-significant
Nfu_g_1_001582	-0.231417	0.265691	0.534565	Not-significant
Nfu_g_1_001583	0.474601	0.016523	0.118129	Not-significant
Nfu_g_1_001585	0.0862911	0.681708	0.845755	Not-significant
Nfu_g_1_001586	0.0862911	0.681708	0.845755	Not-significant
Nfu_g_1_001590	0.207883	0.318692	0.584799	Not-significant
Nfu_g_1_001593	0.266718	0.197463	0.456312	Not-significant
Nfu_g_1_001594	0.182423	0.382786	0.645716	Not-significant
Nfu_g_1_001596	-0.305941	0.13693	0.375336	Not-significant
Nfu_g_1_001597	0.208119	0.318129	0.584799	Not-significant
Nfu_g_1_001598	0.0882692	0.674798	0.845653	Not-significant
Nfu_g_1_001599	-0.462834	0.0198176	0.129876	Not-significant
Nfu_g_1_001601	-0.0274563	0.896347	0.956689	Not-significant
Nfu_g_1_001602	-0.00623648	0.976397	0.989478	Not-significant
Nfu_g_1_001605	-0.109825	0.601254	0.798851	Not-significant
Nfu_g_1_001606	0.164738	0.431331	0.681341	Not-significant
Nfu_g_1_001613	-0.156893	0.453881	0.698046	Not-significant
Nfu_g_1_001614	-0.278485	0.177664	0.431487	Not-significant
Nfu_g_1_001615	0.321446	0.117147	0.345995	Not-significant
Nfu_g_1_001616	-0.0659897	0.753978	0.88479	Not-significant
Nfu_g_1_001619	-0.0941357	0.654458	0.830242	Not-significant
Nfu_g_1_001620	0.180427	0.388103	0.647535	Not-significant
Nfu_g_1_001621	-0.113747	0.588244	0.79079	Not-significant
Nfu_g_1_001624	-0.0510295	0.808592	0.913251	Not-significant
Nfu_g_1_001629	-0.129686	0.536673	0.759625	Not-significant
Nfu_g_1_001631	-0.32163	0.116925	0.345442	Not-significant
Nfu_g_1_001632	0.164738	0.431331	0.681341	Not-significant
Nfu_g_1_001636	0.274563	0.184104	0.440542	Not-significant
Nfu_g_1_001637	0.427615	0.0329873	0.17169	Not-significant
Nfu_g_1_001639	0.4393	0.0280111	0.155934	Not-significant
Nfu_g_1_001642	-0.345164	0.0910558	0.301924	Not-significant
Nfu_g_1_001646	0.314468	0.125773	0.36143	Not-significant
Nfu_g_1_001648	-0.243184	0.241455	0.508087	Not-significant
Nfu_g_1_001654	0.223572	0.282687	0.551514	Not-significant
Nfu_g_1_001658	-0.203961	0.328111	0.592754	Not-significant
Nfu_g_1_001659	0.0398726	0.849912	0.935194	Not-significant
Nfu_g_1_001662	-0.105903	0.614384	0.805709	Not-significant
Nfu_g_1_001663	0.137281	0.512871	0.742662	Not-significant
Nfu_g_1_001664	-0.0627572	0.765692	0.888852	Not-significant
Nfu_g_1_001665	-0.243184	0.241455	0.508087	Not-significant
Nfu_g_1_001667	0.0549125	0.794322	0.906581	Not-significant
Nfu_g_1_001671	-0.247106	0.233711	0.499211	Not-significant
Nfu_g_1_001673	-0.329475	0.107767	0.330403	Not-significant
Nfu_g_1_001675	-0.309863	0.131713	0.368372	Not-significant
Nfu_g_1_001676	-0.28633	0.165257	0.414564	Not-significant
Nfu_g_1_001678	0.282407	0.171382	0.42318	Not-significant
Nfu_g_1_001682	-0.274563	0.184104	0.440542	Not-significant
Nfu_g_1_001686	-0.317708	0.121712	0.353472	Not-significant
Nfu_g_1_001696	0.274563	0.184104	0.440542	Not-significant
Nfu_g_1_001706	-0.00392534	0.985143	0.989849	Not-significant
Nfu_g_1_001708	0.372621	0.0665913	0.253887	Not-significant
Nfu_g_1_001709	-0.0353281	0.866859	0.942585	Not-significant
Nfu_g_1_001711	0.105903	0.614384	0.805709	Not-significant
Nfu_g_1_001713	0.0169182	0.936026	0.973681	Not-significant
Nfu_g_1_001717	0.172582	0.4094	0.665258	Not-significant
Nfu_g_1_001721	-0.372621	0.0665913	0.253887	Not-significant
Nfu_g_1_001723	0.239262	0.249367	0.51759	Not-significant
Nfu_g_1_001726	-0.0588348	0.779972	0.898691	Not-significant
Nfu_g_1_001727	-0.423611	0.0348465	0.176531	Not-significant
Nfu_g_1_001729	0.157014	0.453529	0.698046	Not-significant
Nfu_g_1_001733	-0.0588348	0.779972	0.898691	Not-significant
Nfu_g_1_001734	-0.447145	0.0250228	0.14689	Not-significant
Nfu_g_1_001748	-0.443222	0.026483	0.151513	Not-significant
Nfu_g_1_001754	0.368698	0.0697369	0.259881	Not-significant
Nfu_g_1_001755	-0.176505	0.398671	0.655892	Not-significant
Nfu_g_1_001757	0.10198	0.62763	0.813498	Not-significant
Nfu_g_1_001759	0.105903	0.614384	0.805709	Not-significant
Nfu_g_1_001762	0.290252	0.159287	0.406274	Not-significant
Nfu_g_1_001764	0.203961	0.328111	0.592754	Not-significant
Nfu_g_1_001766	0.0706018	0.737357	0.873353	Not-significant
Nfu_g_1_001768	0.156893	0.453881	0.698046	Not-significant
Nfu_g_1_001773	0.345164	0.0910558	0.301924	Not-significant
Nfu_g_1_001774	-0.329475	0.107767	0.330403	Not-significant
Nfu_g_1_001776	-0.0392232	0.85233	0.935194	Not-significant
Nfu_g_1_001778	0.121592	0.562596	0.774595	Not-significant
Nfu_g_1_001785	0.333397	0.103392	0.323393	Not-significant
Nfu_g_1_001798	0.223572	0.282687	0.551514	Not-significant
Nfu_g_1_001799	-0.262796	0.204385	0.464508	Not-significant
Nfu_g_1_001800	-0.0392534	0.852217	0.935194	Not-significant
Nfu_g_1_001801	-0.16866	0.420287	0.673778	Not-significant
Nfu_g_1_001802	0.368698	0.0697369	0.259881	Not-significant
Nfu_g_1_001806	-0.443222	0.026483	0.151513	Not-significant
Nfu_g_1_001808	-0.0823688	0.695483	0.852597	Not-significant
Nfu_g_1_001810	-0.302019	0.142294	0.382527	Not-significant
Nfu_g_1_001811	0.0941357	0.654458	0.830242	Not-significant
Nfu_g_1_001812	-0.011767	0.955482	0.978591	Not-significant
Nfu_g_1_001814	0.215728	0.300354	0.568846	Not-significant
Nfu_g_1_001815	-0.278485	0.177664	0.431487	Not-significant
Nfu_g_1_001816	-0.10198	0.62763	0.813498	Not-significant
Nfu_g_1_001819	-0.298097	0.147807	0.390046	Not-significant
Nfu_g_1_001823	0.11767	0.575357	0.783349	Not-significant
Nfu_g_1_001828	0.360854	0.076368	0.273781	Not-significant
Nfu_g_1_001829	-0.164738	0.431331	0.681341	Not-significant
Nfu_g_1_001830	0.375304	0.0645027	0.251241	Not-significant
Nfu_g_1_001832	-0.113747	0.588244	0.79079	Not-significant
Nfu_g_1_001840	0.0156893	0.940665	0.973681	Not-significant
Nfu_g_1_001841	-0.0784465	0.709352	0.858657	Not-significant
Nfu_g_1_001842	-0.129437	0.537464	0.759625	Not-significant
Nfu_g_1_001843	0.247106	0.233711	0.499211	Not-significant
Nfu_g_1_001844	0.298097	0.147807	0.390046	Not-significant
Nfu_g_1_001845	-0.345164	0.0910558	0.301924	Not-significant
Nfu_g_1_001849	-0.0470679	0.823213	0.920352	Not-significant
Nfu_g_1_001851	0.38831	0.0550863	0.227722	Not-significant
Nfu_g_1_001868	-0.325553	0.112277	0.33724	Not-significant
Nfu_g_1_001870	-0.011776	0.955447	0.978591	Not-significant
Nfu_g_1_001874	-0.0784465	0.709352	0.858657	Not-significant
Nfu_g_1_001875	0.443222	0.026483	0.151513	Not-significant
Nfu_g_1_001880	0.0235339	0.911093	0.963194	Not-significant
Nfu_g_1_001882	-0.152971	0.465385	0.706418	Not-significant
Nfu_g_1_001885	0.192194	0.357368	0.619517	Not-significant
Nfu_g_1_001886	0.0431455	0.837745	0.927303	Not-significant
Nfu_g_1_001888	0.482446	0.0145867	0.109417	Not-significant
Nfu_g_1_001890	-0.404077	0.0451442	0.203908	Not-significant
Nfu_g_1_001891	0.0156893	0.940665	0.973681	Not-significant
Nfu_g_1_001893	0.278485	0.177664	0.431487	Not-significant
Nfu_g_1_001896	-0.325553	0.112277	0.33724	Not-significant
Nfu_g_1_001898	0.176505	0.398671	0.655892	Not-significant
Nfu_g_1_001899	0.145126	0.488838	0.726439	Not-significant
Nfu_g_1_001900	0.118958	0.571152	0.783349	Not-significant
Nfu_g_1_001901	-0.243184	0.241455	0.508087	Not-significant
Nfu_g_1_001902	0.207923	0.318596	0.584799	Not-significant
Nfu_g_1_001903	0.0549125	0.794322	0.906581	Not-significant
Nfu_g_1_001905	0.00784465	0.970313	0.983917	Not-significant
Nfu_g_1_001906	-0.266718	0.197463	0.456312	Not-significant
Nfu_g_1_001908	0.0353009	0.866961	0.942585	Not-significant
Nfu_g_1_001909	0.0353009	0.866961	0.942585	Not-significant
Nfu_g_1_001910	0.32163	0.116925	0.345442	Not-significant
Nfu_g_1_001911	0.0862911	0.681708	0.845755	Not-significant
Nfu_g_1_001915	0.266718	0.197463	0.456312	Not-significant
Nfu_g_1_001916	-0.0549125	0.794322	0.906581	Not-significant
Nfu_g_1_001920	-0.486368	0.013691	0.105166	Not-significant
Nfu_g_1_001923	0.231417	0.265691	0.534565	Not-significant
Nfu_g_1_001926	-0.137281	0.512871	0.742662	Not-significant
Nfu_g_1_001927	-0.0509902	0.808737	0.913251	Not-significant
Nfu_g_1_001928	-0.137281	0.512871	0.742662	Not-significant
Nfu_g_1_001932	0.125514	0.549964	0.766792	Not-significant
Nfu_g_1_001936	0.0901912	0.668109	0.838118	Not-significant
Nfu_g_1_001939	0.0823688	0.695483	0.852597	Not-significant
Nfu_g_1_001940	-0.28633	0.165257	0.414564	Not-significant
Nfu_g_1_001941	-0.325553	0.112277	0.33724	Not-significant
Nfu_g_1_001942	0.129437	0.537464	0.759625	Not-significant
Nfu_g_1_001946	-0.125514	0.549964	0.766792	Not-significant
Nfu_g_1_001949	-0.364776	0.072995	0.267298	Not-significant
Nfu_g_1_001951	-0.258873	0.21147	0.472376	Not-significant
Nfu_g_1_001953	0.411844	0.0407962	0.193792	Not-significant
Nfu_g_1_001955	-0.251029	0.226132	0.489887	Not-significant
Nfu_g_1_001956	0.400077	0.0475213	0.209563	Not-significant
Nfu_g_1_001957	0.0784465	0.709352	0.858657	Not-significant
Nfu_g_1_001964	0.133359	0.525098	0.752125	Not-significant
Nfu_g_1_001965	-0.462834	0.0198176	0.129876	Not-significant
Nfu_g_1_001969	0.152971	0.465385	0.706418	Not-significant
Nfu_g_1_001970	-0.137281	0.512871	0.742662	Not-significant
Nfu_g_1_001975	0.0313786	0.881635	0.950095	Not-significant
Nfu_g_1_001976	-0.294174	0.153471	0.397476	Not-significant
Nfu_g_1_001979	-0.231417	0.265691	0.534565	Not-significant
Nfu_g_1_001980	-0.353009	0.0834681	0.287482	Not-significant
Nfu_g_1_001982	-0.435378	0.0296092	0.160942	Not-significant
Nfu_g_1_001983	-0.482446	0.0145867	0.109417	Not-significant
Nfu_g_1_001984	0.129437	0.537464	0.759625	Not-significant
Nfu_g_1_001985	0.11767	0.575357	0.783349	Not-significant
Nfu_g_1_001986	-0.290252	0.159287	0.406274	Not-significant
Nfu_g_1_001987	0.109825	0.601254	0.798851	Not-significant
Nfu_g_1_001991	-0.152264	0.467474	0.709372	Not-significant
Nfu_g_1_001994	0.317708	0.121712	0.353472	Not-significant
Nfu_g_1_001996	0.231417	0.265691	0.534565	Not-significant
Nfu_g_1_002004	-0.400077	0.0475213	0.209563	Not-significant
Nfu_g_1_002005	0.446236	0.0253552	0.148753	Not-significant
Nfu_g_1_002006	0.4393	0.0280111	0.155934	Not-significant
Nfu_g_1_002010	0.0627572	0.765692	0.888852	Not-significant
Nfu_g_1_002011	0.372621	0.0665913	0.253887	Not-significant
Nfu_g_1_002014	-0.0235339	0.911093	0.963194	Not-significant
Nfu_g_1_002019	0.21965	0.291436	0.560419	Not-significant
Nfu_g_1_002020	0.211805	0.309439	0.576901	Not-significant
Nfu_g_1_002021	0.0745241	0.723311	0.866557	Not-significant
Nfu_g_1_002022	0.384388	0.0578057	0.235331	Not-significant
Nfu_g_1_002025	0.345164	0.0910558	0.301924	Not-significant
Nfu_g_1_002030	-0.0392232	0.85233	0.935194	Not-significant
Nfu_g_1_002031	-0.294174	0.153471	0.397476	Not-significant
Nfu_g_1_002034	0.309863	0.131713	0.368372	Not-significant
Nfu_g_1_002037	-0.0784465	0.709352	0.858657	Not-significant
Nfu_g_1_002039	0.125514	0.549964	0.766792	Not-significant
Nfu_g_1_002042	-0.0980581	0.640989	0.821996	Not-significant
Nfu_g_1_002044	0.49029	0.012841	0.101549	Not-significant
Nfu_g_1_002048	0.222917	0.284137	0.554235	Not-significant
Nfu_g_1_002050	0.341242	0.0950383	0.309272	Not-significant
Nfu_g_1_002052	0.251029	0.226132	0.489887	Not-significant
Nfu_g_1_002053	-0.011767	0.955482	0.978591	Not-significant
Nfu_g_1_002054	0.248062	0.231848	0.499211	Not-significant
Nfu_g_1_002055	0.11767	0.575357	0.783349	Not-significant
Nfu_g_1_002057	0.368698	0.0697369	0.259881	Not-significant
Nfu_g_1_002060	0.235521	0.257068	0.526527	Not-significant
Nfu_g_1_002061	-0.235339	0.257445	0.526527	Not-significant
Nfu_g_1_002062	0.231417	0.265691	0.534565	Not-significant
Nfu_g_1_002063	0.235339	0.257445	0.526527	Not-significant
Nfu_g_1_002064	0.172582	0.4094	0.665258	Not-significant
Nfu_g_1_002067	0.0274563	0.896347	0.956689	Not-significant
Nfu_g_1_002070	-0.419689	0.0367475	0.181431	Not-significant
Nfu_g_1_002075	-0.192194	0.357368	0.619517	Not-significant
Nfu_g_1_002078	-0.145126	0.488838	0.726439	Not-significant
Nfu_g_1_002079	-0.239262	0.249367	0.51759	Not-significant
Nfu_g_1_002080	-0.235339	0.257445	0.526527	Not-significant
Nfu_g_1_002081	0.345164	0.0910558	0.301924	Not-significant
Nfu_g_1_002082	-0.302019	0.142294	0.382527	Not-significant
Nfu_g_1_002083	-0.10198	0.62763	0.813498	Not-significant
Nfu_g_1_002084	-0.27064	0.190703	0.447367	Not-significant
Nfu_g_1_002085	-0.21965	0.291436	0.560419	Not-significant
Nfu_g_1_002086	0.0549125	0.794322	0.906581	Not-significant
Nfu_g_1_002090	0.133359	0.525098	0.752125	Not-significant
Nfu_g_1_002093	0.290252	0.159287	0.406274	Not-significant
Nfu_g_1_002094	-0.188271	0.36745	0.628527	Not-significant
Nfu_g_1_002096	-0.180427	0.388103	0.647535	Not-significant
Nfu_g_1_002098	-0.274563	0.184104	0.440542	Not-significant
Nfu_g_1_002101	-0.235339	0.257445	0.526527	Not-significant
Nfu_g_1_002102	-0.482446	0.0145867	0.109417	Not-significant
Nfu_g_1_002103	-0.211805	0.309439	0.576901	Not-significant
Nfu_g_1_002106	-0.0627572	0.765692	0.888852	Not-significant
Nfu_g_1_002108	-0.172582	0.4094	0.665258	Not-significant
Nfu_g_1_002116	0.262796	0.204385	0.464508	Not-significant
Nfu_g_1_002125	-0.00784465	0.970313	0.983917	Not-significant
Nfu_g_1_002128	0.227495	0.274105	0.543438	Not-significant
Nfu_g_1_002132	-0.137281	0.512871	0.742662	Not-significant
Nfu_g_1_002136	0.368698	0.0697369	0.259881	Not-significant
Nfu_g_1_002142	0.294174	0.153471	0.397476	Not-significant
Nfu_g_1_002145	-0.435378	0.0296092	0.160942	Not-significant
Nfu_g_1_002147	-0.192194	0.357368	0.619517	Not-significant
Nfu_g_1_002152	-0.172582	0.4094	0.665258	Not-significant
Nfu_g_1_002161	-0.392232	0.0524673	0.221233	Not-significant
Nfu_g_1_002162	0.325553	0.112277	0.33724	Not-significant
Nfu_g_1_002163	-0.325553	0.112277	0.33724	Not-significant
Nfu_g_1_002169	0.173756	0.406174	0.665258	Not-significant
Nfu_g_1_002170	0.125514	0.549964	0.766792	Not-significant
Nfu_g_1_002178	0.258873	0.21147	0.472376	Not-significant
Nfu_g_1_002191	0.215728	0.300354	0.568846	Not-significant
[truncated: 7,852 more rows]

## Sheet: GSE66712_skin_gene_class
gene_id	rho	p	adjusted_p	class
Nfu_g_1_000030	0.647183	0.000471061	0.00330543	Old-Biased
Nfu_g_1_000033	0.545203	0.00482478	0.0197269	Old-Biased
Nfu_g_1_000050	0.55697	0.0038278	0.0165588	Old-Biased
Nfu_g_1_000064	0.509902	0.00921692	0.0327079	Old-Biased
Nfu_g_1_000074	0.757008	1.18659e-05	0.000201456	Old-Biased
Nfu_g_1_000092	0.576581	0.00255321	0.012049	Old-Biased
Nfu_g_1_000094	0.525591	0.0069708	0.0263598	Old-Biased
Nfu_g_1_000099	0.694251	0.000118215	0.00115364	Old-Biased
Nfu_g_1_000108	0.545203	0.00482478	0.0197269	Old-Biased
Nfu_g_1_000119	0.764853	8.4864e-06	0.000157866	Old-Biased
Nfu_g_1_000121	0.631494	0.000710487	0.0045128	Old-Biased
Nfu_g_1_000130	0.843299	1.20567e-07	8.66251e-06	Old-Biased
Nfu_g_1_000168	0.82761	3.32965e-07	1.67581e-05	Old-Biased
Nfu_g_1_000177	0.584426	0.00215605	0.0106302	Old-Biased
Nfu_g_1_000200	0.690329	0.000133929	0.00126709	Old-Biased
Nfu_g_1_000220	0.670717	0.000243213	0.00202303	Old-Biased
Nfu_g_1_000225	0.651106	0.000423547	0.00306307	Old-Biased
Nfu_g_1_000270	0.729552	3.50191e-05	0.000452103	Old-Biased
Nfu_g_1_000351	0.541281	0.00520231	0.0209935	Old-Biased
Nfu_g_1_000373	0.568737	0.00301107	0.013676	Old-Biased
Nfu_g_1_000380	0.639339	0.000580143	0.00389974	Old-Biased
Nfu_g_1_000386	0.611882	0.00115235	0.00651771	Old-Biased
Nfu_g_1_000392	0.647183	0.000471061	0.00330543	Old-Biased
Nfu_g_1_000406	0.737397	2.60527e-05	0.000362799	Old-Biased
Nfu_g_1_000429	0.509902	0.00921692	0.0327079	Old-Biased
Nfu_g_1_000438	0.706018	8.03419e-05	0.000851968	Old-Biased
Nfu_g_1_000510	0.655028	0.000380256	0.00283051	Old-Biased
Nfu_g_1_000530	0.690329	0.000133929	0.00126709	Old-Biased
Nfu_g_1_000539	0.811921	8.35166e-07	2.98941e-05	Old-Biased
Nfu_g_1_000558	0.525591	0.0069708	0.0263598	Old-Biased
Nfu_g_1_000564	0.713863	6.14648e-05	0.00070291	Old-Biased
Nfu_g_1_000578	0.772698	5.99127e-06	0.000123244	Old-Biased
Nfu_g_1_000593	0.807998	1.0373e-06	3.38316e-05	Old-Biased
Nfu_g_1_000599	0.655028	0.000380256	0.00283051	Old-Biased
Nfu_g_1_000678	0.611882	0.00115235	0.00651771	Old-Biased
Nfu_g_1_000693	0.627572	0.000784665	0.00485944	Old-Biased
Nfu_g_1_000707	0.509902	0.00921692	0.0327079	Old-Biased
Nfu_g_1_000708	0.596193	0.00165965	0.00864255	Old-Biased
Nfu_g_1_000712	0.576581	0.00255321	0.012049	Old-Biased
Nfu_g_1_000793	0.564814	0.00326503	0.0146483	Old-Biased
Nfu_g_1_000833	0.655028	0.000380256	0.00283051	Old-Biased
Nfu_g_1_000837	0.537358	0.00560441	0.0222895	Old-Biased
Nfu_g_1_000852	0.509902	0.00921692	0.0327079	Old-Biased
Nfu_g_1_000860	0.596193	0.00165965	0.00864255	Old-Biased
Nfu_g_1_000866	0.780542	4.17154e-06	9.3155e-05	Old-Biased
Nfu_g_1_000873	0.635416	0.000642457	0.00418251	Old-Biased
Nfu_g_1_000879	0.651106	0.000423547	0.00306307	Old-Biased
Nfu_g_1_000912	0.60796	0.00126462	0.00698147	Old-Biased
Nfu_g_1_000942	0.741319	2.23844e-05	0.000324476	Old-Biased
Nfu_g_1_000970	0.815843	6.69043e-07	2.58115e-05	Old-Biased
Nfu_g_1_000972	0.757008	1.18659e-05	0.000201456	Old-Biased
Nfu_g_1_000974	0.772698	5.99127e-06	0.000123244	Old-Biased
Nfu_g_1_000996	0.502057	0.0105482	0.0364154	Old-Biased
Nfu_g_1_000999	0.839377	1.56992e-07	1.01737e-05	Old-Biased
Nfu_g_1_001002	0.50598	0.0098639	0.0345097	Old-Biased
Nfu_g_1_001003	0.596193	0.00165965	0.00864255	Old-Biased
Nfu_g_1_001028	0.60796	0.00126462	0.00698147	Old-Biased
Nfu_g_1_001030	0.592271	0.00181291	0.00923688	Old-Biased
Nfu_g_1_001032	0.55697	0.0038278	0.0165588	Old-Biased
Nfu_g_1_001042	0.65895	0.000340869	0.00260982	Old-Biased
Nfu_g_1_001059	0.768775	7.14247e-06	0.00013968	Old-Biased
Nfu_g_1_001080	0.572659	0.00277411	0.012817	Old-Biased
Nfu_g_1_001094	0.788387	2.86168e-06	7.20142e-05	Old-Biased
Nfu_g_1_001113	0.576581	0.00255321	0.012049	Old-Biased
Nfu_g_1_001114	0.733474	3.02433e-05	0.000405219	Old-Biased
Nfu_g_1_001117	0.796232	1.93203e-06	5.30639e-05	Old-Biased
Nfu_g_1_001119	0.533436	0.00603233	0.0236312	Old-Biased
Nfu_g_1_001129	0.662873	0.000305084	0.00239882	Old-Biased
Nfu_g_1_001136	0.651106	0.000423547	0.00306307	Old-Biased
Nfu_g_1_001141	0.815843	6.69043e-07	2.58115e-05	Old-Biased
Nfu_g_1_001149	0.70994	7.03477e-05	0.000778456	Old-Biased
Nfu_g_1_001163	0.588348	0.00197812	0.00992565	Old-Biased
Nfu_g_1_001171	0.749164	1.63908e-05	0.000258781	Old-Biased
Nfu_g_1_001221	0.70994	7.03477e-05	0.000778456	Old-Biased
Nfu_g_1_001243	0.678562	0.000192595	0.00168542	Old-Biased
Nfu_g_1_001247	0.502057	0.0105482	0.0364154	Old-Biased
Nfu_g_1_001263	0.509902	0.00921692	0.0327079	Old-Biased
Nfu_g_1_001266	0.651106	0.000423547	0.00306307	Old-Biased
Nfu_g_1_001279	0.733474	3.02433e-05	0.000405219	Old-Biased
Nfu_g_1_001284	0.55697	0.0038278	0.0165588	Old-Biased
Nfu_g_1_001285	0.745241	1.91811e-05	0.000290796	Old-Biased
Nfu_g_1_001299	0.678562	0.000192595	0.00168542	Old-Biased
Nfu_g_1_001301	0.635416	0.000642457	0.00418251	Old-Biased
Nfu_g_1_001324	0.745241	1.91811e-05	0.000290796	Old-Biased
Nfu_g_1_001326	0.545203	0.00482478	0.0197269	Old-Biased
Nfu_g_1_001335	0.651106	0.000423547	0.00306307	Old-Biased
Nfu_g_1_001340	0.584426	0.00215605	0.0106302	Old-Biased
Nfu_g_1_001341	0.639339	0.000580143	0.00389974	Old-Biased
Nfu_g_1_001355	0.784465	3.46174e-06	8.31069e-05	Old-Biased
Nfu_g_1_001381	0.82761	3.32965e-07	1.67581e-05	Old-Biased
Nfu_g_1_001397	0.651106	0.000423547	0.00306307	Old-Biased
Nfu_g_1_001398	0.509902	0.00921692	0.0327079	Old-Biased
Nfu_g_1_001400	0.600115	0.00151763	0.00803811	Old-Biased
Nfu_g_1_001411	0.647183	0.000471061	0.00330543	Old-Biased
Nfu_g_1_001454	0.596193	0.00165965	0.00864255	Old-Biased
Nfu_g_1_001470	0.682484	0.000170939	0.00153659	Old-Biased
Nfu_g_1_001478	0.784465	3.46174e-06	8.31069e-05	Old-Biased
Nfu_g_1_001486	0.553048	0.00413867	0.017604	Old-Biased
Nfu_g_1_001508	0.70994	7.03477e-05	0.000778456	Old-Biased
Nfu_g_1_001537	0.545203	0.00482478	0.0197269	Old-Biased
Nfu_g_1_001550	0.615805	0.00104877	0.00607036	Old-Biased
Nfu_g_1_001585	0.662873	0.000305084	0.00239882	Old-Biased
Nfu_g_1_001614	0.815843	6.69043e-07	2.58115e-05	Old-Biased
Nfu_g_1_001619	0.67464	0.000216614	0.00185149	Old-Biased
Nfu_g_1_001636	0.529514	0.00648735	0.0249892	Old-Biased
Nfu_g_1_001664	0.862911	2.86648e-08	3.38347e-06	Old-Biased
Nfu_g_1_001667	0.635416	0.000642457	0.00418251	Old-Biased
Nfu_g_1_001755	0.635416	0.000642457	0.00418251	Old-Biased
Nfu_g_1_001781	0.717785	5.35854e-05	0.000630249	Old-Biased
Nfu_g_1_001828	0.792309	2.35622e-06	6.22985e-05	Old-Biased
Nfu_g_1_001829	0.537358	0.00560441	0.0222895	Old-Biased
Nfu_g_1_001839	0.811921	8.35166e-07	2.98941e-05	Old-Biased
Nfu_g_1_001844	0.635416	0.000642457	0.00418251	Old-Biased
Nfu_g_1_001846	0.72563	4.04496e-05	0.000502579	Old-Biased
Nfu_g_1_001849	0.706018	8.03419e-05	0.000851968	Old-Biased
Nfu_g_1_001893	0.580504	0.00234747	0.0113151	Old-Biased
Nfu_g_1_001906	0.529514	0.00648735	0.0249892	Old-Biased
Nfu_g_1_001920	0.851144	6.95563e-08	5.8445e-06	Old-Biased
Nfu_g_1_001927	0.549125	0.00447062	0.0186558	Old-Biased
Nfu_g_1_001940	0.502057	0.0105482	0.0364154	Old-Biased
Nfu_g_1_001942	0.655028	0.000380256	0.00283051	Old-Biased
Nfu_g_1_001958	0.780542	4.17154e-06	9.3155e-05	Old-Biased
Nfu_g_1_001976	0.576581	0.00255321	0.012049	Old-Biased
Nfu_g_1_001984	0.529514	0.00648735	0.0249892	Old-Biased
Nfu_g_1_002005	0.500062	0.0109111	0.0376551	Old-Biased
Nfu_g_1_002011	0.780542	4.17154e-06	9.3155e-05	Old-Biased
Nfu_g_1_002022	0.870756	1.51532e-08	2.46301e-06	Old-Biased
Nfu_g_1_002033	0.623649	0.000865446	0.00525147	Old-Biased
Nfu_g_1_002084	0.513824	0.00860564	0.0309485	Old-Biased
Nfu_g_1_002090	0.521669	0.00748405	0.0278127	Old-Biased
Nfu_g_1_002116	0.702096	9.15648e-05	0.000942746	Old-Biased
Nfu_g_1_002136	0.733474	3.02433e-05	0.000405219	Old-Biased
Nfu_g_1_002143	0.639339	0.000580143	0.00389974	Old-Biased
Nfu_g_1_002162	0.70994	7.03477e-05	0.000778456	Old-Biased
Nfu_g_1_002163	0.596193	0.00165965	0.00864255	Old-Biased
Nfu_g_1_002178	0.560892	0.00353694	0.0156278	Old-Biased
Nfu_g_1_002199	0.741319	2.23844e-05	0.000324476	Old-Biased
Nfu_g_1_002218	0.678562	0.000192595	0.00168542	Old-Biased
Nfu_g_1_002238	0.541281	0.00520231	0.0209935	Old-Biased
Nfu_g_1_002315	0.65895	0.000340869	0.00260982	Old-Biased
Nfu_g_1_002348	0.502057	0.0105482	0.0364154	Old-Biased
Nfu_g_1_002351	0.549125	0.00447062	0.0186558	Old-Biased
Nfu_g_1_002358	0.851144	6.95563e-08	5.8445e-06	Old-Biased
Nfu_g_1_002372	0.549125	0.00447062	0.0186558	Old-Biased
Nfu_g_1_002387	0.647183	0.000471061	0.00330543	Old-Biased
Nfu_g_1_002390	0.768775	7.14247e-06	0.00013968	Old-Biased
Nfu_g_1_002393	0.580504	0.00234747	0.0113151	Old-Biased
Nfu_g_1_002402	0.670717	0.000243213	0.00202303	Old-Biased
Nfu_g_1_002403	0.545203	0.00482478	0.0197269	Old-Biased
Nfu_g_1_002407	0.741319	2.23844e-05	0.000324476	Old-Biased
Nfu_g_1_002410	0.502057	0.0105482	0.0364154	Old-Biased
Nfu_g_1_002414	0.690329	0.000133929	0.00126709	Old-Biased
Nfu_g_1_002436	0.702096	9.15648e-05	0.000942746	Old-Biased
Nfu_g_1_002457	0.568737	0.00301107	0.013676	Old-Biased
Nfu_g_1_002481	0.866833	2.0946e-08	2.80648e-06	Old-Biased
Nfu_g_1_002483	0.55697	0.0038278	0.0165588	Old-Biased
Nfu_g_1_002489	0.517747	0.00802851	0.029298	Old-Biased
Nfu_g_1_002496	0.580504	0.00234747	0.0113151	Old-Biased
Nfu_g_1_002514	0.702096	9.15648e-05	0.000942746	Old-Biased
Nfu_g_1_002546	0.513824	0.00860564	0.0309485	Old-Biased
Nfu_g_1_002590	0.549125	0.00447062	0.0186558	Old-Biased
Nfu_g_1_002594	0.50598	0.0098639	0.0345097	Old-Biased
Nfu_g_1_002608	0.713863	6.14648e-05	0.00070291	Old-Biased
Nfu_g_1_002614	0.615805	0.00104877	0.00607036	Old-Biased
Nfu_g_1_002621	0.737397	2.60527e-05	0.000362799	Old-Biased
Nfu_g_1_002627	0.643261	0.000523139	0.00360453	Old-Biased
Nfu_g_1_002641	0.631494	0.000710487	0.0045128	Old-Biased
Nfu_g_1_002663	0.717785	5.35854e-05	0.000630249	Old-Biased
Nfu_g_1_002688	0.768775	7.14247e-06	0.00013968	Old-Biased
Nfu_g_1_002701	0.545203	0.00482478	0.0197269	Old-Biased
Nfu_g_1_002716	0.651106	0.000423547	0.00306307	Old-Biased
Nfu_g_1_002752	0.578812	0.00243441	0.0117171	Old-Biased
Nfu_g_1_002775	0.553048	0.00413867	0.017604	Old-Biased
Nfu_g_1_002788	0.611882	0.00115235	0.00651771	Old-Biased
Nfu_g_1_002854	0.521669	0.00748405	0.0278127	Old-Biased
Nfu_g_1_002857	0.741319	2.23844e-05	0.000324476	Old-Biased
Nfu_g_1_002867	0.655028	0.000380256	0.00283051	Old-Biased
Nfu_g_1_002883	0.706018	8.03419e-05	0.000851968	Old-Biased
Nfu_g_1_002886	0.811921	8.35166e-07	2.98941e-05	Old-Biased
Nfu_g_1_002911	0.823688	4.22542e-07	1.93065e-05	Old-Biased
Nfu_g_1_002979	0.525591	0.0069708	0.0263598	Old-Biased
Nfu_g_1_003019	0.800154	1.5774e-06	4.5865e-05	Old-Biased
Nfu_g_1_003030	0.529514	0.00648735	0.0249892	Old-Biased
Nfu_g_1_003134	0.525591	0.0069708	0.0263598	Old-Biased
Nfu_g_1_003174	0.611882	0.00115235	0.00651771	Old-Biased
Nfu_g_1_003178	0.568737	0.00301107	0.013676	Old-Biased
Nfu_g_1_003204	0.788387	2.86168e-06	7.20142e-05	Old-Biased
Nfu_g_1_003208	0.702096	9.15648e-05	0.000942746	Old-Biased
Nfu_g_1_003276	0.639339	0.000580143	0.00389974	Old-Biased
Nfu_g_1_003287	0.819765	5.33155e-07	2.23048e-05	Old-Biased
Nfu_g_1_003291	0.517747	0.00802851	0.029298	Old-Biased
Nfu_g_1_003301	0.72563	4.04496e-05	0.000502579	Old-Biased
Nfu_g_1_003307	0.517747	0.00802851	0.029298	Old-Biased
Nfu_g_1_003311	0.560892	0.00353694	0.0156278	Old-Biased
Nfu_g_1_003312	0.521669	0.00748405	0.0278127	Old-Biased
Nfu_g_1_003315	0.55697	0.0038278	0.0165588	Old-Biased
Nfu_g_1_003320	0.537358	0.00560441	0.0222895	Old-Biased
Nfu_g_1_003327	0.553048	0.00413867	0.017604	Old-Biased
Nfu_g_1_003332	0.596193	0.00165965	0.00864255	Old-Biased
Nfu_g_1_003339	0.592271	0.00181291	0.00923688	Old-Biased
Nfu_g_1_003363	0.757008	1.18659e-05	0.000201456	Old-Biased
Nfu_g_1_003379	0.568737	0.00301107	0.013676	Old-Biased
Nfu_g_1_003397	0.537358	0.00560441	0.0222895	Old-Biased
Nfu_g_1_003400	0.643261	0.000523139	0.00360453	Old-Biased
Nfu_g_1_003406	0.592271	0.00181291	0.00923688	Old-Biased
Nfu_g_1_003410	0.576581	0.00255321	0.012049	Old-Biased
Nfu_g_1_003421	0.549125	0.00447062	0.0186558	Old-Biased
Nfu_g_1_003448	0.541281	0.00520231	0.0209935	Old-Biased
Nfu_g_1_003472	0.713863	6.14648e-05	0.00070291	Old-Biased
Nfu_g_1_003478	0.702096	9.15648e-05	0.000942746	Old-Biased
Nfu_g_1_003514	0.651106	0.000423547	0.00306307	Old-Biased
Nfu_g_1_003519	0.517747	0.00802851	0.029298	Old-Biased
Nfu_g_1_003528	0.529514	0.00648735	0.0249892	Old-Biased
Nfu_g_1_003565	0.651106	0.000423547	0.00306307	Old-Biased
Nfu_g_1_003567	0.580504	0.00234747	0.0113151	Old-Biased
Nfu_g_1_003592	0.647183	0.000471061	0.00330543	Old-Biased
Nfu_g_1_003621	0.623649	0.000865446	0.00525147	Old-Biased
Nfu_g_1_003641	0.592271	0.00181291	0.00923688	Old-Biased
Nfu_g_1_003648	0.655028	0.000380256	0.00283051	Old-Biased
Nfu_g_1_003686	0.823688	4.22542e-07	1.93065e-05	Old-Biased
Nfu_g_1_003691	0.525591	0.0069708	0.0263598	Old-Biased
Nfu_g_1_003694	0.534141	0.00595346	0.0236312	Old-Biased
Nfu_g_1_003696	0.647183	0.000471061	0.00330543	Old-Biased
Nfu_g_1_003719	0.753086	1.39665e-05	0.000230413	Old-Biased
Nfu_g_1_003727	0.576581	0.00255321	0.012049	Old-Biased
Nfu_g_1_003754	0.623649	0.000865446	0.00525147	Old-Biased
Nfu_g_1_003766	0.651106	0.000423547	0.00306307	Old-Biased
Nfu_g_1_003769	0.549125	0.00447062	0.0186558	Old-Biased
Nfu_g_1_003785	0.579448	0.00240139	0.0115638	Old-Biased
Nfu_g_1_003789	0.513824	0.00860564	0.0309485	Old-Biased
Nfu_g_1_003819	0.823688	4.22542e-07	1.93065e-05	Old-Biased
Nfu_g_1_003828	0.588348	0.00197812	0.00992565	Old-Biased
Nfu_g_1_003854	0.619727	0.000953311	0.00563294	Old-Biased
Nfu_g_1_003901	0.67464	0.000216614	0.00185149	Old-Biased
Nfu_g_1_003903	0.686406	0.000151446	0.00139812	Old-Biased
Nfu_g_1_003905	0.839377	1.56992e-07	1.01737e-05	Old-Biased
Nfu_g_1_003909	0.733474	3.02433e-05	0.000405219	Old-Biased
Nfu_g_1_003950	0.60796	0.00126462	0.00698147	Old-Biased
Nfu_g_1_003954	0.572659	0.00277411	0.012817	Old-Biased
Nfu_g_1_003964	0.804076	1.28213e-06	3.89948e-05	Old-Biased
Nfu_g_1_003975	0.882523	5.36793e-09	1.20961e-06	Old-Biased
Nfu_g_1_004002	0.545203	0.00482478	0.0197269	Old-Biased
Nfu_g_1_004013	0.529514	0.00648735	0.0249892	Old-Biased
Nfu_g_1_004041	0.639339	0.000580143	0.00389974	Old-Biased
Nfu_g_1_004047	0.584426	0.00215605	0.0106302	Old-Biased
Nfu_g_1_004064	0.839377	1.56992e-07	1.01737e-05	Old-Biased
Nfu_g_1_004068	0.768775	7.14247e-06	0.00013968	Old-Biased
Nfu_g_1_004094	0.647183	0.000471061	0.00330543	Old-Biased
Nfu_g_1_004105	0.698173	0.000104143	0.00103881	Old-Biased
Nfu_g_1_004109	0.580504	0.00234747	0.0113151	Old-Biased
Nfu_g_1_004124	0.635416	0.000642457	0.00418251	Old-Biased
Nfu_g_1_004140	0.651106	0.000423547	0.00306307	Old-Biased
Nfu_g_1_004166	0.898212	1.11785e-09	3.9584e-07	Old-Biased
Nfu_g_1_004200	0.604038	0.00138618	0.00747359	Old-Biased
Nfu_g_1_004202	0.807998	1.0373e-06	3.38316e-05	Old-Biased
Nfu_g_1_004207	0.811921	8.35166e-07	2.98941e-05	Old-Biased
Nfu_g_1_004215	0.619727	0.000953311	0.00563294	Old-Biased
Nfu_g_1_004220	0.713863	6.14648e-05	0.00070291	Old-Biased
Nfu_g_1_004228	0.65895	0.000340869	0.00260982	Old-Biased
Nfu_g_1_004239	0.690329	0.000133929	0.00126709	Old-Biased
Nfu_g_1_004268	0.647183	0.000471061	0.00330543	Old-Biased
Nfu_g_1_004269	0.804076	1.28213e-06	3.89948e-05	Old-Biased
Nfu_g_1_004289	0.686406	0.000151446	0.00139812	Old-Biased
Nfu_g_1_004290	0.643261	0.000523139	0.00360453	Old-Biased
Nfu_g_1_004293	0.564814	0.00326503	0.0146483	Old-Biased
Nfu_g_1_004300	0.788387	2.86168e-06	7.20142e-05	Old-Biased
Nfu_g_1_004308	0.713863	6.14648e-05	0.00070291	Old-Biased
Nfu_g_1_004314	0.807998	1.0373e-06	3.38316e-05	Old-Biased
Nfu_g_1_004338	0.678562	0.000192595	0.00168542	Old-Biased
Nfu_g_1_004343	0.643261	0.000523139	0.00360453	Old-Biased
Nfu_g_1_004350	0.509902	0.00921692	0.0327079	Old-Biased
Nfu_g_1_004364	0.662873	0.000305084	0.00239882	Old-Biased
Nfu_g_1_004380	0.521669	0.00748405	0.0278127	Old-Biased
Nfu_g_1_004391	0.706018	8.03419e-05	0.000851968	Old-Biased
Nfu_g_1_004404	0.55697	0.0038278	0.0165588	Old-Biased
Nfu_g_1_004422	0.553048	0.00413867	0.017604	Old-Biased
Nfu_g_1_004437	0.623649	0.000865446	0.00525147	Old-Biased
Nfu_g_1_004442	0.631494	0.000710487	0.0045128	Old-Biased
Nfu_g_1_004456	0.815843	6.69043e-07	2.58115e-05	Old-Biased
Nfu_g_1_004463	0.580504	0.00234747	0.0113151	Old-Biased
Nfu_g_1_004478	0.572659	0.00277411	0.012817	Old-Biased
Nfu_g_1_004511	0.592271	0.00181291	0.00923688	Old-Biased
Nfu_g_1_004562	0.662873	0.000305084	0.00239882	Old-Biased
Nfu_g_1_004577	0.831532	2.60811e-07	1.45278e-05	Old-Biased
Nfu_g_1_004599	0.698173	0.000104143	0.00103881	Old-Biased
Nfu_g_1_004603	0.698173	0.000104143	0.00103881	Old-Biased
Nfu_g_1_004610	0.545203	0.00482478	0.0197269	Old-Biased
Nfu_g_1_004617	0.855066	5.22096e-08	5.07508e-06	Old-Biased
Nfu_g_1_004618	0.682484	0.000170939	0.00153659	Old-Biased
Nfu_g_1_004625	0.737397	2.60527e-05	0.000362799	Old-Biased
Nfu_g_1_004628	0.588348	0.00197812	0.00992565	Old-Biased
Nfu_g_1_004640	0.729552	3.50191e-05	0.000452103	Old-Biased
Nfu_g_1_004648	0.796232	1.93203e-06	5.30639e-05	Old-Biased
Nfu_g_1_004652	0.702096	9.15648e-05	0.000942746	Old-Biased
Nfu_g_1_004671	0.698173	0.000104143	0.00103881	Old-Biased
Nfu_g_1_004683	0.694251	0.000118215	0.00115364	Old-Biased
Nfu_g_1_004684	0.572659	0.00277411	0.012817	Old-Biased
Nfu_g_1_004688	0.760931	1.00506e-05	0.000178587	Old-Biased
Nfu_g_1_004712	0.50598	0.0098639	0.0345097	Old-Biased
Nfu_g_1_004717	0.619727	0.000953311	0.00563294	Old-Biased
Nfu_g_1_004718	0.604038	0.00138618	0.00747359	Old-Biased
Nfu_g_1_004728	0.72563	4.04496e-05	0.000502579	Old-Biased
Nfu_g_1_004761	0.807998	1.0373e-06	3.38316e-05	Old-Biased
Nfu_g_1_004782	0.553048	0.00413867	0.017604	Old-Biased
Nfu_g_1_004784	0.529514	0.00648735	0.0249892	Old-Biased
Nfu_g_1_004799	0.82761	3.32965e-07	1.67581e-05	Old-Biased
Nfu_g_1_004818	0.706018	8.03419e-05	0.000851968	Old-Biased
Nfu_g_1_004831	0.655028	0.000380256	0.00283051	Old-Biased
Nfu_g_1_004836	0.611882	0.00115235	0.00651771	Old-Biased
Nfu_g_1_004843	0.651106	0.000423547	0.00306307	Old-Biased
Nfu_g_1_004852	0.611882	0.00115235	0.00651771	Old-Biased
Nfu_g_1_004973	0.666795	0.00027262	0.00220836	Old-Biased
Nfu_g_1_004985	0.651106	0.000423547	0.00306307	Old-Biased
Nfu_g_1_005002	0.749164	1.63908e-05	0.000258781	Old-Biased
Nfu_g_1_005069	0.737397	2.60527e-05	0.000362799	Old-Biased
Nfu_g_1_005095	0.600115	0.00151763	0.00803811	Old-Biased
Nfu_g_1_005148	0.713863	6.14648e-05	0.00070291	Old-Biased
Nfu_g_1_005152	0.662873	0.000305084	0.00239882	Old-Biased
Nfu_g_1_005223	0.662873	0.000305084	0.00239882	Old-Biased
Nfu_g_1_005265	0.694251	0.000118215	0.00115364	Old-Biased
Nfu_g_1_005284	0.651106	0.000423547	0.00306307	Old-Biased
Nfu_g_1_005296	0.815843	6.69043e-07	2.58115e-05	Old-Biased
Nfu_g_1_005298	0.545203	0.00482478	0.0197269	Old-Biased
Nfu_g_1_005309	0.670717	0.000243213	0.00202303	Old-Biased
Nfu_g_1_005317	0.749164	1.63908e-05	0.000258781	Old-Biased
Nfu_g_1_005320	0.670717	0.000243213	0.00202303	Old-Biased
Nfu_g_1_005337	0.572659	0.00277411	0.012817	Old-Biased
Nfu_g_1_005348	0.564814	0.00326503	0.0146483	Old-Biased
Nfu_g_1_005374	0.662873	0.000305084	0.00239882	Old-Biased
Nfu_g_1_005390	0.568737	0.00301107	0.013676	Old-Biased
Nfu_g_1_005410	0.523414	0.00725193	0.0274125	Old-Biased
Nfu_g_1_005436	0.619727	0.000953311	0.00563294	Old-Biased
Nfu_g_1_005450	0.760931	1.00506e-05	0.000178587	Old-Biased
Nfu_g_1_005479	0.72563	4.04496e-05	0.000502579	Old-Biased
Nfu_g_1_005489	0.717785	5.35854e-05	0.000630249	Old-Biased
Nfu_g_1_005546	0.611882	0.00115235	0.00651771	Old-Biased
Nfu_g_1_005581	0.50598	0.0098639	0.0345097	Old-Biased
Nfu_g_1_005583	0.564814	0.00326503	0.0146483	Old-Biased
Nfu_g_1_005589	0.576581	0.00255321	0.012049	Old-Biased
Nfu_g_1_005608	0.651106	0.000423547	0.00306307	Old-Biased
Nfu_g_1_005642	0.596193	0.00165965	0.00864255	Old-Biased
Nfu_g_1_005655	0.619727	0.000953311	0.00563294	Old-Biased
Nfu_g_1_005656	0.800154	1.5774e-06	4.5865e-05	Old-Biased
Nfu_g_1_005668	0.533436	0.00603233	0.0236312	Old-Biased
Nfu_g_1_005670	0.670717	0.000243213	0.00202303	Old-Biased
Nfu_g_1_005688	0.686406	0.000151446	0.00139812	Old-Biased
Nfu_g_1_005694	0.733474	3.02433e-05	0.000405219	Old-Biased
Nfu_g_1_005697	0.50598	0.0098639	0.0345097	Old-Biased
Nfu_g_1_005701	0.541281	0.00520231	0.0209935	Old-Biased
Nfu_g_1_005705	0.509902	0.00921692	0.0327079	Old-Biased
Nfu_g_1_005715	0.560892	0.00353694	0.0156278	Old-Biased
Nfu_g_1_005731	0.521669	0.00748405	0.0278127	Old-Biased
Nfu_g_1_005746	0.784465	3.46174e-06	8.31069e-05	Old-Biased
Nfu_g_1_005752	0.600115	0.00151763	0.00803811	Old-Biased
Nfu_g_1_005758	0.627572	0.000784665	0.00485944	Old-Biased
Nfu_g_1_005761	0.513824	0.00860564	0.0309485	Old-Biased
Nfu_g_1_005781	0.631494	0.000710487	0.0045128	Old-Biased
Nfu_g_1_005789	0.733474	3.02433e-05	0.000405219	Old-Biased
Nfu_g_1_005802	0.807998	1.0373e-06	3.38316e-05	Old-Biased
Nfu_g_1_005805	0.635416	0.000642457	0.00418251	Old-Biased
Nfu_g_1_005834	0.639339	0.000580143	0.00389974	Old-Biased
Nfu_g_1_005870	0.541281	0.00520231	0.0209935	Old-Biased
Nfu_g_1_005876	0.623649	0.000865446	0.00525147	Old-Biased
Nfu_g_1_005900	0.811921	8.35166e-07	2.98941e-05	Old-Biased
Nfu_g_1_005912	0.764853	8.4864e-06	0.000157866	Old-Biased
Nfu_g_1_005925	0.678562	0.000192595	0.00168542	Old-Biased
Nfu_g_1_005926	0.721707	4.66107e-05	0.000564969	Old-Biased
Nfu_g_1_005943	0.753086	1.39665e-05	0.000230413	Old-Biased
Nfu_g_1_005981	0.615805	0.00104877	0.00607036	Old-Biased
Nfu_g_1_006019	0.60796	0.00126462	0.00698147	Old-Biased
Nfu_g_1_006028	0.545203	0.00482478	0.0197269	Old-Biased
Nfu_g_1_006045	0.670717	0.000243213	0.00202303	Old-Biased
Nfu_g_1_006077	0.572659	0.00277411	0.012817	Old-Biased
Nfu_g_1_006079	0.545203	0.00482478	0.0197269	Old-Biased
Nfu_g_1_006082	0.764853	8.4864e-06	0.000157866	Old-Biased
Nfu_g_1_006112	0.50598	0.0098639	0.0345097	Old-Biased
Nfu_g_1_006114	0.580504	0.00234747	0.0113151	Old-Biased
Nfu_g_1_006119	0.533436	0.00603233	0.0236312	Old-Biased
Nfu_g_1_006140	0.847222	9.19258e-08	7.29156e-06	Old-Biased
Nfu_g_1_006170	0.553048	0.00413867	0.017604	Old-Biased
Nfu_g_1_006183	0.611882	0.00115235	0.00651771	Old-Biased
Nfu_g_1_006197	0.796232	1.93203e-06	5.30639e-05	Old-Biased
Nfu_g_1_006234	0.655028	0.000380256	0.00283051	Old-Biased
Nfu_g_1_006271	0.592271	0.00181291	0.00923688	Old-Biased
Nfu_g_1_006316	0.572659	0.00277411	0.012817	Old-Biased
Nfu_g_1_006325	0.521669	0.00748405	0.0278127	Old-Biased
Nfu_g_1_006347	0.788387	2.86168e-06	7.20142e-05	Old-Biased
Nfu_g_1_006370	0.576581	0.00255321	0.012049	Old-Biased
Nfu_g_1_006375	0.525591	0.0069708	0.0263598	Old-Biased
Nfu_g_1_006385	0.70994	7.03477e-05	0.000778456	Old-Biased
Nfu_g_1_006388	0.713863	6.14648e-05	0.00070291	Old-Biased
Nfu_g_1_006389	0.521669	0.00748405	0.0278127	Old-Biased
Nfu_g_1_006444	0.796232	1.93203e-06	5.30639e-05	Old-Biased
Nfu_g_1_006453	0.70994	7.03477e-05	0.000778456	Old-Biased
Nfu_g_1_006471	0.611882	0.00115235	0.00651771	Old-Biased
Nfu_g_1_006498	0.525591	0.0069708	0.0263598	Old-Biased
Nfu_g_1_006499	0.533436	0.00603233	0.0236312	Old-Biased
Nfu_g_1_006506	0.615805	0.00104877	0.00607036	Old-Biased
Nfu_g_1_006518	0.678562	0.000192595	0.00168542	Old-Biased
Nfu_g_1_006529	0.682484	0.000170939	0.00153659	Old-Biased
Nfu_g_1_006531	0.760931	1.00506e-05	0.000178587	Old-Biased
Nfu_g_1_006536	0.898212	1.11785e-09	3.9584e-07	Old-Biased
Nfu_g_1_006545	0.745241	1.91811e-05	0.000290796	Old-Biased
Nfu_g_1_006553	0.592271	0.00181291	0.00923688	Old-Biased
Nfu_g_1_006581	0.568737	0.00301107	0.013676	Old-Biased
Nfu_g_1_006588	0.50598	0.0098639	0.0345097	Old-Biased
Nfu_g_1_006592	0.537358	0.00560441	0.0222895	Old-Biased
Nfu_g_1_006603	0.819765	5.33155e-07	2.23048e-05	Old-Biased
Nfu_g_1_006650	0.584426	0.00215605	0.0106302	Old-Biased
Nfu_g_1_006671	0.651106	0.000423547	0.00306307	Old-Biased
Nfu_g_1_006674	0.666795	0.00027262	0.00220836	Old-Biased
Nfu_g_1_006687	0.77662	5.00825e-06	0.000108185	Old-Biased
Nfu_g_1_006706	0.529514	0.00648735	0.0249892	Old-Biased
Nfu_g_1_006716	0.517747	0.00802851	0.029298	Old-Biased
Nfu_g_1_006735	0.729552	3.50191e-05	0.000452103	Old-Biased
Nfu_g_1_006756	0.635416	0.000642457	0.00418251	Old-Biased
Nfu_g_1_006764	0.780542	4.17154e-06	9.3155e-05	Old-Biased
Nfu_g_1_006787	0.745241	1.91811e-05	0.000290796	Old-Biased
Nfu_g_1_006789	0.760931	1.00506e-05	0.000178587	Old-Biased
Nfu_g_1_006793	0.592271	0.00181291	0.00923688	Old-Biased
Nfu_g_1_006803	0.596193	0.00165965	0.00864255	Old-Biased
Nfu_g_1_006842	0.807998	1.0373e-06	3.38316e-05	Old-Biased
Nfu_g_1_006845	0.811921	8.35166e-07	2.98941e-05	Old-Biased
Nfu_g_1_006858	0.611882	0.00115235	0.00651771	Old-Biased
Nfu_g_1_006863	0.513824	0.00860564	0.0309485	Old-Biased
Nfu_g_1_006865	0.615805	0.00104877	0.00607036	Old-Biased
Nfu_g_1_006883	0.647183	0.000471061	0.00330543	Old-Biased
Nfu_g_1_006884	0.780542	4.17154e-06	9.3155e-05	Old-Biased
Nfu_g_1_006891	0.800154	1.5774e-06	4.5865e-05	Old-Biased
Nfu_g_1_006893	0.580504	0.00234747	0.0113151	Old-Biased
Nfu_g_1_006915	0.82761	3.32965e-07	1.67581e-05	Old-Biased
Nfu_g_1_006945	0.670717	0.000243213	0.00202303	Old-Biased
Nfu_g_1_006984	0.631494	0.000710487	0.0045128	Old-Biased
Nfu_g_1_006987	0.682484	0.000170939	0.00153659	Old-Biased
Nfu_g_1_007007	0.678562	0.000192595	0.00168542	Old-Biased
Nfu_g_1_007008	0.580504	0.00234747	0.0113151	Old-Biased
Nfu_g_1_007020	0.65895	0.000340869	0.00260982	Old-Biased
Nfu_g_1_007022	0.611882	0.00115235	0.00651771	Old-Biased
Nfu_g_1_007025	0.572659	0.00277411	0.012817	Old-Biased
Nfu_g_1_007037	0.65895	0.000340869	0.00260982	Old-Biased
Nfu_g_1_007045	0.572659	0.00277411	0.012817	Old-Biased
Nfu_g_1_007059	0.533436	0.00603233	0.0236312	Old-Biased
Nfu_g_1_007060	0.604038	0.00138618	0.00747359	Old-Biased
Nfu_g_1_007108	0.596193	0.00165965	0.00864255	Old-Biased
Nfu_g_1_007136	0.584426	0.00215605	0.0106302	Old-Biased
Nfu_g_1_007165	0.643261	0.000523139	0.00360453	Old-Biased
Nfu_g_1_007176	0.529514	0.00648735	0.0249892	Old-Biased
Nfu_g_1_007191	0.604038	0.00138618	0.00747359	Old-Biased
Nfu_g_1_007192	0.600115	0.00151763	0.00803811	Old-Biased
Nfu_g_1_007206	0.529514	0.00648735	0.0249892	Old-Biased
Nfu_g_1_007209	0.662873	0.000305084	0.00239882	Old-Biased
Nfu_g_1_007212	0.721707	4.66107e-05	0.000564969	Old-Biased
Nfu_g_1_007244	0.576581	0.00255321	0.012049	Old-Biased
Nfu_g_1_007285	0.517747	0.00802851	0.029298	Old-Biased
Nfu_g_1_007318	0.588348	0.00197812	0.00992565	Old-Biased
Nfu_g_1_007325	0.549125	0.00447062	0.0186558	Old-Biased
Nfu_g_1_007335	0.588348	0.00197812	0.00992565	Old-Biased
Nfu_g_1_007344	0.580504	0.00234747	0.0113151	Old-Biased
Nfu_g_1_007347	0.745241	1.91811e-05	0.000290796	Old-Biased
Nfu_g_1_007367	0.572659	0.00277411	0.012817	Old-Biased
Nfu_g_1_007375	0.588348	0.00197812	0.00992565	Old-Biased
Nfu_g_1_007378	0.50598	0.0098639	0.0345097	Old-Biased
Nfu_g_1_007379	0.70994	7.03477e-05	0.000778456	Old-Biased
Nfu_g_1_007402	0.576581	0.00255321	0.012049	Old-Biased
Nfu_g_1_007426	0.611882	0.00115235	0.00651771	Old-Biased
Nfu_g_1_007449	0.576581	0.00255321	0.012049	Old-Biased
Nfu_g_1_007464	0.678562	0.000192595	0.00168542	Old-Biased
Nfu_g_1_007477	0.67464	0.000216614	0.00185149	Old-Biased
Nfu_g_1_007517	0.596193	0.00165965	0.00864255	Old-Biased
Nfu_g_1_007530	0.627572	0.000784665	0.00485944	Old-Biased
Nfu_g_1_007552	0.572659	0.00277411	0.012817	Old-Biased
Nfu_g_1_007558	0.525591	0.0069708	0.0263598	Old-Biased
Nfu_g_1_007563	0.855066	5.22096e-08	5.07508e-06	Old-Biased
Nfu_g_1_007566	0.682484	0.000170939	0.00153659	Old-Biased
Nfu_g_1_007574	0.666795	0.00027262	0.00220836	Old-Biased
Nfu_g_1_007588	0.737397	2.60527e-05	0.000362799	Old-Biased
Nfu_g_1_007611	0.686406	0.000151446	0.00139812	Old-Biased
Nfu_g_1_007620	0.72563	4.04496e-05	0.000502579	Old-Biased
Nfu_g_1_007634	0.529514	0.00648735	0.0249892	Old-Biased
Nfu_g_1_007711	0.635416	0.000642457	0.00418251	Old-Biased
Nfu_g_1_007712	0.517747	0.00802851	0.029298	Old-Biased
Nfu_g_1_007731	0.796232	1.93203e-06	5.30639e-05	Old-Biased
Nfu_g_1_007736	0.627572	0.000784665	0.00485944	Old-Biased
Nfu_g_1_007737	0.588348	0.00197812	0.00992565	Old-Biased
Nfu_g_1_007761	0.682484	0.000170939	0.00153659	Old-Biased
Nfu_g_1_007763	0.647183	0.000471061	0.00330543	Old-Biased
Nfu_g_1_007767	0.619727	0.000953311	0.00563294	Old-Biased
Nfu_g_1_007778	0.753086	1.39665e-05	0.000230413	Old-Biased
Nfu_g_1_007787	0.513824	0.00860564	0.0309485	Old-Biased
Nfu_g_1_007791	0.662873	0.000305084	0.00239882	Old-Biased
Nfu_g_1_007808	0.815843	6.69043e-07	2.58115e-05	Old-Biased
Nfu_g_1_007811	0.623649	0.000865446	0.00525147	Old-Biased
Nfu_g_1_007855	0.749164	1.63908e-05	0.000258781	Old-Biased
Nfu_g_1_007884	0.596193	0.00165965	0.00864255	Old-Biased
Nfu_g_1_007917	0.690329	0.000133929	0.00126709	Old-Biased
Nfu_g_1_007933	0.662873	0.000305084	0.00239882	Old-Biased
Nfu_g_1_007956	0.50598	0.0098639	0.0345097	Old-Biased
Nfu_g_1_007958	0.60796	0.00126462	0.00698147	Old-Biased
Nfu_g_1_007998	0.541281	0.00520231	0.0209935	Old-Biased
Nfu_g_1_008001	0.592271	0.00181291	0.00923688	Old-Biased
Nfu_g_1_008018	0.737397	2.60527e-05	0.000362799	Old-Biased
Nfu_g_1_008040	0.533436	0.00603233	0.0236312	Old-Biased
Nfu_g_1_008049	0.576581	0.00255321	0.012049	Old-Biased
Nfu_g_1_008056	0.537358	0.00560441	0.0222895	Old-Biased
Nfu_g_1_008057	0.619727	0.000953311	0.00563294	Old-Biased
Nfu_g_1_008076	0.623649	0.000865446	0.00525147	Old-Biased
Nfu_g_1_008097	0.592271	0.00181291	0.00923688	Old-Biased
Nfu_g_1_008144	0.627572	0.000784665	0.00485944	Old-Biased
Nfu_g_1_008207	0.647183	0.000471061	0.00330543	Old-Biased
Nfu_g_1_008211	0.592271	0.00181291	0.00923688	Old-Biased
Nfu_g_1_008220	0.686406	0.000151446	0.00139812	Old-Biased
Nfu_g_1_008227	0.694251	0.000118215	0.00115364	Old-Biased
Nfu_g_1_008251	0.870756	1.51532e-08	2.46301e-06	Old-Biased
Nfu_g_1_008261	0.678562	0.000192595	0.00168542	Old-Biased
Nfu_g_1_008287	0.553048	0.00413867	0.017604	Old-Biased
Nfu_g_1_008309	0.647183	0.000471061	0.00330543	Old-Biased
Nfu_g_1_008335	0.592271	0.00181291	0.00923688	Old-Biased
Nfu_g_1_008357	0.521669	0.00748405	0.0278127	Old-Biased
Nfu_g_1_008385	0.537358	0.00560441	0.0222895	Old-Biased
Nfu_g_1_008386	0.768775	7.14247e-06	0.00013968	Old-Biased
Nfu_g_1_008400	0.604038	0.00138618	0.00747359	Old-Biased
Nfu_g_1_008401	0.51422	0.00854589	0.0309485	Old-Biased
Nfu_g_1_008405	0.792309	2.35622e-06	6.22985e-05	Old-Biased
Nfu_g_1_008415	0.65895	0.000340869	0.00260982	Old-Biased
Nfu_g_1_008422	0.749164	1.63908e-05	0.000258781	Old-Biased
Nfu_g_1_008444	0.843299	1.20567e-07	8.66251e-06	Old-Biased
Nfu_g_1_008464	0.592271	0.00181291	0.00923688	Old-Biased
Nfu_g_1_008483	0.733474	3.02433e-05	0.000405219	Old-Biased
Nfu_g_1_008497	0.65895	0.000340869	0.00260982	Old-Biased
Nfu_g_1_008549	0.788387	2.86168e-06	7.20142e-05	Old-Biased
Nfu_g_1_008563	0.529514	0.00648735	0.0249892	Old-Biased
Nfu_g_1_008572	0.545203	0.00482478	0.0197269	Old-Biased
Nfu_g_1_008619	0.749164	1.63908e-05	0.000258781	Old-Biased
Nfu_g_1_008669	0.760931	1.00506e-05	0.000178587	Old-Biased
Nfu_g_1_008671	0.713863	6.14648e-05	0.00070291	Old-Biased
Nfu_g_1_008699	0.733474	3.02433e-05	0.000405219	Old-Biased
Nfu_g_1_008715	0.604038	0.00138618	0.00747359	Old-Biased
Nfu_g_1_008740	0.662873	0.000305084	0.00239882	Old-Biased
Nfu_g_1_008768	0.580504	0.00234747	0.0113151	Old-Biased
Nfu_g_1_008805	0.545203	0.00482478	0.0197269	Old-Biased
Nfu_g_1_008819	0.70994	7.03477e-05	0.000778456	Old-Biased
Nfu_g_1_008827	0.890367	2.52316e-09	6.76138e-07	Old-Biased
Nfu_g_1_008866	0.702096	9.15648e-05	0.000942746	Old-Biased
Nfu_g_1_008893	0.513824	0.00860564	0.0309485	Old-Biased
Nfu_g_1_008928	0.541281	0.00520231	0.0209935	Old-Biased
Nfu_g_1_008953	0.572659	0.00277411	0.012817	Old-Biased
Nfu_g_1_008977	0.67464	0.000216614	0.00185149	Old-Biased
Nfu_g_1_008981	0.745241	1.91811e-05	0.000290796	Old-Biased
Nfu_g_1_009016	0.764853	8.4864e-06	0.000157866	Old-Biased
Nfu_g_1_009051	0.690329	0.000133929	0.00126709	Old-Biased
Nfu_g_1_009054	0.698173	0.000104143	0.00103881	Old-Biased
Nfu_g_1_009097	0.600115	0.00151763	0.00803811	Old-Biased
Nfu_g_1_009109	0.788387	2.86168e-06	7.20142e-05	Old-Biased
Nfu_g_1_009135	0.541281	0.00520231	0.0209935	Old-Biased
Nfu_g_1_009142	0.831532	2.60811e-07	1.45278e-05	Old-Biased
Nfu_g_1_009144	0.835455	2.03015e-07	1.21259e-05	Old-Biased
Nfu_g_1_009181	0.760931	1.00506e-05	0.000178587	Old-Biased
Nfu_g_1_009188	0.807998	1.0373e-06	3.38316e-05	Old-Biased
Nfu_g_1_009241	0.545203	0.00482478	0.0197269	Old-Biased
Nfu_g_1_009255	0.588348	0.00197812	0.00992565	Old-Biased
Nfu_g_1_009272	0.741319	2.23844e-05	0.000324476	Old-Biased
Nfu_g_1_009276	0.572659	0.00277411	0.012817	Old-Biased
Nfu_g_1_009315	0.502057	0.0105482	0.0364154	Old-Biased
Nfu_g_1_009332	0.70994	7.03477e-05	0.000778456	Old-Biased
Nfu_g_1_009333	0.706018	8.03419e-05	0.000851968	Old-Biased
Nfu_g_1_009339	0.576581	0.00255321	0.012049	Old-Biased
Nfu_g_1_009362	0.655028	0.000380256	0.00283051	Old-Biased
Nfu_g_1_009366	0.635416	0.000642457	0.00418251	Old-Biased
Nfu_g_1_009380	0.65895	0.000340869	0.00260982	Old-Biased
Nfu_g_1_009394	0.694251	0.000118215	0.00115364	Old-Biased
Nfu_g_1_009401	0.690329	0.000133929	0.00126709	Old-Biased
Nfu_g_1_009407	0.760931	1.00506e-05	0.000178587	Old-Biased
Nfu_g_1_009417	0.737397	2.60527e-05	0.000362799	Old-Biased
Nfu_g_1_009424	0.706018	8.03419e-05	0.000851968	Old-Biased
Nfu_g_1_009444	0.623649	0.000865446	0.00525147	Old-Biased
Nfu_g_1_009557	0.576581	0.00255321	0.012049	Old-Biased
Nfu_g_1_009569	0.604038	0.00138618	0.00747359	Old-Biased
Nfu_g_1_009603	0.549125	0.00447062	0.0186558	Old-Biased
Nfu_g_1_009606	0.580504	0.00234747	0.0113151	Old-Biased
Nfu_g_1_009647	0.623649	0.000865446	0.00525147	Old-Biased
Nfu_g_1_009657	0.643261	0.000523139	0.00360453	Old-Biased
Nfu_g_1_009660	0.631494	0.000710487	0.0045128	Old-Biased
Nfu_g_1_009681	0.807998	1.0373e-06	3.38316e-05	Old-Biased
Nfu_g_1_009692	0.576581	0.00255321	0.012049	Old-Biased
Nfu_g_1_009696	0.662873	0.000305084	0.00239882	Old-Biased
Nfu_g_1_009699	0.764853	8.4864e-06	0.000157866	Old-Biased
Nfu_g_1_009711	0.807998	1.0373e-06	3.38316e-05	Old-Biased
Nfu_g_1_009719	0.576581	0.00255321	0.012049	Old-Biased
Nfu_g_1_009730	0.67464	0.000216614	0.00185149	Old-Biased
Nfu_g_1_009750	0.584426	0.00215605	0.0106302	Old-Biased
Nfu_g_1_009776	0.619727	0.000953311	0.00563294	Old-Biased
Nfu_g_1_009777	0.713863	6.14648e-05	0.00070291	Old-Biased
Nfu_g_1_009807	0.745241	1.91811e-05	0.000290796	Old-Biased
Nfu_g_1_009828	0.647183	0.000471061	0.00330543	Old-Biased
Nfu_g_1_009870	0.706018	8.03419e-05	0.000851968	Old-Biased
Nfu_g_1_009872	0.525591	0.0069708	0.0263598	Old-Biased
Nfu_g_1_009880	0.819765	5.33155e-07	2.23048e-05	Old-Biased
Nfu_g_1_009890	0.706018	8.03419e-05	0.000851968	Old-Biased
Nfu_g_1_009930	0.635416	0.000642457	0.00418251	Old-Biased
Nfu_g_1_009939	0.780542	4.17154e-06	9.3155e-05	Old-Biased
Nfu_g_1_009961	0.729552	3.50191e-05	0.000452103	Old-Biased
Nfu_g_1_009962	0.509902	0.00921692	0.0327079	Old-Biased
Nfu_g_1_009999	0.533436	0.00603233	0.0236312	Old-Biased
Nfu_g_1_010005	0.55697	0.0038278	0.0165588	Old-Biased
Nfu_g_1_010016	0.753086	1.39665e-05	0.000230413	Old-Biased
Nfu_g_1_010035	0.580504	0.00234747	0.0113151	Old-Biased
Nfu_g_1_010040	0.553048	0.00413867	0.017604	Old-Biased
Nfu_g_1_010042	0.686406	0.000151446	0.00139812	Old-Biased
Nfu_g_1_010047	0.651106	0.000423547	0.00306307	Old-Biased
Nfu_g_1_010054	0.647183	0.000471061	0.00330543	Old-Biased
Nfu_g_1_010062	0.517747	0.00802851	0.029298	Old-Biased
Nfu_g_1_010077	0.729552	3.50191e-05	0.000452103	Old-Biased
Nfu_g_1_010103	0.611882	0.00115235	0.00651771	Old-Biased
Nfu_g_1_010172	0.706018	8.03419e-05	0.000851968	Old-Biased
Nfu_g_1_010188	0.55697	0.0038278	0.0165588	Old-Biased
Nfu_g_1_010205	0.780542	4.17154e-06	9.3155e-05	Old-Biased
Nfu_g_1_010211	0.72563	4.04496e-05	0.000502579	Old-Biased
Nfu_g_1_010232	0.553048	0.00413867	0.017604	Old-Biased
Nfu_g_1_010237	0.60796	0.00126462	0.00698147	Old-Biased
Nfu_g_1_010258	0.50598	0.0098639	0.0345097	Old-Biased
Nfu_g_1_010293	0.619727	0.000953311	0.00563294	Old-Biased
Nfu_g_1_010343	0.721707	4.66107e-05	0.000564969	Old-Biased
Nfu_g_1_010373	0.729552	3.50191e-05	0.000452103	Old-Biased
Nfu_g_1_010375	0.639339	0.000580143	0.00389974	Old-Biased
Nfu_g_1_010381	0.784465	3.46174e-06	8.31069e-05	Old-Biased
Nfu_g_1_010459	0.549125	0.00447062	0.0186558	Old-Biased
Nfu_g_1_010482	0.549125	0.00447062	0.0186558	Old-Biased
Nfu_g_1_010484	0.588348	0.00197812	0.00992565	Old-Biased
Nfu_g_1_010517	0.576581	0.00255321	0.012049	Old-Biased
Nfu_g_1_010541	0.749164	1.63908e-05	0.000258781	Old-Biased
Nfu_g_1_010579	0.588348	0.00197812	0.00992565	Old-Biased
Nfu_g_1_010587	0.686406	0.000151446	0.00139812	Old-Biased
Nfu_g_1_010595	0.70994	7.03477e-05	0.000778456	Old-Biased
Nfu_g_1_010632	0.50598	0.0098639	0.0345097	Old-Biased
Nfu_g_1_010666	0.553048	0.00413867	0.017604	Old-Biased
Nfu_g_1_010673	0.741319	2.23844e-05	0.000324476	Old-Biased
Nfu_g_1_010685	0.631494	0.000710487	0.0045128	Old-Biased
Nfu_g_1_010688	0.502057	0.0105482	0.0364154	Old-Biased
Nfu_g_1_010703	0.815843	6.69043e-07	2.58115e-05	Old-Biased
Nfu_g_1_010714	0.823688	4.22542e-07	1.93065e-05	Old-Biased
Nfu_g_1_010733	0.596193	0.00165965	0.00864255	Old-Biased
Nfu_g_1_010752	0.717785	5.35854e-05	0.000630249	Old-Biased
Nfu_g_1_010758	0.627572	0.000784665	0.00485944	Old-Biased
Nfu_g_1_010767	0.800154	1.5774e-06	4.5865e-05	Old-Biased
Nfu_g_1_010775	0.627572	0.000784665	0.00485944	Old-Biased
Nfu_g_1_010791	0.847222	9.19258e-08	7.29156e-06	Old-Biased
Nfu_g_1_010800	0.50598	0.0098639	0.0345097	Old-Biased
Nfu_g_1_010811	0.788387	2.86168e-06	7.20142e-05	Old-Biased
Nfu_g_1_010814	0.65895	0.000340869	0.00260982	Old-Biased
Nfu_g_1_010819	0.572659	0.00277411	0.012817	Old-Biased
Nfu_g_1_010838	0.537358	0.00560441	0.0222895	Old-Biased
Nfu_g_1_010842	0.874678	1.08465e-08	1.88672e-06	Old-Biased
Nfu_g_1_010851	0.584426	0.00215605	0.0106302	Old-Biased
Nfu_g_1_010859	0.70994	7.03477e-05	0.000778456	Old-Biased
Nfu_g_1_010883	0.686406	0.000151446	0.00139812	Old-Biased
Nfu_g_1_010889	0.568737	0.00301107	0.013676	Old-Biased
Nfu_g_1_010899	0.82761	3.32965e-07	1.67581e-05	Old-Biased
Nfu_g_1_010900	0.819765	5.33155e-07	2.23048e-05	Old-Biased
Nfu_g_1_010903	0.670717	0.000243213	0.00202303	Old-Biased
Nfu_g_1_010904	0.619727	0.000953311	0.00563294	Old-Biased
Nfu_g_1_010908	0.804076	1.28213e-06	3.89948e-05	Old-Biased
Nfu_g_1_010915	0.517747	0.00802851	0.029298	Old-Biased
Nfu_g_1_010926	0.627572	0.000784665	0.00485944	Old-Biased
Nfu_g_1_010927	0.639339	0.000580143	0.00389974	Old-Biased
Nfu_g_1_010949	0.619727	0.000953311	0.00563294	Old-Biased
Nfu_g_1_010966	0.560892	0.00353694	0.0156278	Old-Biased
Nfu_g_1_010995	0.804076	1.28213e-06	3.89948e-05	Old-Biased
Nfu_g_1_011019	0.757008	1.18659e-05	0.000201456	Old-Biased
Nfu_g_1_011026	0.733474	3.02433e-05	0.000405219	Old-Biased
Nfu_g_1_011043	0.804076	1.28213e-06	3.89948e-05	Old-Biased
Nfu_g_1_011054	0.545203	0.00482478	0.0197269	Old-Biased
Nfu_g_1_011068	0.702096	9.15648e-05	0.000942746	Old-Biased
Nfu_g_1_011074	0.619727	0.000953311	0.00563294	Old-Biased
Nfu_g_1_011077	0.729552	3.50191e-05	0.000452103	Old-Biased
Nfu_g_1_011086	0.706018	8.03419e-05	0.000851968	Old-Biased
Nfu_g_1_011098	0.823688	4.22542e-07	1.93065e-05	Old-Biased
Nfu_g_1_011106	0.682484	0.000170939	0.00153659	Old-Biased
Nfu_g_1_011113	0.580504	0.00234747	0.0113151	Old-Biased
Nfu_g_1_011121	0.780542	4.17154e-06	9.3155e-05	Old-Biased
Nfu_g_1_011134	0.651106	0.000423547	0.00306307	Old-Biased
Nfu_g_1_011138	0.655028	0.000380256	0.00283051	Old-Biased
Nfu_g_1_011141	0.655028	0.000380256	0.00283051	Old-Biased
Nfu_g_1_011163	0.631494	0.000710487	0.0045128	Old-Biased
Nfu_g_1_011191	0.733474	3.02433e-05	0.000405219	Old-Biased
Nfu_g_1_011204	0.560892	0.00353694	0.0156278	Old-Biased
Nfu_g_1_011208	0.564814	0.00326503	0.0146483	Old-Biased
Nfu_g_1_011210	0.772698	5.99127e-06	0.000123244	Old-Biased
Nfu_g_1_011230	0.655028	0.000380256	0.00283051	Old-Biased
Nfu_g_1_011233	0.560892	0.00353694	0.0156278	Old-Biased
Nfu_g_1_011244	0.623649	0.000865446	0.00525147	Old-Biased
Nfu_g_1_011248	0.639339	0.000580143	0.00389974	Old-Biased
Nfu_g_1_011269	0.533436	0.00603233	0.0236312	Old-Biased
Nfu_g_1_011285	0.65895	0.000340869	0.00260982	Old-Biased
Nfu_g_1_011318	0.592271	0.00181291	0.00923688	Old-Biased
Nfu_g_1_011324	0.553048	0.00413867	0.017604	Old-Biased
Nfu_g_1_011332	0.721707	4.66107e-05	0.000564969	Old-Biased
Nfu_g_1_011341	0.502057	0.0105482	0.0364154	Old-Biased
Nfu_g_1_011343	0.604038	0.00138618	0.00747359	Old-Biased
Nfu_g_1_011356	0.572659	0.00277411	0.012817	Old-Biased
Nfu_g_1_011361	0.517747	0.00802851	0.029298	Old-Biased
Nfu_g_1_011370	0.823688	4.22542e-07	1.93065e-05	Old-Biased
Nfu_g_1_011389	0.600115	0.00151763	0.00803811	Old-Biased
Nfu_g_1_011410	0.611882	0.00115235	0.00651771	Old-Biased
Nfu_g_1_011413	0.643261	0.000523139	0.00360453	Old-Biased
Nfu_g_1_011419	0.800154	1.5774e-06	4.5865e-05	Old-Biased
Nfu_g_1_011421	0.702096	9.15648e-05	0.000942746	Old-Biased
Nfu_g_1_011427	0.631494	0.000710487	0.0045128	Old-Biased
Nfu_g_1_011431	0.686406	0.000151446	0.00139812	Old-Biased
Nfu_g_1_011437	0.576581	0.00255321	0.012049	Old-Biased
Nfu_g_1_011439	0.690329	0.000133929	0.00126709	Old-Biased
Nfu_g_1_011442	0.615805	0.00104877	0.00607036	Old-Biased
Nfu_g_1_011472	0.65895	0.000340869	0.00260982	Old-Biased
Nfu_g_1_011474	0.764853	8.4864e-06	0.000157866	Old-Biased
Nfu_g_1_011486	0.819765	5.33155e-07	2.23048e-05	Old-Biased
Nfu_g_1_011513	0.800154	1.5774e-06	4.5865e-05	Old-Biased
Nfu_g_1_011515	0.643261	0.000523139	0.00360453	Old-Biased
Nfu_g_1_011530	0.77662	5.00825e-06	0.000108185	Old-Biased
Nfu_g_1_011558	0.529514	0.00648735	0.0249892	Old-Biased
Nfu_g_1_011563	0.611882	0.00115235	0.00651771	Old-Biased
Nfu_g_1_011569	0.635416	0.000642457	0.00418251	Old-Biased
Nfu_g_1_011598	0.686406	0.000151446	0.00139812	Old-Biased
Nfu_g_1_011621	0.502057	0.0105482	0.0364154	Old-Biased
Nfu_g_1_011622	0.576581	0.00255321	0.012049	Old-Biased
Nfu_g_1_011626	0.792309	2.35622e-06	6.22985e-05	Old-Biased
Nfu_g_1_011636	0.655028	0.000380256	0.00283051	Old-Biased
Nfu_g_1_011647	0.670717	0.000243213	0.00202303	Old-Biased
Nfu_g_1_011666	0.588348	0.00197812	0.00992565	Old-Biased
Nfu_g_1_011687	0.55697	0.0038278	0.0165588	Old-Biased
Nfu_g_1_011718	0.604038	0.00138618	0.00747359	Old-Biased
Nfu_g_1_011719	0.706018	8.03419e-05	0.000851968	Old-Biased
Nfu_g_1_011760	0.619727	0.000953311	0.00563294	Old-Biased
Nfu_g_1_011764	0.509902	0.00921692	0.0327079	Old-Biased
Nfu_g_1_011772	0.737397	2.60527e-05	0.000362799	Old-Biased
Nfu_g_1_011780	0.741319	2.23844e-05	0.000324476	Old-Biased
Nfu_g_1_011795	0.655028	0.000380256	0.00283051	Old-Biased
Nfu_g_1_011827	0.60796	0.00126462	0.00698147	Old-Biased
Nfu_g_1_011828	0.584426	0.00215605	0.0106302	Old-Biased
Nfu_g_1_011854	0.666795	0.00027262	0.00220836	Old-Biased
Nfu_g_1_011877	0.564814	0.00326503	0.0146483	Old-Biased
Nfu_g_1_011911	0.580504	0.00234747	0.0113151	Old-Biased
Nfu_g_1_011941	0.70994	7.03477e-05	0.000778456	Old-Biased
Nfu_g_1_011960	0.568737	0.00301107	0.013676	Old-Biased
Nfu_g_1_011983	0.757008	1.18659e-05	0.000201456	Old-Biased
Nfu_g_1_011987	0.72563	4.04496e-05	0.000502579	Old-Biased
Nfu_g_1_012015	0.541281	0.00520231	0.0209935	Old-Biased
Nfu_g_1_012027	0.670717	0.000243213	0.00202303	Old-Biased
Nfu_g_1_012054	0.745241	1.91811e-05	0.000290796	Old-Biased
Nfu_g_1_012055	0.67464	0.000216614	0.00185149	Old-Biased
Nfu_g_1_012067	0.60796	0.00126462	0.00698147	Old-Biased
Nfu_g_1_012071	0.717785	5.35854e-05	0.000630249	Old-Biased
Nfu_g_1_012080	0.655028	0.000380256	0.00283051	Old-Biased
Nfu_g_1_012098	0.627572	0.000784665	0.00485944	Old-Biased
Nfu_g_1_012105	0.509902	0.00921692	0.0327079	Old-Biased
Nfu_g_1_012120	0.537358	0.00560441	0.0222895	Old-Biased
Nfu_g_1_012134	0.529514	0.00648735	0.0249892	Old-Biased
Nfu_g_1_012143	0.635416	0.000642457	0.00418251	Old-Biased
Nfu_g_1_012224	0.670717	0.000243213	0.00202303	Old-Biased
Nfu_g_1_012252	0.702096	9.15648e-05	0.000942746	Old-Biased
Nfu_g_1_012283	0.513824	0.00860564	0.0309485	Old-Biased
Nfu_g_1_012287	0.509902	0.00921692	0.0327079	Old-Biased
Nfu_g_1_012288	0.655028	0.000380256	0.00283051	Old-Biased
Nfu_g_1_012299	0.690329	0.000133929	0.00126709	Old-Biased
Nfu_g_1_012300	0.819765	5.33155e-07	2.23048e-05	Old-Biased
Nfu_g_1_012310	0.745241	1.91811e-05	0.000290796	Old-Biased
Nfu_g_1_012311	0.533436	0.00603233	0.0236312	Old-Biased
Nfu_g_1_012317	0.839377	1.56992e-07	1.01737e-05	Old-Biased
Nfu_g_1_012319	0.651106	0.000423547	0.00306307	Old-Biased
Nfu_g_1_012323	0.517747	0.00802851	0.029298	Old-Biased
Nfu_g_1_012340	0.694251	0.000118215	0.00115364	Old-Biased
Nfu_g_1_012349	0.545203	0.00482478	0.0197269	Old-Biased
Nfu_g_1_012372	0.631494	0.000710487	0.0045128	Old-Biased
Nfu_g_1_012376	0.82761	3.32965e-07	1.67581e-05	Old-Biased
Nfu_g_1_012426	0.764853	8.4864e-06	0.000157866	Old-Biased
Nfu_g_1_012428	0.560892	0.00353694	0.0156278	Old-Biased
Nfu_g_1_012437	0.521669	0.00748405	0.0278127	Old-Biased
Nfu_g_1_012446	0.65895	0.000340869	0.00260982	Old-Biased
Nfu_g_1_012451	0.572659	0.00277411	0.012817	Old-Biased
Nfu_g_1_012459	0.651106	0.000423547	0.00306307	Old-Biased
Nfu_g_1_012485	0.615805	0.00104877	0.00607036	Old-Biased
Nfu_g_1_012501	0.807998	1.0373e-06	3.38316e-05	Old-Biased
Nfu_g_1_012507	0.780542	4.17154e-06	9.3155e-05	Old-Biased
Nfu_g_1_012513	0.737397	2.60527e-05	0.000362799	Old-Biased
Nfu_g_1_012589	0.784465	3.46174e-06	8.31069e-05	Old-Biased
Nfu_g_1_012623	0.604038	0.00138618	0.00747359	Old-Biased
Nfu_g_1_012642	0.635416	0.000642457	0.00418251	Old-Biased
Nfu_g_1_012645	0.50598	0.0098639	0.0345097	Old-Biased
Nfu_g_1_012648	0.792309	2.35622e-06	6.22985e-05	Old-Biased
Nfu_g_1_012656	0.70994	7.03477e-05	0.000778456	Old-Biased
Nfu_g_1_012658	0.604038	0.00138618	0.00747359	Old-Biased
Nfu_g_1_012667	0.572659	0.00277411	0.012817	Old-Biased
Nfu_g_1_012672	0.564814	0.00326503	0.0146483	Old-Biased
Nfu_g_1_012707	0.666795	0.00027262	0.00220836	Old-Biased
Nfu_g_1_012747	0.576581	0.00255321	0.012049	Old-Biased
Nfu_g_1_012766	0.55697	0.0038278	0.0165588	Old-Biased
Nfu_g_1_012783	0.690329	0.000133929	0.00126709	Old-Biased
Nfu_g_1_012796	0.647183	0.000471061	0.00330543	Old-Biased
Nfu_g_1_012804	0.760931	1.00506e-05	0.000178587	Old-Biased
Nfu_g_1_012836	0.580504	0.00234747	0.0113151	Old-Biased
Nfu_g_1_012863	0.866833	2.0946e-08	2.80648e-06	Old-Biased
Nfu_g_1_012871	0.596193	0.00165965	0.00864255	Old-Biased
Nfu_g_1_012879	0.549125	0.00447062	0.0186558	Old-Biased
Nfu_g_1_012885	0.745241	1.91811e-05	0.000290796	Old-Biased
Nfu_g_1_012890	0.753086	1.39665e-05	0.000230413	Old-Biased
Nfu_g_1_012895	0.50598	0.0098639	0.0345097	Old-Biased
Nfu_g_1_012898	0.517747	0.00802851	0.029298	Old-Biased
Nfu_g_1_012911	0.596193	0.00165965	0.00864255	Old-Biased
Nfu_g_1_012915	0.560892	0.00353694	0.0156278	Old-Biased
Nfu_g_1_012956	0.77662	5.00825e-06	0.000108185	Old-Biased
Nfu_g_1_012982	0.694251	0.000118215	0.00115364	Old-Biased
Nfu_g_1_012995	0.717785	5.35854e-05	0.000630249	Old-Biased
Nfu_g_1_013014	0.600115	0.00151763	0.00803811	Old-Biased
Nfu_g_1_013026	0.50598	0.0098639	0.0345097	Old-Biased
Nfu_g_1_013032	0.733474	3.02433e-05	0.000405219	Old-Biased
Nfu_g_1_013043	0.686406	0.000151446	0.00139812	Old-Biased
Nfu_g_1_013050	0.721707	4.66107e-05	0.000564969	Old-Biased
Nfu_g_1_013105	0.600115	0.00151763	0.00803811	Old-Biased
Nfu_g_1_013118	0.772698	5.99127e-06	0.000123244	Old-Biased
Nfu_g_1_013127	0.55697	0.0038278	0.0165588	Old-Biased
Nfu_g_1_013153	0.717785	5.35854e-05	0.000630249	Old-Biased
Nfu_g_1_013163	0.525591	0.0069708	0.0263598	Old-Biased
Nfu_g_1_013189	0.619727	0.000953311	0.00563294	Old-Biased
Nfu_g_1_013200	0.60796	0.00126462	0.00698147	Old-Biased
Nfu_g_1_013206	0.780542	4.17154e-06	9.3155e-05	Old-Biased
Nfu_g_1_013229	0.698173	0.000104143	0.00103881	Old-Biased
Nfu_g_1_013250	0.796232	1.93203e-06	5.30639e-05	Old-Biased
Nfu_g_1_013251	0.513824	0.00860564	0.0309485	Old-Biased
Nfu_g_1_013266	0.858989	3.88589e-08	4.14286e-06	Old-Biased
Nfu_g_1_013302	0.77662	5.00825e-06	0.000108185	Old-Biased
Nfu_g_1_013314	0.702096	9.15648e-05	0.000942746	Old-Biased
Nfu_g_1_013356	0.619727	0.000953311	0.00563294	Old-Biased
Nfu_g_1_013357	0.553048	0.00413867	0.017604	Old-Biased
Nfu_g_1_013360	0.717785	5.35854e-05	0.000630249	Old-Biased
Nfu_g_1_013365	0.513824	0.00860564	0.0309485	Old-Biased
Nfu_g_1_013366	0.525591	0.0069708	0.0263598	Old-Biased
Nfu_g_1_013383	0.811921	8.35166e-07	2.98941e-05	Old-Biased
Nfu_g_1_013403	0.768775	7.14247e-06	0.00013968	Old-Biased
Nfu_g_1_013416	0.815843	6.69043e-07	2.58115e-05	Old-Biased
Nfu_g_1_013421	0.639339	0.000580143	0.00389974	Old-Biased
Nfu_g_1_013426	0.764853	8.4864e-06	0.000157866	Old-Biased
Nfu_g_1_013457	0.780542	4.17154e-06	9.3155e-05	Old-Biased
Nfu_g_1_013458	0.596193	0.00165965	0.00864255	Old-Biased
Nfu_g_1_013461	0.666795	0.00027262	0.00220836	Old-Biased
Nfu_g_1_013466	0.50598	0.0098639	0.0345097	Old-Biased
Nfu_g_1_013485	0.572659	0.00277411	0.012817	Old-Biased
Nfu_g_1_013510	0.588348	0.00197812	0.00992565	Old-Biased
Nfu_g_1_013533	0.545203	0.00482478	0.0197269	Old-Biased
Nfu_g_1_013540	0.651106	0.000423547	0.00306307	Old-Biased
Nfu_g_1_013584	0.733474	3.02433e-05	0.000405219	Old-Biased
Nfu_g_1_013621	0.635416	0.000642457	0.00418251	Old-Biased
Nfu_g_1_013633	0.611882	0.00115235	0.00651771	Old-Biased
Nfu_g_1_013637	0.713863	6.14648e-05	0.00070291	Old-Biased
Nfu_g_1_013694	0.572659	0.00277411	0.012817	Old-Biased
Nfu_g_1_013717	0.604038	0.00138618	0.00747359	Old-Biased
Nfu_g_1_013742	0.77662	5.00825e-06	0.000108185	Old-Biased
Nfu_g_1_013746	0.764853	8.4864e-06	0.000157866	Old-Biased
Nfu_g_1_013748	0.647183	0.000471061	0.00330543	Old-Biased
Nfu_g_1_013752	0.631494	0.000710487	0.0045128	Old-Biased
Nfu_g_1_013763	0.545203	0.00482478	0.0197269	Old-Biased
Nfu_g_1_013766	0.804076	1.28213e-06	3.89948e-05	Old-Biased
Nfu_g_1_013767	0.517747	0.00802851	0.029298	Old-Biased
Nfu_g_1_013784	0.592271	0.00181291	0.00923688	Old-Biased
Nfu_g_1_013820	0.619727	0.000953311	0.00563294	Old-Biased
Nfu_g_1_013822	0.627572	0.000784665	0.00485944	Old-Biased
Nfu_g_1_013826	0.525591	0.0069708	0.0263598	Old-Biased
Nfu_g_1_013845	0.690329	0.000133929	0.00126709	Old-Biased
Nfu_g_1_013850	0.533436	0.00603233	0.0236312	Old-Biased
Nfu_g_1_013853	0.50598	0.0098639	0.0345097	Old-Biased
Nfu_g_1_013894	0.764853	8.4864e-06	0.000157866	Old-Biased
Nfu_g_1_013896	0.627572	0.000784665	0.00485944	Old-Biased
Nfu_g_1_013931	0.670717	0.000243213	0.00202303	Old-Biased
Nfu_g_1_013943	0.741319	2.23844e-05	0.000324476	Old-Biased
Nfu_g_1_013961	0.741319	2.23844e-05	0.000324476	Old-Biased
Nfu_g_1_013963	0.584426	0.00215605	0.0106302	Old-Biased
Nfu_g_1_013968	0.706018	8.03419e-05	0.000851968	Old-Biased
Nfu_g_1_014004	0.70994	7.03477e-05	0.000778456	Old-Biased
Nfu_g_1_014011	0.67464	0.000216614	0.00185149	Old-Biased
Nfu_g_1_014013	0.753086	1.39665e-05	0.000230413	Old-Biased
Nfu_g_1_014038	0.635416	0.000642457	0.00418251	Old-Biased
Nfu_g_1_014039	0.521669	0.00748405	0.0278127	Old-Biased
Nfu_g_1_014040	0.678562	0.000192595	0.00168542	Old-Biased
Nfu_g_1_014061	0.702096	9.15648e-05	0.000942746	Old-Biased
Nfu_g_1_014062	0.572659	0.00277411	0.012817	Old-Biased
Nfu_g_1_014063	0.600115	0.00151763	0.00803811	Old-Biased
Nfu_g_1_014066	0.706018	8.03419e-05	0.000851968	Old-Biased
Nfu_g_1_014074	0.533436	0.00603233	0.0236312	Old-Biased
Nfu_g_1_014107	0.655028	0.000380256	0.00283051	Old-Biased
Nfu_g_1_014108	0.764853	8.4864e-06	0.000157866	Old-Biased
Nfu_g_1_014114	0.55697	0.0038278	0.0165588	Old-Biased
Nfu_g_1_014150	0.819765	5.33155e-07	2.23048e-05	Old-Biased
Nfu_g_1_014152	0.694251	0.000118215	0.00115364	Old-Biased
Nfu_g_1_014154	0.568737	0.00301107	0.013676	Old-Biased
Nfu_g_1_014181	0.862911	2.86648e-08	3.38347e-06	Old-Biased
Nfu_g_1_014190	0.517747	0.00802851	0.029298	Old-Biased
Nfu_g_1_014197	0.572659	0.00277411	0.012817	Old-Biased
Nfu_g_1_014201	0.737397	2.60527e-05	0.000362799	Old-Biased
Nfu_g_1_014204	0.517747	0.00802851	0.029298	Old-Biased
Nfu_g_1_014209	0.745241	1.91811e-05	0.000290796	Old-Biased
Nfu_g_1_014299	0.729552	3.50191e-05	0.000452103	Old-Biased
Nfu_g_1_014310	0.604038	0.00138618	0.00747359	Old-Biased
Nfu_g_1_014313	0.694251	0.000118215	0.00115364	Old-Biased
Nfu_g_1_014330	0.694251	0.000118215	0.00115364	Old-Biased
Nfu_g_1_014367	0.690329	0.000133929	0.00126709	Old-Biased
Nfu_g_1_014375	0.604038	0.00138618	0.00747359	Old-Biased
Nfu_g_1_014381	0.50598	0.0098639	0.0345097	Old-Biased
Nfu_g_1_014383	0.733474	3.02433e-05	0.000405219	Old-Biased
Nfu_g_1_014406	0.529514	0.00648735	0.0249892	Old-Biased
Nfu_g_1_014425	0.768775	7.14247e-06	0.00013968	Old-Biased
Nfu_g_1_014446	0.65895	0.000340869	0.00260982	Old-Biased
Nfu_g_1_014490	0.572659	0.00277411	0.012817	Old-Biased
Nfu_g_1_014507	0.72563	4.04496e-05	0.000502579	Old-Biased
Nfu_g_1_014536	0.639339	0.000580143	0.00389974	Old-Biased
Nfu_g_1_014553	0.584426	0.00215605	0.0106302	Old-Biased
Nfu_g_1_014608	0.690329	0.000133929	0.00126709	Old-Biased
Nfu_g_1_014650	0.529514	0.00648735	0.0249892	Old-Biased
Nfu_g_1_014656	0.862911	2.86648e-08	3.38347e-06	Old-Biased
Nfu_g_1_014667	0.655028	0.000380256	0.00283051	Old-Biased
Nfu_g_1_014678	0.596193	0.00165965	0.00864255	Old-Biased
Nfu_g_1_014753	0.737397	2.60527e-05	0.000362799	Old-Biased
Nfu_g_1_014754	0.757008	1.18659e-05	0.000201456	Old-Biased
Nfu_g_1_014815	0.670717	0.000243213	0.00202303	Old-Biased
Nfu_g_1_014840	0.753086	1.39665e-05	0.000230413	Old-Biased
Nfu_g_1_014854	0.639339	0.000580143	0.00389974	Old-Biased
Nfu_g_1_014859	0.521669	0.00748405	0.0278127	Old-Biased
Nfu_g_1_014865	0.651106	0.000423547	0.00306307	Old-Biased
Nfu_g_1_014895	0.615805	0.00104877	0.00607036	Old-Biased
Nfu_g_1_014899	0.513824	0.00860564	0.0309485	Old-Biased
Nfu_g_1_014910	0.525591	0.0069708	0.0263598	Old-Biased
Nfu_g_1_014933	0.729552	3.50191e-05	0.000452103	Old-Biased
Nfu_g_1_014949	0.784465	3.46174e-06	8.31069e-05	Old-Biased
Nfu_g_1_014967	0.780542	4.17154e-06	9.3155e-05	Old-Biased
Nfu_g_1_015016	0.737397	2.60527e-05	0.000362799	Old-Biased
Nfu_g_1_015022	0.639339	0.000580143	0.00389974	Old-Biased
Nfu_g_1_015023	0.768775	7.14247e-06	0.00013968	Old-Biased
Nfu_g_1_015036	0.541281	0.00520231	0.0209935	Old-Biased
Nfu_g_1_015039	0.804076	1.28213e-06	3.89948e-05	Old-Biased
Nfu_g_1_015052	0.760931	1.00506e-05	0.000178587	Old-Biased
Nfu_g_1_015088	0.619727	0.000953311	0.00563294	Old-Biased
Nfu_g_1_015112	0.666795	0.00027262	0.00220836	Old-Biased
Nfu_g_1_015140	0.745241	1.91811e-05	0.000290796	Old-Biased
Nfu_g_1_015157	0.639339	0.000580143	0.00389974	Old-Biased
Nfu_g_1_015158	0.533436	0.00603233	0.0236312	Old-Biased
Nfu_g_1_015165	0.529514	0.00648735	0.0249892	Old-Biased
Nfu_g_1_015170	0.788387	2.86168e-06	7.20142e-05	Old-Biased
Nfu_g_1_015178	0.635416	0.000642457	0.00418251	Old-Biased
Nfu_g_1_015181	0.615805	0.00104877	0.00607036	Old-Biased
Nfu_g_1_015205	0.690329	0.000133929	0.00126709	Old-Biased
Nfu_g_1_015231	0.623649	0.000865446	0.00525147	Old-Biased
Nfu_g_1_015234	0.564814	0.00326503	0.0146483	Old-Biased
Nfu_g_1_015246	0.60796	0.00126462	0.00698147	Old-Biased
Nfu_g_1_015249	0.533436	0.00603233	0.0236312	Old-Biased
Nfu_g_1_015272	0.592271	0.00181291	0.00923688	Old-Biased
Nfu_g_1_015281	0.721707	4.66107e-05	0.000564969	Old-Biased
Nfu_g_1_015308	0.65895	0.000340869	0.00260982	Old-Biased
Nfu_g_1_015340	0.564814	0.00326503	0.0146483	Old-Biased
Nfu_g_1_015364	0.72563	4.04496e-05	0.000502579	Old-Biased
Nfu_g_1_015392	0.741319	2.23844e-05	0.000324476	Old-Biased
Nfu_g_1_015394	0.662873	0.000305084	0.00239882	Old-Biased
Nfu_g_1_015456	0.729552	3.50191e-05	0.000452103	Old-Biased
Nfu_g_1_015466	0.588348	0.00197812	0.00992565	Old-Biased
Nfu_g_1_015486	0.604038	0.00138618	0.00747359	Old-Biased
Nfu_g_1_015494	0.678562	0.000192595	0.00168542	Old-Biased
Nfu_g_1_015508	0.768775	7.14247e-06	0.00013968	Old-Biased
Nfu_g_1_015513	0.757008	1.18659e-05	0.000201456	Old-Biased
Nfu_g_1_015518	0.580504	0.00234747	0.0113151	Old-Biased
Nfu_g_1_015529	0.706018	8.03419e-05	0.000851968	Old-Biased
Nfu_g_1_015538	0.623649	0.000865446	0.00525147	Old-Biased
Nfu_g_1_015540	0.50598	0.0098639	0.0345097	Old-Biased
Nfu_g_1_015541	0.772698	5.99127e-06	0.000123244	Old-Biased
Nfu_g_1_015549	0.604038	0.00138618	0.00747359	Old-Biased
Nfu_g_1_015560	0.788387	2.86168e-06	7.20142e-05	Old-Biased
Nfu_g_1_015563	0.631494	0.000710487	0.0045128	Old-Biased
Nfu_g_1_015567	0.721707	4.66107e-05	0.000564969	Old-Biased
Nfu_g_1_015569	0.619727	0.000953311	0.00563294	Old-Biased
Nfu_g_1_015574	0.600115	0.00151763	0.00803811	Old-Biased
Nfu_g_1_015575	0.788387	2.86168e-06	7.20142e-05	Old-Biased
Nfu_g_1_015580	0.639339	0.000580143	0.00389974	Old-Biased
Nfu_g_1_015582	0.839377	1.56992e-07	1.01737e-05	Old-Biased
Nfu_g_1_015584	0.521669	0.00748405	0.0278127	Old-Biased
Nfu_g_1_015596	0.549125	0.00447062	0.0186558	Old-Biased
Nfu_g_1_015619	0.580504	0.00234747	0.0113151	Old-Biased
Nfu_g_1_015671	0.682484	0.000170939	0.00153659	Old-Biased
Nfu_g_1_015676	0.733474	3.02433e-05	0.000405219	Old-Biased
Nfu_g_1_015703	0.502057	0.0105482	0.0364154	Old-Biased
Nfu_g_1_015706	0.517747	0.00802851	0.029298	Old-Biased
Nfu_g_1_015734	0.564814	0.00326503	0.0146483	Old-Biased
Nfu_g_1_015747	0.60796	0.00126462	0.00698147	Old-Biased
Nfu_g_1_015748	0.541281	0.00520231	0.0209935	Old-Biased
Nfu_g_1_015778	0.60796	0.00126462	0.00698147	Old-Biased
Nfu_g_1_015779	0.635416	0.000642457	0.00418251	Old-Biased
Nfu_g_1_015784	0.619727	0.000953311	0.00563294	Old-Biased
Nfu_g_1_015800	0.702096	9.15648e-05	0.000942746	Old-Biased
Nfu_g_1_015810	0.55697	0.0038278	0.0165588	Old-Biased
Nfu_g_1_015820	0.843299	1.20567e-07	8.66251e-06	Old-Biased
Nfu_g_1_015860	0.517747	0.00802851	0.029298	Old-Biased
Nfu_g_1_015912	0.682484	0.000170939	0.00153659	Old-Biased
Nfu_g_1_015914	0.655028	0.000380256	0.00283051	Old-Biased
Nfu_g_1_015918	0.70994	7.03477e-05	0.000778456	Old-Biased
Nfu_g_1_015927	0.580504	0.00234747	0.0113151	Old-Biased
Nfu_g_1_015945	0.651106	0.000423547	0.00306307	Old-Biased
Nfu_g_1_015953	0.733474	3.02433e-05	0.000405219	Old-Biased
Nfu_g_1_015958	0.847222	9.19258e-08	7.29156e-06	Old-Biased
Nfu_g_1_015969	0.627572	0.000784665	0.00485944	Old-Biased
Nfu_g_1_015972	0.521669	0.00748405	0.0278127	Old-Biased
Nfu_g_1_015975	0.729552	3.50191e-05	0.000452103	Old-Biased
Nfu_g_1_016024	0.627572	0.000784665	0.00485944	Old-Biased
Nfu_g_1_016028	0.764853	8.4864e-06	0.000157866	Old-Biased
Nfu_g_1_016032	0.615805	0.00104877	0.00607036	Old-Biased
Nfu_g_1_016035	0.572659	0.00277411	0.012817	Old-Biased
Nfu_g_1_016042	0.513824	0.00860564	0.0309485	Old-Biased
Nfu_g_1_016087	0.729552	3.50191e-05	0.000452103	Old-Biased
Nfu_g_1_016104	0.729552	3.50191e-05	0.000452103	Old-Biased
Nfu_g_1_016111	0.651106	0.000423547	0.00306307	Old-Biased
Nfu_g_1_016132	0.757008	1.18659e-05	0.000201456	Old-Biased
Nfu_g_1_016133	0.772698	5.99127e-06	0.000123244	Old-Biased
Nfu_g_1_016138	0.639339	0.000580143	0.00389974	Old-Biased
Nfu_g_1_016139	0.604038	0.00138618	0.00747359	Old-Biased
Nfu_g_1_016148	0.647183	0.000471061	0.00330543	Old-Biased
Nfu_g_1_016153	0.713863	6.14648e-05	0.00070291	Old-Biased
Nfu_g_1_016172	0.682484	0.000170939	0.00153659	Old-Biased
Nfu_g_1_016177	0.502057	0.0105482	0.0364154	Old-Biased
Nfu_g_1_016180	0.698173	0.000104143	0.00103881	Old-Biased
Nfu_g_1_016184	0.780542	4.17154e-06	9.3155e-05	Old-Biased
Nfu_g_1_016213	0.545203	0.00482478	0.0197269	Old-Biased
Nfu_g_1_016233	0.521669	0.00748405	0.0278127	Old-Biased
Nfu_g_1_016235	0.706018	8.03419e-05	0.000851968	Old-Biased
Nfu_g_1_016246	0.600115	0.00151763	0.00803811	Old-Biased
Nfu_g_1_016293	0.627572	0.000784665	0.00485944	Old-Biased
Nfu_g_1_016308	0.749164	1.63908e-05	0.000258781	Old-Biased
Nfu_g_1_016322	0.631494	0.000710487	0.0045128	Old-Biased
Nfu_g_1_016330	0.713863	6.14648e-05	0.00070291	Old-Biased
Nfu_g_1_016336	0.553048	0.00413867	0.017604	Old-Biased
Nfu_g_1_016343	0.874678	1.08465e-08	1.88672e-06	Old-Biased
Nfu_g_1_016347	0.706018	8.03419e-05	0.000851968	Old-Biased
Nfu_g_1_016350	0.749164	1.63908e-05	0.000258781	Old-Biased
Nfu_g_1_016365	0.65895	0.000340869	0.00260982	Old-Biased
Nfu_g_1_016370	0.553048	0.00413867	0.017604	Old-Biased
Nfu_g_1_016376	0.721707	4.66107e-05	0.000564969	Old-Biased
Nfu_g_1_016379	0.757008	1.18659e-05	0.000201456	Old-Biased
Nfu_g_1_016388	0.666795	0.00027262	0.00220836	Old-Biased
Nfu_g_1_016396	0.749164	1.63908e-05	0.000258781	Old-Biased
Nfu_g_1_016403	0.839377	1.56992e-07	1.01737e-05	Old-Biased
Nfu_g_1_016404	0.615805	0.00104877	0.00607036	Old-Biased
Nfu_g_1_016409	0.780542	4.17154e-06	9.3155e-05	Old-Biased
Nfu_g_1_016414	0.678562	0.000192595	0.00168542	Old-Biased
Nfu_g_1_016420	0.568737	0.00301107	0.013676	Old-Biased
Nfu_g_1_016425	0.843299	1.20567e-07	8.66251e-06	Old-Biased
Nfu_g_1_016436	0.70994	7.03477e-05	0.000778456	Old-Biased
Nfu_g_1_016443	0.55697	0.0038278	0.0165588	Old-Biased
Nfu_g_1_016446	0.839377	1.56992e-07	1.01737e-05	Old-Biased
Nfu_g_1_016462	0.815843	6.69043e-07	2.58115e-05	Old-Biased
Nfu_g_1_016463	0.690329	0.000133929	0.00126709	Old-Biased
Nfu_g_1_016477	0.698173	0.000104143	0.00103881	Old-Biased
Nfu_g_1_016507	0.588348	0.00197812	0.00992565	Old-Biased
Nfu_g_1_016508	0.749164	1.63908e-05	0.000258781	Old-Biased
Nfu_g_1_016509	0.647183	0.000471061	0.00330543	Old-Biased
Nfu_g_1_016511	0.615805	0.00104877	0.00607036	Old-Biased
Nfu_g_1_016525	0.572659	0.00277411	0.012817	Old-Biased
Nfu_g_1_016554	0.545203	0.00482478	0.0197269	Old-Biased
Nfu_g_1_016629	0.568737	0.00301107	0.013676	Old-Biased
Nfu_g_1_016667	0.627572	0.000784665	0.00485944	Old-Biased
Nfu_g_1_016676	0.807998	1.0373e-06	3.38316e-05	Old-Biased
Nfu_g_1_016692	0.800154	1.5774e-06	4.5865e-05	Old-Biased
Nfu_g_1_016703	0.615805	0.00104877	0.00607036	Old-Biased
Nfu_g_1_016707	0.619727	0.000953311	0.00563294	Old-Biased
Nfu_g_1_016710	0.541281	0.00520231	0.0209935	Old-Biased
Nfu_g_1_016716	0.55697	0.0038278	0.0165588	Old-Biased
Nfu_g_1_016731	0.568737	0.00301107	0.013676	Old-Biased
Nfu_g_1_016738	0.835455	2.03015e-07	1.21259e-05	Old-Biased
Nfu_g_1_016746	0.768775	7.14247e-06	0.00013968	Old-Biased
Nfu_g_1_016756	0.733474	3.02433e-05	0.000405219	Old-Biased
Nfu_g_1_016764	0.502057	0.0105482	0.0364154	Old-Biased
Nfu_g_1_016777	0.682484	0.000170939	0.00153659	Old-Biased
Nfu_g_1_016785	0.792309	2.35622e-06	6.22985e-05	Old-Biased
Nfu_g_1_016798	0.502057	0.0105482	0.0364154	Old-Biased
Nfu_g_1_016808	0.627572	0.000784665	0.00485944	Old-Biased
Nfu_g_1_016812	0.588348	0.00197812	0.00992565	Old-Biased
Nfu_g_1_016815	0.67464	0.000216614	0.00185149	Old-Biased
Nfu_g_1_016821	0.72563	4.04496e-05	0.000502579	Old-Biased
Nfu_g_1_016825	0.631494	0.000710487	0.0045128	Old-Biased
Nfu_g_1_016832	0.760931	1.00506e-05	0.000178587	Old-Biased
Nfu_g_1_016847	0.655028	0.000380256	0.00283051	Old-Biased
Nfu_g_1_016863	0.596193	0.00165965	0.00864255	Old-Biased
Nfu_g_1_016866	0.55697	0.0038278	0.0165588	Old-Biased
Nfu_g_1_016885	0.815843	6.69043e-07	2.58115e-05	Old-Biased
Nfu_g_1_016900	0.545203	0.00482478	0.0197269	Old-Biased
Nfu_g_1_016915	0.682484	0.000170939	0.00153659	Old-Biased
Nfu_g_1_016951	0.639339	0.000580143	0.00389974	Old-Biased
Nfu_g_1_017009	0.517747	0.00802851	0.029298	Old-Biased
Nfu_g_1_017025	0.835455	2.03015e-07	1.21259e-05	Old-Biased
Nfu_g_1_017048	0.580504	0.00234747	0.0113151	Old-Biased
Nfu_g_1_017067	0.631494	0.000710487	0.0045128	Old-Biased
Nfu_g_1_017105	0.65895	0.000340869	0.00260982	Old-Biased
Nfu_g_1_017111	0.502057	0.0105482	0.0364154	Old-Biased
Nfu_g_1_017113	0.670717	0.000243213	0.00202303	Old-Biased
Nfu_g_1_017121	0.760931	1.00506e-05	0.000178587	Old-Biased
Nfu_g_1_017169	0.568737	0.00301107	0.013676	Old-Biased
Nfu_g_1_017171	0.784465	3.46174e-06	8.31069e-05	Old-Biased
Nfu_g_1_017188	0.611882	0.00115235	0.00651771	Old-Biased
Nfu_g_1_017215	0.737397	2.60527e-05	0.000362799	Old-Biased
Nfu_g_1_017225	0.627572	0.000784665	0.00485944	Old-Biased
Nfu_g_1_017231	0.560892	0.00353694	0.0156278	Old-Biased
Nfu_g_1_017239	0.690329	0.000133929	0.00126709	Old-Biased
Nfu_g_1_017245	0.741319	2.23844e-05	0.000324476	Old-Biased
Nfu_g_1_017247	0.643261	0.000523139	0.00360453	Old-Biased
Nfu_g_1_017249	0.631494	0.000710487	0.0045128	Old-Biased
Nfu_g_1_017267	0.77662	5.00825e-06	0.000108185	Old-Biased
Nfu_g_1_017292	0.733474	3.02433e-05	0.000405219	Old-Biased
Nfu_g_1_017294	0.670717	0.000243213	0.00202303	Old-Biased
Nfu_g_1_017297	0.509902	0.00921692	0.0327079	Old-Biased
Nfu_g_1_017318	0.545203	0.00482478	0.0197269	Old-Biased
Nfu_g_1_017340	0.592271	0.00181291	0.00923688	Old-Biased
Nfu_g_1_017351	0.545203	0.00482478	0.0197269	Old-Biased
Nfu_g_1_017383	0.615805	0.00104877	0.00607036	Old-Biased
Nfu_g_1_017386	0.600115	0.00151763	0.00803811	Old-Biased
Nfu_g_1_017407	0.592271	0.00181291	0.00923688	Old-Biased
Nfu_g_1_017413	0.811921	8.35166e-07	2.98941e-05	Old-Biased
Nfu_g_1_017423	0.60796	0.00126462	0.00698147	Old-Biased
Nfu_g_1_017456	0.55697	0.0038278	0.0165588	Old-Biased
Nfu_g_1_017460	0.666795	0.00027262	0.00220836	Old-Biased
Nfu_g_1_017471	0.572659	0.00277411	0.012817	Old-Biased
Nfu_g_1_017482	0.678562	0.000192595	0.00168542	Old-Biased
Nfu_g_1_017496	0.572659	0.00277411	0.012817	Old-Biased
Nfu_g_1_017506	0.592271	0.00181291	0.00923688	Old-Biased
Nfu_g_1_017522	0.639339	0.000580143	0.00389974	Old-Biased
Nfu_g_1_017530	0.541281	0.00520231	0.0209935	Old-Biased
Nfu_g_1_017531	0.564814	0.00326503	0.0146483	Old-Biased
Nfu_g_1_017532	0.717785	5.35854e-05	0.000630249	Old-Biased
Nfu_g_1_017533	0.576581	0.00255321	0.012049	Old-Biased
Nfu_g_1_017537	0.757008	1.18659e-05	0.000201456	Old-Biased
Nfu_g_1_017562	0.686406	0.000151446	0.00139812	Old-Biased
Nfu_g_1_017598	0.760931	1.00506e-05	0.000178587	Old-Biased
Nfu_g_1_017674	0.678562	0.000192595	0.00168542	Old-Biased
Nfu_g_1_017738	0.623649	0.000865446	0.00525147	Old-Biased
Nfu_g_1_017755	0.647183	0.000471061	0.00330543	Old-Biased
Nfu_g_1_017778	0.537358	0.00560441	0.0222895	Old-Biased
Nfu_g_1_017792	0.615805	0.00104877	0.00607036	Old-Biased
Nfu_g_1_017839	0.698173	0.000104143	0.00103881	Old-Biased
Nfu_g_1_017844	0.615805	0.00104877	0.00607036	Old-Biased
Nfu_g_1_017920	0.611882	0.00115235	0.00651771	Old-Biased
Nfu_g_1_017927	0.647183	0.000471061	0.00330543	Old-Biased
Nfu_g_1_017929	0.537358	0.00560441	0.0222895	Old-Biased
Nfu_g_1_017934	0.549125	0.00447062	0.0186558	Old-Biased
Nfu_g_1_017945	0.729552	3.50191e-05	0.000452103	Old-Biased
Nfu_g_1_017953	0.737397	2.60527e-05	0.000362799	Old-Biased
Nfu_g_1_018006	0.576581	0.00255321	0.012049	Old-Biased
Nfu_g_1_018024	0.635416	0.000642457	0.00418251	Old-Biased
Nfu_g_1_018035	0.882523	5.36793e-09	1.20961e-06	Old-Biased
Nfu_g_1_018039	0.635416	0.000642457	0.00418251	Old-Biased
Nfu_g_1_018057	0.72563	4.04496e-05	0.000502579	Old-Biased
Nfu_g_1_018066	0.855066	5.22096e-08	5.07508e-06	Old-Biased
Nfu_g_1_018087	0.55697	0.0038278	0.0165588	Old-Biased
Nfu_g_1_018097	0.65895	0.000340869	0.00260982	Old-Biased
Nfu_g_1_018108	0.513824	0.00860564	0.0309485	Old-Biased
Nfu_g_1_018144	0.737397	2.60527e-05	0.000362799	Old-Biased
Nfu_g_1_018170	0.588348	0.00197812	0.00992565	Old-Biased
Nfu_g_1_018184	0.807998	1.0373e-06	3.38316e-05	Old-Biased
Nfu_g_1_018202	0.560892	0.00353694	0.0156278	Old-Biased
Nfu_g_1_018212	0.670717	0.000243213	0.00202303	Old-Biased
Nfu_g_1_018216	0.666795	0.00027262	0.00220836	Old-Biased
Nfu_g_1_018251	0.521669	0.00748405	0.0278127	Old-Biased
Nfu_g_1_018259	0.784465	3.46174e-06	8.31069e-05	Old-Biased
Nfu_g_1_018280	0.584426	0.00215605	0.0106302	Old-Biased
Nfu_g_1_018326	0.580504	0.00234747	0.0113151	Old-Biased
Nfu_g_1_018342	0.729552	3.50191e-05	0.000452103	Old-Biased
Nfu_g_1_018373	0.858989	3.88589e-08	4.14286e-06	Old-Biased
Nfu_g_1_018374	0.560892	0.00353694	0.0156278	Old-Biased
Nfu_g_1_018399	0.537358	0.00560441	0.0222895	Old-Biased
Nfu_g_1_018442	0.529514	0.00648735	0.0249892	Old-Biased
Nfu_g_1_018466	0.65895	0.000340869	0.00260982	Old-Biased
Nfu_g_1_018468	0.635416	0.000642457	0.00418251	Old-Biased
Nfu_g_1_018470	0.549125	0.00447062	0.0186558	Old-Biased
Nfu_g_1_018473	0.717785	5.35854e-05	0.000630249	Old-Biased
Nfu_g_1_018483	0.662873	0.000305084	0.00239882	Old-Biased
Nfu_g_1_018510	0.533436	0.00603233	0.0236312	Old-Biased
Nfu_g_1_018513	0.686406	0.000151446	0.00139812	Old-Biased
Nfu_g_1_018546	0.772698	5.99127e-06	0.000123244	Old-Biased
Nfu_g_1_018547	0.760931	1.00506e-05	0.000178587	Old-Biased
Nfu_g_1_018558	0.568737	0.00301107	0.013676	Old-Biased
Nfu_g_1_018561	0.823688	4.22542e-07	1.93065e-05	Old-Biased
Nfu_g_1_018566	0.741319	2.23844e-05	0.000324476	Old-Biased
Nfu_g_1_018582	0.592271	0.00181291	0.00923688	Old-Biased
Nfu_g_1_018614	0.866833	2.0946e-08	2.80648e-06	Old-Biased
Nfu_g_1_018619	0.670717	0.000243213	0.00202303	Old-Biased
Nfu_g_1_018645	0.858989	3.88589e-08	4.14286e-06	Old-Biased
Nfu_g_1_018651	0.760931	1.00506e-05	0.000178587	Old-Biased
Nfu_g_1_018663	0.737397	2.60527e-05	0.000362799	Old-Biased
Nfu_g_1_018667	0.643261	0.000523139	0.00360453	Old-Biased
Nfu_g_1_018678	0.639339	0.000580143	0.00389974	Old-Biased
Nfu_g_1_018700	0.702096	9.15648e-05	0.000942746	Old-Biased
Nfu_g_1_018715	0.67464	0.000216614	0.00185149	Old-Biased
Nfu_g_1_018721	0.82761	3.32965e-07	1.67581e-05	Old-Biased
Nfu_g_1_018723	0.545203	0.00482478	0.0197269	Old-Biased
Nfu_g_1_018741	0.67464	0.000216614	0.00185149	Old-Biased
Nfu_g_1_018747	0.623649	0.000865446	0.00525147	Old-Biased
Nfu_g_1_018766	0.576581	0.00255321	0.012049	Old-Biased
Nfu_g_1_018787	0.545203	0.00482478	0.0197269	Old-Biased
Nfu_g_1_018829	0.627572	0.000784665	0.00485944	Old-Biased
Nfu_g_1_018836	0.545203	0.00482478	0.0197269	Old-Biased
Nfu_g_1_018848	0.698173	0.000104143	0.00103881	Old-Biased
Nfu_g_1_018861	0.537358	0.00560441	0.0222895	Old-Biased
Nfu_g_1_018900	0.560892	0.00353694	0.0156278	Old-Biased
Nfu_g_1_018902	0.647183	0.000471061	0.00330543	Old-Biased
Nfu_g_1_018922	0.780542	4.17154e-06	9.3155e-05	Old-Biased
Nfu_g_1_018935	0.592271	0.00181291	0.00923688	Old-Biased
Nfu_g_1_018941	0.67464	0.000216614	0.00185149	Old-Biased
Nfu_g_1_018950	0.619727	0.000953311	0.00563294	Old-Biased
Nfu_g_1_018961	0.819765	5.33155e-07	2.23048e-05	Old-Biased
Nfu_g_1_018976	0.698173	0.000104143	0.00103881	Old-Biased
Nfu_g_1_018983	0.635416	0.000642457	0.00418251	Old-Biased
Nfu_g_1_018990	0.682484	0.000170939	0.00153659	Old-Biased
Nfu_g_1_019003	0.764853	8.4864e-06	0.000157866	Old-Biased
Nfu_g_1_019022	0.502057	0.0105482	0.0364154	Old-Biased
Nfu_g_1_019037	0.572659	0.00277411	0.012817	Old-Biased
Nfu_g_1_019052	0.50598	0.0098639	0.0345097	Old-Biased
Nfu_g_1_019078	0.619727	0.000953311	0.00563294	Old-Biased
Nfu_g_1_019081	0.604038	0.00138618	0.00747359	Old-Biased
Nfu_g_1_019138	0.70994	7.03477e-05	0.000778456	Old-Biased
Nfu_g_1_019146	0.525591	0.0069708	0.0263598	Old-Biased
Nfu_g_1_019158	0.717785	5.35854e-05	0.000630249	Old-Biased
Nfu_g_1_019183	0.639339	0.000580143	0.00389974	Old-Biased
Nfu_g_1_019252	0.682484	0.000170939	0.00153659	Old-Biased
Nfu_g_1_019258	0.851144	6.95563e-08	5.8445e-06	Old-Biased
Nfu_g_1_019274	0.553048	0.00413867	0.017604	Old-Biased
Nfu_g_1_019281	0.651106	0.000423547	0.00306307	Old-Biased
Nfu_g_1_019292	0.749164	1.63908e-05	0.000258781	Old-Biased
Nfu_g_1_019296	0.627572	0.000784665	0.00485944	Old-Biased
Nfu_g_1_019318	0.753086	1.39665e-05	0.000230413	Old-Biased
Nfu_g_1_019319	0.796232	1.93203e-06	5.30639e-05	Old-Biased
Nfu_g_1_019342	0.819765	5.33155e-07	2.23048e-05	Old-Biased
Nfu_g_1_019346	0.643261	0.000523139	0.00360453	Old-Biased
Nfu_g_1_019350	0.553048	0.00413867	0.017604	Old-Biased
Nfu_g_1_019354	0.819765	5.33155e-07	2.23048e-05	Old-Biased
Nfu_g_1_019360	0.635416	0.000642457	0.00418251	Old-Biased
Nfu_g_1_019382	0.576581	0.00255321	0.012049	Old-Biased
Nfu_g_1_019383	0.647183	0.000471061	0.00330543	Old-Biased
Nfu_g_1_019384	0.615805	0.00104877	0.00607036	Old-Biased
Nfu_g_1_019386	0.525591	0.0069708	0.0263598	Old-Biased
Nfu_g_1_019394	0.580504	0.00234747	0.0113151	Old-Biased
Nfu_g_1_019406	0.604038	0.00138618	0.00747359	Old-Biased
Nfu_g_1_019417	0.553048	0.00413867	0.017604	Old-Biased
Nfu_g_1_019431	0.504115	0.0101844	0.0356183	Old-Biased
Nfu_g_1_019445	0.729552	3.50191e-05	0.000452103	Old-Biased
Nfu_g_1_019449	0.643261	0.000523139	0.00360453	Old-Biased
Nfu_g_1_019456	0.513824	0.00860564	0.0309485	Old-Biased
Nfu_g_1_019472	0.706018	8.03419e-05	0.000851968	Old-Biased
Nfu_g_1_019488	0.588348	0.00197812	0.00992565	Old-Biased
Nfu_g_1_019491	0.529514	0.00648735	0.0249892	Old-Biased
Nfu_g_1_019532	0.627572	0.000784665	0.00485944	Old-Biased
Nfu_g_1_019538	0.529514	0.00648735	0.0249892	Old-Biased
Nfu_g_1_019539	0.643261	0.000523139	0.00360453	Old-Biased
Nfu_g_1_019541	0.549125	0.00447062	0.0186558	Old-Biased
Nfu_g_1_019546	0.537358	0.00560441	0.0222895	Old-Biased
Nfu_g_1_019548	0.717785	5.35854e-05	0.000630249	Old-Biased
Nfu_g_1_019576	0.5865	0.00206034	0.010333	Old-Biased
Nfu_g_1_019578	0.643261	0.000523139	0.00360453	Old-Biased
Nfu_g_1_019581	0.741319	2.23844e-05	0.000324476	Old-Biased
Nfu_g_1_019588	0.800154	1.5774e-06	4.5865e-05	Old-Biased
Nfu_g_1_019596	0.592271	0.00181291	0.00923688	Old-Biased
Nfu_g_1_019603	0.760931	1.00506e-05	0.000178587	Old-Biased
Nfu_g_1_019607	0.615805	0.00104877	0.00607036	Old-Biased
Nfu_g_1_019629	0.792309	2.35622e-06	6.22985e-05	Old-Biased
Nfu_g_1_019640	0.600115	0.00151763	0.00803811	Old-Biased
Nfu_g_1_019641	0.839377	1.56992e-07	1.01737e-05	Old-Biased
Nfu_g_1_019642	0.584426	0.00215605	0.0106302	Old-Biased
Nfu_g_1_019666	0.666795	0.00027262	0.00220836	Old-Biased
Nfu_g_1_019674	0.804076	1.28213e-06	3.89948e-05	Old-Biased
Nfu_g_1_019698	0.55697	0.0038278	0.0165588	Old-Biased
Nfu_g_1_019744	0.72563	4.04496e-05	0.000502579	Old-Biased
Nfu_g_1_019752	0.525591	0.0069708	0.0263598	Old-Biased
Nfu_g_1_019755	0.706018	8.03419e-05	0.000851968	Old-Biased
Nfu_g_1_019773	0.615805	0.00104877	0.00607036	Old-Biased
Nfu_g_1_019804	0.635416	0.000642457	0.00418251	Old-Biased
Nfu_g_1_019805	0.529514	0.00648735	0.0249892	Old-Biased
Nfu_g_1_019816	0.682484	0.000170939	0.00153659	Old-Biased
Nfu_g_1_019825	0.749164	1.63908e-05	0.000258781	Old-Biased
Nfu_g_1_019842	0.517747	0.00802851	0.029298	Old-Biased
Nfu_g_1_019883	0.619727	0.000953311	0.00563294	Old-Biased
Nfu_g_1_019907	0.753086	1.39665e-05	0.000230413	Old-Biased
Nfu_g_1_019914	0.757008	1.18659e-05	0.000201456	Old-Biased
Nfu_g_1_019915	0.572659	0.00277411	0.012817	Old-Biased
Nfu_g_1_019936	0.749164	1.63908e-05	0.000258781	Old-Biased
Nfu_g_1_019995	0.702096	9.15648e-05	0.000942746	Old-Biased
Nfu_g_1_020001	0.631494	0.000710487	0.0045128	Old-Biased
Nfu_g_1_020028	0.627572	0.000784665	0.00485944	Old-Biased
Nfu_g_1_020036	0.745241	1.91811e-05	0.000290796	Old-Biased
Nfu_g_1_020043	0.600115	0.00151763	0.00803811	Old-Biased
Nfu_g_1_020079	0.749164	1.63908e-05	0.000258781	Old-Biased
Nfu_g_1_020081	0.50598	0.0098639	0.0345097	Old-Biased
Nfu_g_1_020095	0.772698	5.99127e-06	0.000123244	Old-Biased
Nfu_g_1_020123	0.525591	0.0069708	0.0263598	Old-Biased
Nfu_g_1_020209	0.796232	1.93203e-06	5.30639e-05	Old-Biased
Nfu_g_1_020222	0.564814	0.00326503	0.0146483	Old-Biased
Nfu_g_1_020239	0.70994	7.03477e-05	0.000778456	Old-Biased
Nfu_g_1_020307	0.635416	0.000642457	0.00418251	Old-Biased
Nfu_g_1_020309	0.682484	0.000170939	0.00153659	Old-Biased
Nfu_g_1_020315	0.647183	0.000471061	0.00330543	Old-Biased
Nfu_g_1_020331	0.807998	1.0373e-06	3.38316e-05	Old-Biased
Nfu_g_1_020333	0.780542	4.17154e-06	9.3155e-05	Old-Biased
Nfu_g_1_020364	0.662873	0.000305084	0.00239882	Old-Biased
Nfu_g_1_020374	0.643261	0.000523139	0.00360453	Old-Biased
Nfu_g_1_020375	0.815843	6.69043e-07	2.58115e-05	Old-Biased
Nfu_g_1_020378	0.690329	0.000133929	0.00126709	Old-Biased
Nfu_g_1_020387	0.553048	0.00413867	0.017604	Old-Biased
Nfu_g_1_020392	0.639339	0.000580143	0.00389974	Old-Biased
Nfu_g_1_020476	0.560892	0.00353694	0.0156278	Old-Biased
Nfu_g_1_020502	0.760931	1.00506e-05	0.000178587	Old-Biased
Nfu_g_1_020503	0.745241	1.91811e-05	0.000290796	Old-Biased
Nfu_g_1_020551	0.502057	0.0105482	0.0364154	Old-Biased
Nfu_g_1_020558	0.82761	3.32965e-07	1.67581e-05	Old-Biased
Nfu_g_1_020598	0.67464	0.000216614	0.00185149	Old-Biased
Nfu_g_1_020702	0.690329	0.000133929	0.00126709	Old-Biased
Nfu_g_1_020709	0.737397	2.60527e-05	0.000362799	Old-Biased
Nfu_g_1_020710	0.564814	0.00326503	0.0146483	Old-Biased
Nfu_g_1_020715	0.823688	4.22542e-07	1.93065e-05	Old-Biased
Nfu_g_1_020728	0.753086	1.39665e-05	0.000230413	Old-Biased
Nfu_g_1_020739	0.737397	2.60527e-05	0.000362799	Old-Biased
Nfu_g_1_020769	0.521669	0.00748405	0.0278127	Old-Biased
Nfu_g_1_020772	0.55697	0.0038278	0.0165588	Old-Biased
Nfu_g_1_020786	0.619727	0.000953311	0.00563294	Old-Biased
Nfu_g_1_020787	0.541281	0.00520231	0.0209935	Old-Biased
Nfu_g_1_020797	0.749164	1.63908e-05	0.000258781	Old-Biased
Nfu_g_1_020826	0.525591	0.0069708	0.0263598	Old-Biased
Nfu_g_1_020835	0.560892	0.00353694	0.0156278	Old-Biased
Nfu_g_1_020861	0.564814	0.00326503	0.0146483	Old-Biased
Nfu_g_1_020869	0.717785	5.35854e-05	0.000630249	Old-Biased
Nfu_g_1_020870	0.811921	8.35166e-07	2.98941e-05	Old-Biased
Nfu_g_1_020892	0.729552	3.50191e-05	0.000452103	Old-Biased
Nfu_g_1_020899	0.72563	4.04496e-05	0.000502579	Old-Biased
Nfu_g_1_020909	0.596193	0.00165965	0.00864255	Old-Biased
Nfu_g_1_020920	0.533436	0.00603233	0.0236312	Old-Biased
Nfu_g_1_020933	0.792309	2.35622e-06	6.22985e-05	Old-Biased
Nfu_g_1_020951	0.529514	0.00648735	0.0249892	Old-Biased
Nfu_g_1_020958	0.729552	3.50191e-05	0.000452103	Old-Biased
Nfu_g_1_021015	0.545203	0.00482478	0.0197269	Old-Biased
Nfu_g_1_021028	0.804076	1.28213e-06	3.89948e-05	Old-Biased
Nfu_g_1_021031	0.521669	0.00748405	0.0278127	Old-Biased
Nfu_g_1_021049	0.541281	0.00520231	0.0209935	Old-Biased
Nfu_g_1_021058	0.713863	6.14648e-05	0.00070291	Old-Biased
Nfu_g_1_021066	0.655028	0.000380256	0.00283051	Old-Biased
Nfu_g_1_021077	0.819765	5.33155e-07	2.23048e-05	Old-Biased
Nfu_g_1_021111	0.525591	0.0069708	0.0263598	Old-Biased
Nfu_g_1_021118	0.541281	0.00520231	0.0209935	Old-Biased
Nfu_g_1_021177	0.823688	4.22542e-07	1.93065e-05	Old-Biased
Nfu_g_1_021207	0.662873	0.000305084	0.00239882	Old-Biased
Nfu_g_1_021284	0.804076	1.28213e-06	3.89948e-05	Old-Biased
Nfu_g_1_021288	0.525591	0.0069708	0.0263598	Old-Biased
Nfu_g_1_021309	0.517747	0.00802851	0.029298	Old-Biased
Nfu_g_1_021316	0.804076	1.28213e-06	3.89948e-05	Old-Biased
Nfu_g_1_021317	0.50598	0.0098639	0.0345097	Old-Biased
Nfu_g_1_021335	0.682484	0.000170939	0.00153659	Old-Biased
Nfu_g_1_021351	0.851144	6.95563e-08	5.8445e-06	Old-Biased
Nfu_g_1_021363	0.647183	0.000471061	0.00330543	Old-Biased
Nfu_g_1_021364	0.823688	4.22542e-07	1.93065e-05	Old-Biased
Nfu_g_1_021378	0.804076	1.28213e-06	3.89948e-05	Old-Biased
Nfu_g_1_021387	0.717785	5.35854e-05	0.000630249	Old-Biased
Nfu_g_1_021407	0.800154	1.5774e-06	4.5865e-05	Old-Biased
Nfu_g_1_021411	0.706018	8.03419e-05	0.000851968	Old-Biased
Nfu_g_1_021420	0.604038	0.00138618	0.00747359	Old-Biased
Nfu_g_1_021440	0.647183	0.000471061	0.00330543	Old-Biased
Nfu_g_1_021450	0.807998	1.0373e-06	3.38316e-05	Old-Biased
Nfu_g_1_021456	0.521669	0.00748405	0.0278127	Old-Biased
Nfu_g_1_021473	0.635416	0.000642457	0.00418251	Old-Biased
Nfu_g_1_021484	0.662873	0.000305084	0.00239882	Old-Biased
Nfu_g_1_021485	0.545203	0.00482478	0.0197269	Old-Biased
Nfu_g_1_021574	0.706018	8.03419e-05	0.000851968	Old-Biased
Nfu_g_1_021580	0.50598	0.0098639	0.0345097	Old-Biased
Nfu_g_1_021593	0.623649	0.000865446	0.00525147	Old-Biased
Nfu_g_1_021621	0.651106	0.000423547	0.00306307	Old-Biased
Nfu_g_1_021625	0.72563	4.04496e-05	0.000502579	Old-Biased
Nfu_g_1_021648	0.702096	9.15648e-05	0.000942746	Old-Biased
Nfu_g_1_021701	0.60796	0.00126462	0.00698147	Old-Biased
Nfu_g_1_021713	0.619727	0.000953311	0.00563294	Old-Biased
Nfu_g_1_021721	0.662873	0.000305084	0.00239882	Old-Biased
Nfu_g_1_021753	0.760931	1.00506e-05	0.000178587	Old-Biased
Nfu_g_1_021756	0.721707	4.66107e-05	0.000564969	Old-Biased
Nfu_g_1_021786	0.741319	2.23844e-05	0.000324476	Old-Biased
Nfu_g_1_021788	0.678562	0.000192595	0.00168542	Old-Biased
Nfu_g_1_021793	0.760931	1.00506e-05	0.000178587	Old-Biased
Nfu_g_1_021795	0.733474	3.02433e-05	0.000405219	Old-Biased
Nfu_g_1_021804	0.655028	0.000380256	0.00283051	Old-Biased
Nfu_g_1_021810	0.513824	0.00860564	0.0309485	Old-Biased
Nfu_g_1_021825	0.635416	0.000642457	0.00418251	Old-Biased
Nfu_g_1_021836	0.627572	0.000784665	0.00485944	Old-Biased
Nfu_g_1_021842	0.619727	0.000953311	0.00563294	Old-Biased
Nfu_g_1_021848	0.584426	0.00215605	0.0106302	Old-Biased
Nfu_g_1_021854	0.549125	0.00447062	0.0186558	Old-Biased
Nfu_g_1_021857	0.521669	0.00748405	0.0278127	Old-Biased
Nfu_g_1_021874	0.627572	0.000784665	0.00485944	Old-Biased
Nfu_g_1_021926	0.698173	0.000104143	0.00103881	Old-Biased
Nfu_g_1_021932	0.666795	0.00027262	0.00220836	Old-Biased
Nfu_g_1_021962	0.655028	0.000380256	0.00283051	Old-Biased
Nfu_g_1_021972	0.768775	7.14247e-06	0.00013968	Old-Biased
Nfu_g_1_021973	0.596193	0.00165965	0.00864255	Old-Biased
Nfu_g_1_022025	0.819765	5.33155e-07	2.23048e-05	Old-Biased
Nfu_g_1_022059	0.819765	5.33155e-07	2.23048e-05	Old-Biased
Nfu_g_1_022070	0.851144	6.95563e-08	5.8445e-06	Old-Biased
Nfu_g_1_022080	0.55697	0.0038278	0.0165588	Old-Biased
Nfu_g_1_022088	0.804076	1.28213e-06	3.89948e-05	Old-Biased
Nfu_g_1_022091	0.502057	0.0105482	0.0364154	Old-Biased
Nfu_g_1_022109	0.50598	0.0098639	0.0345097	Old-Biased
Nfu_g_1_022122	0.772698	5.99127e-06	0.000123244	Old-Biased
Nfu_g_1_022190	0.784465	3.46174e-06	8.31069e-05	Old-Biased
Nfu_g_1_022203	0.525591	0.0069708	0.0263598	Old-Biased
Nfu_g_1_022227	0.800154	1.5774e-06	4.5865e-05	Old-Biased
Nfu_g_1_022233	0.690329	0.000133929	0.00126709	Old-Biased
Nfu_g_1_022247	0.560892	0.00353694	0.0156278	Old-Biased
Nfu_g_1_022290	0.760931	1.00506e-05	0.000178587	Old-Biased
Nfu_g_1_022299	0.50598	0.0098639	0.0345097	Old-Biased
Nfu_g_1_022358	0.862911	2.86648e-08	3.38347e-06	Old-Biased
Nfu_g_1_022362	0.804076	1.28213e-06	3.89948e-05	Old-Biased
Nfu_g_1_022368	0.560892	0.00353694	0.0156278	Old-Biased
Nfu_g_1_022394	0.553048	0.00413867	0.017604	Old-Biased
Nfu_g_1_022397	0.655028	0.000380256	0.00283051	Old-Biased
Nfu_g_1_022400	0.729552	3.50191e-05	0.000452103	Old-Biased
Nfu_g_1_022404	0.525591	0.0069708	0.0263598	Old-Biased
Nfu_g_1_022405	0.513824	0.00860564	0.0309485	Old-Biased
Nfu_g_1_022431	0.549125	0.00447062	0.0186558	Old-Biased
Nfu_g_1_022450	0.592271	0.00181291	0.00923688	Old-Biased
Nfu_g_1_022470	0.553048	0.00413867	0.017604	Old-Biased
Nfu_g_1_022472	0.753086	1.39665e-05	0.000230413	Old-Biased
Nfu_g_1_022489	0.517747	0.00802851	0.029298	Old-Biased
Nfu_g_1_022491	0.745241	1.91811e-05	0.000290796	Old-Biased
Nfu_g_1_022495	0.553048	0.00413867	0.017604	Old-Biased
Nfu_g_1_022501	0.796232	1.93203e-06	5.30639e-05	Old-Biased
Nfu_g_1_022503	0.615805	0.00104877	0.00607036	Old-Biased
Nfu_g_1_022507	0.702096	9.15648e-05	0.000942746	Old-Biased
Nfu_g_1_022529	0.77662	5.00825e-06	0.000108185	Old-Biased
Nfu_g_1_022531	0.541281	0.00520231	0.0209935	Old-Biased
Nfu_g_1_022544	0.615805	0.00104877	0.00607036	Old-Biased
Nfu_g_1_022548	0.831532	2.60811e-07	1.45278e-05	Old-Biased
Nfu_g_1_022587	0.584426	0.00215605	0.0106302	Old-Biased
Nfu_g_1_022639	0.525591	0.0069708	0.0263598	Old-Biased
Nfu_g_1_022670	0.592271	0.00181291	0.00923688	Old-Biased
Nfu_g_1_022694	0.584426	0.00215605	0.0106302	Old-Biased
Nfu_g_1_022781	0.549125	0.00447062	0.0186558	Old-Biased
Nfu_g_1_022826	0.513824	0.00860564	0.0309485	Old-Biased
Nfu_g_1_022846	0.788387	2.86168e-06	7.20142e-05	Old-Biased
Nfu_g_1_022850	0.749164	1.63908e-05	0.000258781	Old-Biased
Nfu_g_1_022900	0.815843	6.69043e-07	2.58115e-05	Old-Biased
Nfu_g_1_022902	0.65895	0.000340869	0.00260982	Old-Biased
Nfu_g_1_022912	0.529514	0.00648735	0.0249892	Old-Biased
Nfu_g_1_022957	0.678562	0.000192595	0.00168542	Old-Biased
Nfu_g_1_022977	0.525591	0.0069708	0.0263598	Old-Biased
Nfu_g_1_022983	0.662873	0.000305084	0.00239882	Old-Biased
Nfu_g_1_023022	0.670717	0.000243213	0.00202303	Old-Biased
Nfu_g_1_023025	0.623649	0.000865446	0.00525147	Old-Biased
Nfu_g_1_023028	0.525591	0.0069708	0.0263598	Old-Biased
Nfu_g_1_023057	0.741319	2.23844e-05	0.000324476	Old-Biased
Nfu_g_1_023061	0.635416	0.000642457	0.00418251	Old-Biased
Nfu_g_1_023065	0.533436	0.00603233	0.0236312	Old-Biased
Nfu_g_1_023068	0.768775	7.14247e-06	0.00013968	Old-Biased
Nfu_g_1_023078	0.811921	8.35166e-07	2.98941e-05	Old-Biased
Nfu_g_1_023080	0.55697	0.0038278	0.0165588	Old-Biased
Nfu_g_1_023124	0.502057	0.0105482	0.0364154	Old-Biased
Nfu_g_1_023135	0.564814	0.00326503	0.0146483	Old-Biased
Nfu_g_1_023165	0.804076	1.28213e-06	3.89948e-05	Old-Biased
Nfu_g_1_023197	0.666795	0.00027262	0.00220836	Old-Biased
Nfu_g_1_023229	0.55697	0.0038278	0.0165588	Old-Biased
Nfu_g_1_023361	0.706018	8.03419e-05	0.000851968	Old-Biased
Nfu_g_1_023364	0.737397	2.60527e-05	0.000362799	Old-Biased
Nfu_g_1_023382	0.50598	0.0098639	0.0345097	Old-Biased
Nfu_g_1_023390	0.580504	0.00234747	0.0113151	Old-Biased
Nfu_g_1_023392	0.635416	0.000642457	0.00418251	Old-Biased
Nfu_g_1_023396	0.67464	0.000216614	0.00185149	Old-Biased
Nfu_g_1_023427	0.545203	0.00482478	0.0197269	Old-Biased
Nfu_g_1_023462	0.772698	5.99127e-06	0.000123244	Old-Biased
Nfu_g_1_023469	0.764853	8.4864e-06	0.000157866	Old-Biased
Nfu_g_1_023540	0.547206	0.0046411	0.0193591	Old-Biased
Nfu_g_1_000003	-0.611882	0.00115235	0.00651771	Young-Biased
Nfu_g_1_000031	-0.796232	1.93203e-06	5.30639e-05	Young-Biased
Nfu_g_1_000046	-0.576581	0.00255321	0.012049	Young-Biased
Nfu_g_1_000055	-0.741319	2.23844e-05	0.000324476	Young-Biased
Nfu_g_1_000058	-0.835455	2.03015e-07	1.21259e-05	Young-Biased
Nfu_g_1_000063	-0.627572	0.000784665	0.00485944	Young-Biased
Nfu_g_1_000066	-0.8786	7.67651e-09	1.58568e-06	Young-Biased
Nfu_g_1_000072	-0.611882	0.00115235	0.00651771	Young-Biased
Nfu_g_1_000076	-0.698173	0.000104143	0.00103881	Young-Biased
Nfu_g_1_000085	-0.811921	8.35166e-07	2.98941e-05	Young-Biased
Nfu_g_1_000088	-0.866833	2.0946e-08	2.80648e-06	Young-Biased
Nfu_g_1_000091	-0.670129	0.000247441	0.00205647	Young-Biased
Nfu_g_1_000115	-0.643261	0.000523139	0.00360453	Young-Biased
Nfu_g_1_000152	-0.643261	0.000523139	0.00360453	Young-Biased
Nfu_g_1_000154	-0.807998	1.0373e-06	3.38316e-05	Young-Biased
Nfu_g_1_000161	-0.780542	4.17154e-06	9.3155e-05	Young-Biased
Nfu_g_1_000167	-0.686406	0.000151446	0.00139812	Young-Biased
Nfu_g_1_000176	-0.662873	0.000305084	0.00239882	Young-Biased
Nfu_g_1_000186	-0.525591	0.0069708	0.0263598	Young-Biased
Nfu_g_1_000231	-0.576692	0.00254718	0.012049	Young-Biased
Nfu_g_1_000250	-0.694251	0.000118215	0.00115364	Young-Biased
Nfu_g_1_000254	-0.560892	0.00353694	0.0156278	Young-Biased
Nfu_g_1_000259	-0.50598	0.0098639	0.0345097	Young-Biased
Nfu_g_1_000279	-0.819765	5.33155e-07	2.23048e-05	Young-Biased
Nfu_g_1_000286	-0.784465	3.46174e-06	8.31069e-05	Young-Biased
Nfu_g_1_000287	-0.521669	0.00748405	0.0278127	Young-Biased
Nfu_g_1_000319	-0.733474	3.02433e-05	0.000405219	Young-Biased
Nfu_g_1_000416	-0.541281	0.00520231	0.0209935	Young-Biased
Nfu_g_1_000437	-0.749164	1.63908e-05	0.000258781	Young-Biased
Nfu_g_1_000456	-0.635416	0.000642457	0.00418251	Young-Biased
Nfu_g_1_000463	-0.517747	0.00802851	0.029298	Young-Biased
Nfu_g_1_000476	-0.82761	3.32965e-07	1.67581e-05	Young-Biased
Nfu_g_1_000484	-0.560892	0.00353694	0.0156278	Young-Biased
Nfu_g_1_000497	-0.545203	0.00482478	0.0197269	Young-Biased
Nfu_g_1_000506	-0.670717	0.000243213	0.00202303	Young-Biased
Nfu_g_1_000518	-0.549125	0.00447062	0.0186558	Young-Biased
Nfu_g_1_000521	-0.533436	0.00603233	0.0236312	Young-Biased
Nfu_g_1_000535	-0.788387	2.86168e-06	7.20142e-05	Young-Biased
Nfu_g_1_000557	-0.537358	0.00560441	0.0222895	Young-Biased
Nfu_g_1_000594	-0.788387	2.86168e-06	7.20142e-05	Young-Biased
Nfu_g_1_000607	-0.619727	0.000953311	0.00563294	Young-Biased
Nfu_g_1_000620	-0.941357	2.44375e-12	6.05745e-09	Young-Biased
Nfu_g_1_000629	-0.517747	0.00802851	0.029298	Young-Biased
Nfu_g_1_000634	-0.529514	0.00648735	0.0249892	Young-Biased
Nfu_g_1_000636	-0.706018	8.03419e-05	0.000851968	Young-Biased
Nfu_g_1_000638	-0.564814	0.00326503	0.0146483	Young-Biased
Nfu_g_1_000645	-0.541281	0.00520231	0.0209935	Young-Biased
Nfu_g_1_000647	-0.72563	4.04496e-05	0.000502579	Young-Biased
Nfu_g_1_000659	-0.580504	0.00234747	0.0113151	Young-Biased
Nfu_g_1_000662	-0.737397	2.60527e-05	0.000362799	Young-Biased
Nfu_g_1_000686	-0.615805	0.00104877	0.00607036	Young-Biased
Nfu_g_1_000733	-0.627572	0.000784665	0.00485944	Young-Biased
Nfu_g_1_000736	-0.784465	3.46174e-06	8.31069e-05	Young-Biased
Nfu_g_1_000744	-0.611882	0.00115235	0.00651771	Young-Biased
Nfu_g_1_000760	-0.706018	8.03419e-05	0.000851968	Young-Biased
Nfu_g_1_000772	-0.855066	5.22096e-08	5.07508e-06	Young-Biased
Nfu_g_1_000790	-0.804076	1.28213e-06	3.89948e-05	Young-Biased
[truncated: 7,344 more rows]

## Sheet: GSE99791_cerebellum_gene_class
gene_id	rho	p	adjusted_p	class
[truncated: 14,100 more rows]

## Sheet: GSE99791_hypothalamus_gene_clas
gene_id	rho	p	adjusted_p	class
[truncated: 14,344 more rows]

[truncated: 2 more sheets: GSE114129_gene_class, pacifico_gene_class]
